# Supplementary material for: SRC and ERK Regulate the Turnover of Cytoskeletal Keratin Filaments
Source: Int J Mol Sci. 2025 Jun 7;26(12):5476. doi: 10.3390/ijms26125476 (PMC12193469; doi:10.3390/ijms26125476)
Supplement: Supplementary file 1 [file ijms-26-05476-s001.zip › Supplementary materials S1 Unprocessed immunoblots/Blot descriptions & analysis.xlsx]

## Sheet: Fig. 1_SRC (PP1)
10% SDS-PAGE_28.11.2024	Figure 1B and Figure S1A
5 min drug incubation time; 20 µl probe per slot
		Intensity Src-pY416 (rb185)			Intensity VDAC1 (rb201)			FAK-pY416 (n=3)
Lysates 26.01.2023_v.1.0	slot	raw	normalized	normalized [%]	raw	normalization factor		average normalized intensity
Quad color protein marker	1
0.5% DMSO	2	14482	14482	1	6134.61	1		1
1 µM PP 1	3	5663.51	4744.25	0.327596	7323.27	1.19376		0.531331
10 µM PP 1	4	3454.95	2515.97	0.173731	8424.09	1.37321		0.273342
20 µM PP 1	5	3616.61	1896.49	0.130955	11698.7	1.907		0.2331
50 µM PP1	6	2689.64	1665.91	0.115033	9904.46	1.61452		0.163709
50 µM PP1	7
Lysates 06.02.2023_v.1.1	note: SDS-PAGE redone on 19.12.2024 due to poor transfer of VDAC1
Quad color protein marker	1
0.5% DMSO	2
0.5% DMSO	3	17434.8	17434.8	1	13154.4	1
1 µM PP 1	4	9632.6	9977.07	0.57225	12700.2	0.965474
10 µM PP 1	5	3367	4876.07	0.279675	9083.29	0.690515
20 µM PP 1	6	2162.15	3499.21	0.200703	8128.05	0.617897
50 µM PP1	7	1345.89	1750.28	0.10039	10115.1	0.768955
50 µM PP1	8
Lysates 12.02.2023_v.1.2
Quad color protein marker	1
0.5% DMSO	2	16248.2	16248.2	1	23413.8	1
1 µM PP 1	3	12903.2	11278.7	0.694147	26786.3	1.14404
10 µM PP 1	4	6692.12	5956.93	0.36662	26303.4	1.12342
20 µM PP 1	5	6706.41	5973.54	0.367642	26286.3	1.12269
50 µM PP1	6	4308.85	4479.72	0.275705	22520.7	0.961857
50 µM PP1	7

## Sheet: Fig. 1_SRC (SKI-606)
10% SDS-PAGE_02.12.2024	Figure 1B and Figure S1A
5 min drug incubation time; 20 µl probe per slot
		Intensity Src-pY416 (rb185)			Intensity VDAC1 (rb201)			FAK-pY416 (n=3)
Lysates 17.02.2023_v.1.0	slot	raw	normalized	normalized [%]	raw	normalization factor		average normalized intensity
Quad color protein marker	1
0.5% DMSO	2
0.5% DMSO	3	11387.4	11387.4	1	21640.7	1		1
1 µM SKI-606	4	1038.99	686.005	0.0602425	32775.9	1.51455		0.0865404
5 µM SKI-606	5	321.192	286.53	0.0251621	24258.6	1.12097		0.0375251
10 µM SKI-606	6	111.536	141.168	0.0123969	17098.1	0.790094		0.0168583
20 µM SKI-606	7	144.95	161.502	0.0141825	19422.8	0.897512		0.019581
50 µM SKI-606	8
Lysates 02.03.2023_v.1.1	note: SDS-PAGE redone on 15.12.2024 due to poor transfer of VDAC1
Quad color protein marker	1
0.5% DMSO	2
0.5% DMSO	3	16071.8	16071.8	1	34986.7	1
1 µM SKI-606	4	1720.41	1960.32	0.121973	30704.9	0.877617
5 µM SKI-606	5	924.263	968.994	0.0602917	33371.6	0.953838
10 µM SKI-606	6	440.364	389.153	0.0242135	39590.8	1.1316
20 µM SKI-606	7	494.192	441.194	0.0274515	39189.4	1.12013
Lysates 07.03.2023_v.1.2
Quad color protein marker	1
0.5% DMSO	2
0.5% DMSO	3	12255.2	12255.2	1	20930.9	1
1 µM SKI-606	4	713.335	948.625	0.077406	15739.4	0.751967
5 µM SKI-606	5	325.778	332.379	0.0271215	20515.2	0.980139
10 µM SKI-606	6	199.364	171.14	0.0139647	24382.8	1.16492
20 µM SKI-606	7	205.778	209.675	0.0171091	20541.9	0.981415

## Sheet: Fig. 2_FAK
10% SDS-PAGE_06.12.2024	Figure 2A and Figure S1B
5 min drug incubation time
		Intensity FAK-pY397 (rb152)			Intensity VDAC1 (rb201)			FAK-pY397 (n=3)
Lysates 29.11.2024_v.1.0	slot	raw	normalized	normalized [%]	raw	normalization factor		average normalized intensity
Quad color protein marker	1
control	2	5652.13	5652.13	1	37198.8	1		1
0.1 µM PF-573228	3	1576.53	1744.08	0.30857	33625.1	0.903931		0.274667
0.5 µM PF-573228	4	835.698	1284.89	0.227328	24194.3	0.650406		0.172617
2 µM PF-573228	5	815.163	1242.06	0.21975	24413.6	0.6563		0.149945
5 µM PF-573228	6	935.406	1171.34	0.207239	29706.1	0.798578		0.138451
0.1 µM PF-431396	7	589.87	803.604	0.142177	27305	0.734031		0.0859947
0.5 µM PF-431396	8	654.87	832.937	0.147367	29246.3	0.786218		0.0849536
2 µM PF-431396	9	395.92	718	0.127032	20512.2	0.551421		0.0636018
5 µM PF-431396	10	404.213	903.289	0.159814	16646.1	0.44749		0.0783553
Lysates 03.12.2024_v.1.1
Quad color protein marker	1
control	2	5462.79	5462.79	1	34264.4	1
0.1 µM PF-573228	3	1092.36	1036.56	0.18975	36108.6	1.05382
0.5 µM PF-573228	4	777.527	692.779	0.126818	38455.9	1.12233
2 µM PF-573228	5	922.355	812.845	0.148797	38880.6	1.13472
5 µM PF-573228	6	548.991	538.112	0.098505	34957.1	1.02022
0.1 µM PF-431396	7	180.435	182.732	0.0334503	33833.7	0.987431
0.5 µM PF-431396	8	98.607	93.251	0.0170702	36232.4	1.05744
2 µM PF-431396	9	67.778	73.9823	0.0135429	31390.9	0.916138
5 µM PF-431396	10	16.121	32.7985	0.00600399	16841.5	0.491516
Lysates 04.12.2024_v.1.2
Quad color protein marker	1
control	2	4701.31	4701.31	1	26422.6	1
0.1 µM PF-573228	3	1654.31	1531.13	0.325681	28548.2	1.08045
0.5 µM PF-573228	4	1019.06	769.63	0.163706	34986	1.32409
2 µM PF-573228	5	531.991	382.154	0.0812869	36782.5	1.39208
5 µM PF-573228	6	668.82	515.304	0.109609	34294.2	1.29791
0.1 µM PF-431396	7	523.87	387.184	0.0823567	35750.5	1.35303
0.5 µM PF-431396	8	497.284	425.11	0.0904238	30908.6	1.16978
2 µM PF-431396	9	251.678	236.15	0.0502308	28159.9	1.06575
5 µM PF-431396	10	253.678	325.556	0.069248	20588.9	0.779214

## Sheet: Fig. 3_AKT (PI828)
10% SDS-PAGE_16.12.2024	Figure 3A and Figure S1C
25 µl probe per slot
		Intensity pSer-473-Akt (rb362)			Intensity VDAC1 (rb201)			pSer-473-Akt (n=3)
Lysates 23.04.2024_v.1.0	slot	raw	normalized	normalized [%]	raw	normalization factor		average normalized intensity
Quad color protein marker	1
control	2
control	3	13278.7	13278.7	1	27827.8	1		1
1 min PI 828 (5 µM)	4	590.849	694.469	0.0522994	23675.7	0.850792		0.375824
5 min PI 828 (5 µM)	5	394.607	838.401	0.0631387	13097.6	0.470666		0.0893905
10 min PI 828 (5 µM)	6	271.778	595.322	0.0448328	12704	0.456523		0.0202525
15 min PI 828 (5 µM)	7	26.121	81.3438	0.00612587	8936.02	0.321119		0.0038152
20 min PI 828 (5 µM)	8	0	0	0	9108.84	0.327329		0
30 min PI 828 (5 µM)	9	0	0	0	10046.5	0.361023		0
30 min PI 828 (5 µM)	10
Lysates 24.04.2024_v.1.1	note: SDS-PAGE redone on 21.12.2024
Quad color protein marker	1
control	2
control	3	14031.3	14031.3	1	26898.2	1			band 3
1 min PI 828 (5 µM)	4	6772.27	9421.64	0.671472	19334.4	0.718799
5 min PI 828 (5 µM)	5	1337.65	2013.18	0.143477	17872.4	0.664446
10 min PI 828 (5 µM)	6	50.121	80.6724	0.00574946	16711.6	0.62129
15 min PI 828 (5 µM)	7	50.121	74.6427	0.00531972	18061.6	0.671479
20 min PI 828 (5 µM)	8	0	0	0	14515.2	0.539633
30 min PI 828 (5 µM)	9
30 min PI 828 (5 µM)	10	0	0	0	14550.6	0.540951			band 10
Lysates 25.04.2024_v.1.2	note: SDS-PAGE redone on 21.12.2024
Quad color protein marker	1
control	2	11302.5	11302.5	1	19521.7	1			band 2
control	3
1 min PI 828 (5 µM)	4	3486.59	4562.81	0.4037	14917.2	0.764133			band 4
5 min PI 828 (5 µM)	5	621.678	695.726	0.0615553	17444	0.893567
10 min PI 828 (5 µM)	6	111.536	115.007	0.0101754	18932.6	0.969823
15 min PI 828 (5 µM)	7	0	0	0	17923.4	0.918125
20 min PI 828 (5 µM)	8	0	0	0	15975.4	0.818341
30 min PI 828 (5 µM)	9	0	0	0	12559.5	0.643358
30 min PI 828 (5 µM)	10

## Sheet: Fig. 3_AKT (Wort)
10% SDS-PAGE_21.12.2024	Figure 3A and Figure S1C
25 µl probe per slot
		Intensity pSer-473-Akt (rb362)			Intensity VDAC1 (rb201)			pSer-473-Akt (n=3)
Lysates 30.04.2024_v.1.0	slot	raw	normalized	normalized [%]	raw	normalization factor		average normalized intensity
Quad color protein marker	1
control	2	7978.49	7978.49	1	13107	1		1
1 min Wortmannin (5 µM)	3	8447.32	9200.79	1.1532	12033.7	0.918108		0.994572
5 min Wortmannin (5 µM)	4	2043.45	1820.79	0.228212	14709.8	1.12229		0.198633
10 min Wortmannin (5 µM)	5	409.435	437.501	0.0548351	12266.2	0.935849		0.0774841
15 min Wortmannin (5 µM)	6	212.95	207.941	0.0260627	13422.7	1.02409		0.0434317
20 min Wortmannin (5 µM)	7	208.95	224.308	0.0281141	12209.6	0.931532		0.0462039
30 min Wortmannin (5 µM)	8	224.95	235.056	0.0294612	12543.5	0.957005		0.03181
30 min Wortmannin (5 µM)	9
3T3 fibroblast for comparison	10
Lysates 28.10.2024_v.1.1
Quad color protein marker	1
control	2	9201.02	9201.02	1	12642.8	1
control	3	5051.42	4958.85	0.538946	12878.8	1.01867
1 min Wortmannin (5 µM)	4	552.506	639.054	0.0694547	10930.6	0.864568
5 min Wortmannin (5 µM)	5	587.092	805.538	0.0875487	9214.36	0.72882
10 min Wortmannin (5 µM)	6	428.021	569.37	0.0618812	9504.19	0.751744
15 min Wortmannin (5 µM)	7	345.192	420.644	0.0457171	10375.1	0.820628
20 min Wortmannin (5 µM)	8	334.778	402.56	0.0437517	10514.1	0.831622
30 min Wortmannin (5 µM)	9
30 min Wortmannin (5 µM)	10
Lysates 30.10.2024_v.1.2
Quad color protein marker	1
control	2
control	3	9763.44	9763.44	1	13235.8	1			<-- band 3, 2 skipped
1 min Wortmannin (5 µM)	4	9270.68	12610.2	1.29157	9730.65	0.735174			<-- band 4, 5 skipped
1 min Wortmannin (5 µM)	5
5 min Wortmannin (5 µM)	6	1743.62	2911.78	0.298233	7925.82	0.598815
10 min Wortmannin (5 µM)	7	546.849	879.378	0.0900685	8230.82	0.621859
15 min Wortmannin (5 µM)	8	257.778	413.494	0.0423513	8251.41	0.623414
20 min Wortmannin (5 µM)	9	367.607	632.48	0.0647805	7692.87	0.581215
30 min Wortmannin (5 µM)	10	99.536	216.914	0.022217	6073.56	0.458872

## Sheet: Fig. 3_AKT (Akti)
10% SDS-PAGE_19.12.2024	Figure 3A and Figure S1C
		Intensity pSer-473-Akt (rb362)			Intensity VDAC1 (rb201)			pSer-473-Akt (n=3)
Lysates 16.05.2024_v.1.0	slot	raw	normalized	normalized [%]	raw	normalization factor		average normalized intensity
Quad color protein marker	1
control	2
control	3	11696.2	11696.2	1	27135.4	1		1	band 3
1 min Akti-1/2 (1 µM)	4	5887.15	5921.6	0.506282	26977.5	0.994182		0.43376
5 min Akti-1/2 (1 µM)	5	1006.58	1028.52	0.0879362	26556.4	0.978663		0.100363
10 min Akti-1/2 (1 µM)	6	358.607	371.053	0.0317241	26225.2	0.966458		0.0297951
15 min Akti-1/2 (1 µM)	7	190.364	171.874	0.0146948	30054.5	1.10758		0.0130983
20 min Akti-1/2 (1 µM)	8	168.95	141.207	0.0120728	32466.7	1.19647		0.0109866
30 min Akti-1/2 (1 µM)	9	103.536	106.949	0.00914388	26269.4	0.968088		0.0200367
30 min Akti-1/2 (1 µM)	10
Lysates 18.05.2024_v.1.1
Quad color protein marker	1
control	2
control	3	12785.5	12785.5	1	19248.9	1			band 3
1 min Akti-1/2 (1 µM)	4	3667.3	3952.82	0.309164	17858.5	0.927767
5 min Akti-1/2 (1 µM)	5	890.163	953.607	0.0745848	17968.3	0.93347
10 min Akti-1/2 (1 µM)	6	333.192	262.897	0.020562	24395.8	1.26739
15 min Akti-1/2 (1 µM)	7	87.536	65.4324	0.00511769	25751.4	1.33781
20 min Akti-1/2 (1 µM)	8	140.95	153.824	0.0120311	17637.9	0.916307
30 min Akti-1/2 (1 µM)	9	306.364	333.466	0.0260815	17684.5	0.918727
30 min Akti-1/2 (1 µM)	10
Lysates 28105.2024_v.1.2
Quad color protein marker	1
control	2	11095.5	11095.5	1	26890.4	1
control	3
1 min Akti-1/2 (1 µM)	4	5082.95	5390.55	0.485834	25355.9	0.942938
5 min Akti-1/2 (1 µM)	5	1236.06	1537.47	0.138567	21618.8	0.803959
10 min Akti-1/2 (1 µM)	6	388.021	411.632	0.0370991	25347.9	0.942641
15 min Akti-1/2 (1 µM)	7	206.364	216.167	0.0194825	25670.9	0.954651
20 min Akti-1/2 (1 µM)	8	83.536	98.2602	0.00885589	22860.9	0.850151
30 min Akti-1/2 (1 µM)	9	188.95	276.107	0.0248847	18402	0.684335
30 min Akti-1/2 (1 µM)	10

## Sheet: Fig. 4_ERK (FR180204)
10% SDS-PAGE_20.12.2024	Figure 4A and Figure S1D
		Phospho-p44/42 (rb85)			Intensity VDAC1 (rb201)			Phospho-p44/42 (n=3)
Lysates 09.07.2024_v.1.0	slot	raw	normalized	normalized [%]	raw	normalization factor		average normalized intensity
Quad color protein marker	1
control	2
control	3	15396.6	15396.6	1	32735	1		1	band 3
1 min FR 180204 (25 µM)	4	12368.8	15044.5	0.977132	26912.9	0.822145		1.04947
5 min FR 180204 (25 µM)	5	18024.5	20944.1	1.3603	28171.8	0.860602		1.43437
10 min FR 180204 (25 µM)	6	5079.15	6092.27	0.395689	27291.3	0.833704		0.570066
15 min FR 180204 (25 µM)	7	4523.66	5186.89	0.336885	28549.2	0.872133		0.652897
20 min FR 180204 (25 µM)	8	5556.68	6541.31	0.424854	27807.5	0.849475		0.318569
30 min FR 180204 (25 µM)	9	1961.06	2095.66	0.136112	30632.5	0.935773		0.117628
30 min FR 180204 (25 µM)	10
Lysates 28.08.2024_v.1.1
Quad color protein marker	1
control	2
control	3	7789.46	7789.46	1	19510.6	1			band 3
1 min FR 180204 (25 µM)	4	9304.12	7295.51	0.936588	24882.3	1.27532
5 min FR 180204 (25 µM)	5	13718.2	9190.79	1.1799	29121.6	1.4926
10 min FR 180204 (25 µM)	6	6335.51	4056.25	0.520736	30473.9	1.56191
15 min FR 180204 (25 µM)	7	7902.29	5248.16	0.673751	29377.7	1.50573
20 min FR 180204 (25 µM)	8	2958.22	2420.18	0.3107	23848.1	1.22231
30 min FR 180204 (25 µM)	9	1067.99	1020.11	0.13096	20426.4	1.04694
30 min FR 180204 (25 µM)	10
Lysates 23.10.2024_v.1.2
Quad color protein marker	1
control	2
control	3	8305.46	8305.46	1	23855.3	1			band 3
1 min FR 180204 (25 µM)	4	10252.8	10254.7	1.23469	23850.9	0.999818
5 min FR 180204 (25 µM)	5	13767.7	14641.8	1.76291	22431.2	0.940302
10 min FR 180204 (25 µM)	6	5997.68	6592.66	0.793774	21702.4	0.909752
15 min FR 180204 (25 µM)	7	6675.51	7874.04	0.948056	20224.2	0.847787
20 min FR 180204 (25 µM)	8	2133.69	1828.47	0.220152	27837.4	1.16693
30 min FR 180204 (25 µM)	9	774.991	712.699	0.0858109	25940.3	1.0874
30 min FR 180204 (25 µM)	10

## Sheet: Fig. 4 (SCH772984)
12% SDS-PAGE_20.12.2024	Figure 4A and Figure S1D
		Phospho-p44/42 (rb85)			Intensity VDAC1 (rb201)			Phospho-p44/42 (n=3)
Lysates 20.09.2024_v.1.0	slot	raw	normalized	normalized [%]	raw	normalization factor		average normalized intensity
Quad color protein marker	1
control	2
control	3	11676.1	11676.1	1	20793.6	1		1	band 3
1 min FR SCH772984 (2 µM)	4	3842.71	5065.77	0.433856	15773.3	0.758565		0.422551
5 min FR SCH772984 (2 µM)	5	9462.94	11159.4	0.955748	17632.5	0.847976		1.17511
10 min FR SCH772984 (2 µM)	6	13601.4	13552.8	1.16073	20868.1	1.00358		1.61824
15 min FR SCH772984 (2 µM)	7	10136.4	9900.99	0.847968	21287.9	1.02377		0.951246
20 min FR SCH772984 (2 µM)	8	9936.82	9718.98	0.83238	21259.7	1.02241		0.756355
30 min FR SCH772984 (2 µM)	9	5899.85	6894.71	0.590496	17793.2	0.855707		0.396862
30 min FR SCH772984 (2 µM)	10
Lysates 24.09.2024_v.1.1
Quad color protein marker	1
control	2	9070.48	9070.48	1	20219.8	1			band 3
control	3	3400.71	2572.16	0.283575	26733	1.32212
1 min FR SCH772984 (2 µM)	4	11236.9	7455.25	0.821924	30476.2	1.50725
5 min FR SCH772984 (2 µM)	5	13032.1	9905.08	1.09201	26603.1	1.3157
10 min FR SCH772984 (2 µM)	6	5766.39	4898.56	0.540055	23801.9	1.17716
15 min FR SCH772984 (2 µM)	7	5617.02	5922.01	0.652888	19178.4	0.9485
20 min FR SCH772984 (2 µM)	8	1393.89	1575.4	0.173684	17890.2	0.884788
30 min FR SCH772984 (2 µM)	9
30 min FR SCH772984 (2 µM)	10
Lysates 15.10.2024_v.1.2
Quad color protein marker	1
control	2	6391.51	6391.51	1	23376.2	1			band 3
control	3	2908.81	3516.76	0.550223	19335.1	0.827129
1 min FR SCH772984 (2 µM)	4	9426.31	11170.1	1.74765	19726.8	0.843885
5 min FR SCH772984 (2 µM)	5	15330.3	16630.7	2.60199	21548.3	0.921808
10 min FR SCH772984 (2 µM)	6	9652.36	9368.13	1.46571	24085.4	1.03034
15 min FR SCH772984 (2 µM)	7	5783.85	5009.65	0.783798	26988.8	1.15454
20 min FR SCH772984 (2 µM)	8	3319.05	2725.37	0.426405	28468.3	1.21783
30 min FR SCH772984 (2 µM)	9
30 min FR SCH772984 (2 µM)	10
