# Supplementary material for: SRC and ERK Regulate the Turnover of Cytoskeletal Keratin Filaments
Source: Int J Mol Sci. 2025 Jun 7;26(12):5476. doi: 10.3390/ijms26125476 (PMC12193469; doi:10.3390/ijms26125476)
Supplement: Supplementary file 1 [file ijms-26-05476-s001.zip › Supplementary materials S1 Unprocessed immunoblots/Fig.1_SRC (PP 1)/experiment note.txt]

exposure was blocked above 100 kDa with a metal block due to overexposure by unspecific signal for pY416-Src antibodies
