# Supplementary material for: SRC and ERK Regulate the Turnover of Cytoskeletal Keratin Filaments
Source: Int J Mol Sci. 2025 Jun 7;26(12):5476. doi: 10.3390/ijms26125476 (PMC12193469; doi:10.3390/ijms26125476)
Supplement: Supplementary file 1 [file ijms-26-05476-s001.zip › Supplementary materials S2 FRAP calculations/FRAP_AKT inhibitors.xlsx]

## Sheet: 735
			60x80 px
0.5% DMSO										1 µM Akti-1/2
735_1		area	IntDen	RawIntDen	Slice	Frame	minus bg	normalized		735_2		area	IntDen	RawIntDen	Slice	Frame	minus bg	normalized
cell 1	1	37.052	413211	53530545	3	1	307033	1		cell 1	1	37.052	233882	30298894	3	1	134556	1
	2	37.052	92514.9	11985086	3	2	-13663.3	-0.0445011			2	37.052	87316.4	11311627	3	2	-12009.7	-0.0892544
	3	37.052	106178	13755134	3	3	0	0			3	37.052	99326.1	12867460	3	3	0	0
	4	37.052	108634	14073275	3	4	2455.79	0.00799843			4	37.052	113485	14701668	3	4	14158.6	0.105224
	5	37.052	106771	13831950	3	5	592.955	0.00193124			5	37.052	115980	15024889	3	5	16653.6	0.123767
	6	37.052	131371	17018754	3	6	25192.4	0.0820512			6	37.052	126752	16420448	3	6	27426.1	0.203826
	7	37.052	139157	18027463	3	7	32978.8	0.107411			7	37.052	136998	17747814	3	7	37672.3	0.279974
	8	37.052	134994	17488170	3	8	28815.9	0.0938529			8	37.052	144132	18672011	3	8	44806.3	0.332993
	9	37.052	151450	19619988	3	9	45271.8	0.147449			9	37.052	143427	18580586	3	9	44100.6	0.327748
	10	37.052	156899	20325902	3	10	50720.9	0.165197			10	37.052	149749	19399629	3	10	50422.9	0.374735
	11	37.052	168324	21805934	3	11	62145.5	0.202406			11	37.052	150166	19453615	3	11	50839.7	0.377832
	12	37.052	174880	22655298	3	12	68701.9	0.22376			12	37.052	156602	20287391	3	12	57275.7	0.425664
	13	37.052	187542	24295575	3	13	81363.5	0.264999			13	37.052	169760	21992043	3	13	70434.2	0.523456
cell 2	14	37.052	320326	41497475	2	1	256799	1		cell 2	14	37.052	512715	66420993	3	1	394519	1
	15	37.052	48630.8	6300005	2	2	-14896.7	-0.0580093			15	37.052	108485	14054014	3	2	-9710.81	-0.0246143
	16	37.052	63527.5	8229838	2	3	0	0			16	37.052	118196	15312026	3	3	0	0
	17	37.052	68713.4	8901660	2	4	5185.91	0.0201945			17	37.052	126158	16343451	3	4	7961.75	0.0201809
	18	37.052	81745.3	10589902	2	5	18217.7	0.0709417			18	37.052	134357	17405605	3	5	16160.7	0.040963
	19	37.052	79499.1	10298913	2	6	15971.5	0.0621948			19	37.052	140926	18256584	3	6	22729.5	0.0576133
	20	37.052	81534.8	10562642	2	7	18007.3	0.0701223			20	37.052	158778	20569245	3	7	40581.4	0.102863
	21	37.052	90356.5	11705463	2	8	26828.9	0.104475			21	37.052	168564	21837083	3	8	50368	0.12767
	22	37.052	90223.3	11688204	2	9	26695.7	0.103956			22	37.052	188019	24357457	3	9	69823.2	0.176983
	23	37.052	95028.1	12310660	2	10	31500.6	0.122666			23	37.052	183886	23822017	3	10	65690.1	0.166507
	24	37.052	98246.6	12727611	2	11	34719.1	0.1352			24	37.052	193361	25049441	3	11	75164.8	0.190523
	25	37.052	103042	13348830	2	12	39514.4	0.153873			25	37.052	201323	26080951	3	12	83127.2	0.210705
	26	37.052	104830	13580517	2	13	41302.8	0.160837			26	37.052	212030	27468032	3	13	93834.3	0.237845
cell 3	27	37.052	466174	60391772	2	1	389431	1		cell 3	27	37.052	360645	46720702	3	1	238810	1
	28	37.052	62660.5	8117515	2	2	-14082.5	-0.0361617			28	37.052	102422	13268520	3	2	-19413.2	-0.0812914
	29	37.052	76743	9941870	2	3	0	0			29	37.052	121835	15783452	3	3	0	0
	30	37.052	80593.7	10440716	2	4	3850.68	0.00988795			30	37.052	142997	18524897	3	4	21161.7	0.0886131
	31	37.052	84197.7	10907610	2	5	7454.71	0.0191426			31	37.052	160247	20759601	3	5	38411.7	0.160847
	32	37.052	88169.4	11422135	2	6	11426.4	0.0293413			32	37.052	175206	22697479	3	6	53370.6	0.223486
	33	37.052	89542.5	11600015	2	7	12799.5	0.0328672			33	37.052	184841	23945760	3	7	63006.3	0.263834
	34	37.052	92503.6	11983620	2	8	15760.6	0.0404708			34	37.052	196976	25517716	3	8	75140.5	0.314645
	35	37.052	95246	12338893	2	9	18503	0.0475129			35	37.052	209088	27086839	3	9	87252.8	0.365365
	36	37.052	95692	12396670	2	10	18949	0.0486582			36	37.052	215737	27948169	3	10	93901.5	0.393206
	37	37.052	102018	13216247	2	11	25275.5	0.0649035			37	37.052	229222	29695211	3	11	107387	0.449677
	38	37.052	107923	13981191	2	12	31180.2	0.080066			38	37.052	248809	32232639	3	12	126974	0.531695
	39	37.052	109571	14194674	2	13	32828.1	0.0842976			39	37.052	258640	33506201	3	13	136805	0.572861
735_3										735_4
cell 1	1	37.052	598139	77487491	2	1	493301	1		cell 1	1	37.052	514851	66697650	3	1	352058	1
	2	37.052	87828.5	11377969	2	2	-17010	-0.0344821			2	37.052	143433	18581342	3	2	-19360.4	-0.054992
	3	37.052	104839	13581579	2	3	0	0			3	37.052	162793	21089431	3	3	0	0
	4	37.052	110478	14312109	2	4	5639.09	0.0114313			4	37.052	155269	20114701	3	4	-7524.11	-0.0213718
	5	37.052	117207	15183870	2	5	12368.4	0.0250727			5	37.052	154008	19951350	3	5	-8785.04	-0.0249534
	6	37.052	120158	15566153	2	6	15319.3	0.0310546			6	37.052	157159	20359529	3	6	-5634.24	-0.0160037
	7	37.052	130299	16879896	2	7	25460.3	0.0516121			7	37.052	158973	20594538	3	7	-3820.16	-0.010851
	8	37.052	135659	17574307	2	8	30820.6	0.0624782			8	37.052	146568	18987490	3	8	-16225.2	-0.0460869
	9	37.052	143621	18605697	2	9	38782	0.0786174			9	37.052	149587	19378600	3	9	-13206.2	-0.0375115
	10	37.052	146133	18931164	2	10	41294.4	0.0837103			10	37.052	152287	19728446	3	10	-10505.7	-0.0298408
	11	37.052	154753	20047890	2	11	49914.6	0.101185			11	37.052	156388	20259708	3	11	-6404.77	-0.0181924
	12	37.052	168484	21826680	2	12	63645.4	0.129019			12	37.052	150296	19470454	3	12	-12497.2	-0.0354975
	13	37.052	179791	23291447	2	13	74952.1	0.15194			13	37.052	158435	20524859	3	13	-4358.03	-0.0123787
cell 2	14	37.052	346173	44845935	2	1	262385	1		cell 2	14	37.052	414739	53728487	3	1	245945	1
	15	37.052	68150.9	8828779	2	2	-15637.9	-0.0595991			15	37.052	135215	17516745	3	2	-33579.2	-0.136531
	16	37.052	83788.8	10854630	2	3	0	0			16	37.052	168794	21866855	3	3	0	0
	17	37.052	91022.3	11791718	2	4	7233.54	0.0275685			17	37.052	187379	24274441	3	4	18584.6	0.0755638
	18	37.052	107115	13876537	2	5	23326.6	0.0889024			18	37.052	201194	26064134	3	5	32399.5	0.131735
	19	37.052	109601	14198593	2	6	25812.6	0.098377			19	37.052	215853	27963280	3	6	47059.4	0.191341
	20	37.052	126963	16447791	2	7	43174.6	0.164547			20	37.052	228288	29574140	3	7	59493.9	0.241899
	21	37.052	138784	17979187	2	8	54995.7	0.209599			21	37.052	235177	30466645	3	8	66383.3	0.269911
	22	37.052	145382	18833905	2	9	61593.4	0.234745			22	37.052	244220	31638121	3	9	75426.1	0.306678
	23	37.052	153096	19833277	2	10	69307.7	0.264145			23	37.052	252994	32774777	3	10	84200.1	0.342353
	24	37.052	166938	21626380	2	11	83149	0.316897			24	37.052	270587	35053852	3	11	101793	0.413883
	25	37.052	193517	25069611	2	12	109728	0.418195			25	37.052	271523	35175129	3	12	102729	0.41769
	26	37.052	202628	26249965	2	13	118839	0.45292			26	37.052	254822	33011584	3	13	86028.1	0.349785
cell 3	27	37.052	210842	27314056	2	1	154497	1		cell 3	27	37.052	327853	42472554	3	1	190076	1
	28	37.052	49085.7	6358936	2	2	-7258.86	-0.0469837			28	37.052	110309	14290231	3	2	-27468.1	-0.144511
	29	37.052	56344.6	7299304	2	3	0	0			29	37.052	137777	17848662	3	3	0	0
	30	37.052	61342.7	7946796	2	4	4998.1	0.0323507			30	37.052	144750	18752025	3	4	6973.21	0.0366864
	31	37.052	68190	8833846	2	5	11845.4	0.0766705			31	37.052	156751	20306659	3	5	18973.7	0.0998216
	32	37.052	71052.9	9204736	2	6	14708.4	0.0952014			32	37.052	170769	22122715	3	6	32992.1	0.173573
	33	37.052	72498.1	9391951	2	7	16153.5	0.104555			33	37.052	186697	24186190	3	7	48920.5	0.257373
	34	37.052	77167.8	9996902	2	8	20823.2	0.13478			34	37.052	186607	24174447	3	8	48829.8	0.256896
	35	37.052	82546	10693639	2	9	26201.5	0.169592			35	37.052	184532	23905653	3	9	46755	0.24598
	36	37.052	80769.3	10463466	2	10	24424.7	0.158091			36	37.052	185926	24086206	3	10	48148.7	0.253313
	37	37.052	79845.3	10343759	2	11	23500.7	0.152111			37	37.052	207821	26922729	3	11	70044.3	0.368507
	38	37.052	99491.3	12888857	2	12	43146.7	0.279272			38	37.052	202859	26279924	3	12	65082.4	0.342402
	39	37.052	98347	12740622	2	13	42002.5	0.271865			39	37.052	180713	23410985	3	13	42936.5	0.225891
735_5										735_6
cell 1	1	37.052	814422	105506378	3	1	581751	1		cell 1	1	37.052	497729	64479638	2	1	382187	1
	2	37.052	215545	27923356	3	2	-17125.8	-0.0294385			2	37.052	100984	13082205	2	2	-14558.8	-0.0380933
	3	37.052	232671	30141968	3	3	0	0			3	37.052	115543	14968259	2	3	0	0
	4	37.052	244843	31718757	3	4	12171.5	0.0209222			4	37.052	136869	17731053	2	4	21326.5	0.0558012
	5	37.052	255980	33161590	3	5	23309	0.0400669			5	37.052	141843	18375380	2	5	26300.2	0.0688149
	6	37.052	260621	33762790	3	6	27949.7	0.0480442			6	37.052	152095	19703478	2	6	36552	0.095639
	7	37.052	258322	33465031	3	7	25651.3	0.0440933			7	37.052	163832	21224069	2	7	48289.7	0.126351
	8	37.052	254854	33015665	3	8	22182.6	0.0381307			8	37.052	172565	22355361	2	8	57022.3	0.1492
	9	37.052	256324	33206096	3	9	23652.5	0.0406575			9	37.052	180187	23342736	2	9	64644	0.169142
	10	37.052	262285	33978420	3	10	29614.2	0.0509054			10	37.052	192049	24879452	2	10	76506.2	0.20018
	11	37.052	267903	34706178	3	11	35231.9	0.0605619			11	37.052	206327	26729191	2	11	90784.7	0.23754
	12	37.052	254208	32931967	3	12	21536.5	0.0370201			12	37.052	202645	26252125	2	12	87102.1	0.227904
	13	37.052	253601	32853435	3	13	20930.3	0.0359781			13	37.052	200652	25994027	2	13	85109.8	0.222692
cell 2	14	37.052	494135	64013992	3	1	336162	1		cell 2	14	37.052	374665	48536936	2	1	295394	1
	15	37.052	141697	18356468	3	2	-16276.4	-0.0484182			15	37.052	69421.6	8993403	2	2	-9849.22	-0.0333427
	16	37.052	157973	20465031	3	3	0	0			16	37.052	79270.8	10269346	2	3	0	0
	17	37.052	165231	21405250	3	4	7257.71	0.0215899			17	37.052	102300	13252696	2	4	23029	0.0779602
	18	37.052	170793	22125812	3	5	12819.9	0.038136			18	37.052	98436.5	12752208	2	5	19165.6	0.0648816
	19	37.052	170787	22125073	3	6	12814.1	0.038119			19	37.052	102641	13296888	2	6	23370.1	0.079115
	20	37.052	178769	23159032	3	7	20795.5	0.0618614			20	37.052	102428	13269333	2	7	23157.4	0.078395
	21	37.052	188718	24447967	3	8	30745	0.0914588			21	37.052	104110	13487227	2	8	24839.4	0.0840889
	22	37.052	196766	25490547	3	9	38792.8	0.115399			22	37.052	101455	13143214	2	9	22183.9	0.0750993
	23	37.052	206688	26775932	3	10	48714.9	0.144915			23	37.052	96613.2	12516011	2	10	17342.4	0.0587093
	24	37.052	215108	27866753	3	11	57135.2	0.169963			24	37.052	113688	14727955	2	11	34416.8	0.116511
	25	37.052	226917	29396598	3	12	68944.3	0.205093			25	37.052	117435	15213403	2	12	38164	0.129197
	26	37.052	237553	30774474	3	13	79580.4	0.236732			26	37.052	119698	15506599	2	13	40427.3	0.136859
cell 3	27	37.052	566079	73334130	3	1	383053	1		cell 3	27	37.052	178348	23104491	2	1	127267	1
	28	37.052	167871	21747276	3	2	-15154.5	-0.0395624			28	37.052	45462	5889492	2	2	-5618.06	-0.0441437
	29	37.052	183025	23710506	3	3	0	0			29	37.052	51080.1	6617298	2	3	0	0
	30	37.052	182390	23628133	3	4	-635.852	-0.00165996			30	37.052	55354.7	7171061	2	4	4274.59	0.0335875
	31	37.052	185011	23967767	3	5	1985.84	0.00518424			31	37.052	60042.5	7778357	2	5	8962.41	0.0704219
	32	37.052	191881	24857708	3	6	8855.45	0.0231181			32	37.052	62275.5	8067636	2	6	11195.4	0.0879676
	33	37.052	191450	24801834	3	7	8424.15	0.0219921			33	37.052	67204.8	8706219	2	7	16124.7	0.1267
	34	37.052	183702	23798099	3	8	676.145	0.00176515			34	37.052	70782.4	9169682	2	8	19702.3	0.15481
	35	37.052	174601	22619102	3	9	-8424.73	-0.0219936			35	37.052	77452.9	10033842	2	9	26372.9	0.207224
	36	37.052	172921	22401498	3	10	-10104.5	-0.0263787			36	37.052	80563.9	10436858	2	10	29483.8	0.231668
	37	37.052	171290	22190253	3	11	-11735.1	-0.0306357			37	37.052	89103.5	11543141	2	11	38023.4	0.298768
	38	37.052	173756	22509665	3	12	-9269.5	-0.024199			38	37.052	92318.9	11959687	2	12	41238.8	0.324033
	39	37.052	174576	22615879	3	13	-8449.61	-0.0220586			39	37.052	98196.8	12721152	2	13	47116.7	0.370218
735_7										735_8
cell 1	1	37.052	323929	41964236	2	1	236708	1		cell 1	1	37.052	391329	50695784	3	1	301223	1
	2	37.052	70244.8	9100049	2	2	-16976.1	-0.0717176			2	37.052	81600.3	10571125	3	2	-8506	-0.0282382
	3	37.052	87221	11299268	2	3	0	0			3	37.052	90106.3	11673057	3	3	0	0
	4	37.052	110122	14266017	2	4	22900.8	0.0967472			4	37.052	93374.8	12096480	3	4	3268.47	0.0108507
	5	37.052	119829	15523567	2	5	32608.1	0.137757			5	37.052	102689	13303069	3	5	12582.3	0.0417708
	6	37.052	124593	16140731	2	6	37372.1	0.157883			6	37.052	106379	13781110	3	6	16272.4	0.0540212
	7	37.052	138355	17923512	2	7	51133.7	0.21602			7	37.052	110590	14326668	3	7	20483.7	0.0680017
	8	37.052	167922	21753832	2	8	80700.6	0.340929			8	37.052	117057	15164515	3	8	26951.2	0.0894724
	9	37.052	179895	23304950	2	9	92673.9	0.391511			9	37.052	116099	15040381	3	9	25993	0.0862914
	10	37.052	181863	23559879	2	10	94641.8	0.399825			10	37.052	119287	15453293	3	10	29180.3	0.0968727
	11	37.052	194931	25252776	2	11	107710	0.455031			11	37.052	126687	16411958	3	11	36580.4	0.12144
	12	37.052	212112	27478544	2	12	124891	0.527614			12	37.052	131136	16988387	3	12	41029.9	0.136211
	13	37.052	211224	27363605	2	13	124003	0.523866			13	37.052	133170	17251913	3	13	43064.1	0.142964
cell 2	14	37.052	252463	32706021	2	1	194320	1		cell 2	14	37.052	417791	54123811	3	1	302887	1
	15	37.052	52451.9	6795012	2	2	-5691.1	-0.0292872			15	37.052	103630	13425000	3	2	-11274.2	-0.0372225
	16	37.052	58143	7532280	2	3	0	0			16	37.052	114904	14885546	3	3	0	0
	17	37.052	65620.4	8500961	2	4	7477.41	0.0384798			17	37.052	132265	17134573	3	4	17360.6	0.0573172
	18	37.052	72488.1	9390654	2	5	14345.1	0.0738219			18	37.052	137988	17875980	3	5	23083.7	0.0762122
	19	37.052	75180.9	9739500	2	6	17037.9	0.0876795			19	37.052	149413	19356070	3	6	34508.7	0.113933
	20	37.052	82207.4	10649768	2	7	24064.4	0.123839			20	37.052	148520	19240377	3	7	33615.7	0.110984
	21	37.052	85772.8	11111662	2	8	27629.9	0.142187			21	37.052	152960	19815590	3	8	38055.9	0.125644
	22	37.052	89139	11547736	2	9	30996	0.15951			22	37.052	164971	21371531	3	9	50066.4	0.165297
	23	37.052	96947.4	12559301	2	10	38804.4	0.199693			23	37.052	175234	22701203	3	10	60330.4	0.199185
	24	37.052	108877	14104742	2	11	50734	0.261084			24	37.052	176044	22806030	3	11	61139.6	0.201856
	25	37.052	113964	14763757	2	12	55821	0.287263			25	37.052	183700	23797879	3	12	68795.8	0.227134
	26	37.052	116529	15096018	2	13	58385.8	0.300461			26	37.052	181687	23537106	3	13	66782.9	0.220488
cell 3	27	37.052	210054	27211955	2	1	151185	1		cell 3	27	37.052	451818	58531891	3	1	186494	1
	28	37.052	52421.1	6791025	2	2	-6447.38	-0.0426456			28	37.052	207421	26870951	3	2	-57902.1	-0.310477
	29	37.052	58868.5	7626268	2	3	0	0			29	37.052	265324	34372029	3	3	0	0
	30	37.052	70657.8	9153548	2	4	11789.3	0.0779794			30	37.052	319800	41429304	3	4	54476.3	0.292107
	31	37.052	77229.5	10004897	2	5	18361	0.121447			31	37.052	347814	45058494	3	5	82490.7	0.442323
	32	37.052	89660.1	11615252	2	6	30791.7	0.203668			32	37.052	313890	40663729	3	6	48566.7	0.26042
	33	37.052	94196.7	12202948	2	7	35328.2	0.233675			33	37.052	407571	52799853	3	7	142248	0.762745
	34	37.052	102015	13215787	2	8	43146.5	0.285388			34	37.052	359939	46629285	3	8	94615.9	0.50734
	35	37.052	106007	13732920	2	9	47138.3	0.311792			35	37.052	403415	52261430	3	9	138091	0.74046
	36	37.052	113099	14651712	2	10	54230.6	0.358703			36	37.052	385507	49941490	3	10	120183	0.644435
	37	37.052	116680	15115613	2	11	57811.5	0.382389			37	37.052	345136	44711568	3	11	79812.7	0.427963
	38	37.052	121815	15780858	2	12	62946.7	0.416355			38	37.052	380375	49276635	3	12	115051	0.616916
	39	37.052	125129	16210141	2	13	66260.4	0.438273			39	37.052	432628	56045950	3	13	167305	0.897105	outlier
735_8										735_9
cell 1	1	37.052	386462	50065212	3	1	295169	1		cell 1	1	37.052	554500	71834187	2	1	423843	1
	2	37.052	81870.9	10606174	3	2	-9421.9	-0.0319203			2	37.052	103596	13420642	2	2	-27060.7	-0.063846
	3	37.052	91292.8	11826758	3	3	0	0			3	37.052	130657	16926292	2	3	0	0
	4	37.052	97092.4	12578086	3	4	5799.63	0.0196485			4	37.052	143521	18592766	2	4	12863.8	0.0303504
	5	37.052	103814	13448899	3	5	12521.6	0.0424217			5	37.052	172875	22395509	2	5	42217.8	0.0996071
	6	37.052	115846	15007630	3	6	24553.7	0.0831852			6	37.052	191242	24774903	2	6	60584.8	0.142941
	7	37.052	123982	16061517	3	7	32688.8	0.110746			7	37.052	202384	26218377	2	7	71727.2	0.16923
	8	37.052	122279	15840974	3	8	30986.4	0.104979			8	37.052	232113	30069657	2	8	101456	0.239371
	9	37.052	136259	17651968	3	9	44965.8	0.152339			9	37.052	232691	30144594	2	9	102034	0.240736
	10	37.052	139518	18074236	3	10	48225.4	0.163382			10	37.052	244464	31669779	2	10	113808	0.268513
	11	37.052	152746	19787885	3	11	61453.3	0.208197			11	37.052	246280	31904958	2	11	115623	0.272796
	12	37.052	154211	19977717	3	12	62918.7	0.213161			12	37.052	236079	30583484	2	12	105422	0.248729
	13	37.052	159146	20616927	3	13	67852.8	0.229878			13	37.052	218924	28361069	2	13	88267	0.208254
cell 2	14	37.052	405347	52511667	2	1	309911	1		cell 2	14	37.052	208234	26976177	3	1	137261	1
	15	37.052	80229.2	10393499	2	2	-15206.1	-0.0490659			15	37.052	66421.9	8604792	3	2	-4550.97	-0.0331556
	16	37.052	95435.3	12363410	2	3	0	0			16	37.052	70972.8	9194359	3	3	0	0
	17	37.052	114380	14817697	2	4	18945.1	0.0611306			17	37.052	75305	9755578	3	4	4332.15	0.0315614
	18	37.052	137833	17855980	2	5	42398.1	0.136807			18	37.052	84363.8	10929126	3	5	13391	0.0975585
	19	37.052	136326	17660731	2	6	40890.9	0.131944			19	37.052	82576.6	10697596	3	6	11603.7	0.0845379
	20	37.052	140389	18187118	2	7	44954.2	0.145055			20	37.052	83009.6	10753691	3	7	12036.8	0.0876925
	21	37.052	153518	19887885	2	8	58082.7	0.187417			21	37.052	85739.4	11107334	3	8	14766.6	0.10758
	22	37.052	165497	21439771	2	9	70062	0.226071			22	37.052	83743.5	10848769	3	9	12770.7	0.0930394
	23	37.052	180493	23382375	2	10	85057.3	0.274457			23	37.052	86123.6	11157110	3	10	15150.8	0.11038
	24	37.052	193238	25033536	2	11	97802.9	0.315583			24	37.052	86204.9	11167633	3	11	15232	0.110971
	25	37.052	210967	27330211	2	12	115531	0.372788			25	37.052	83535	10821756	3	12	12562.2	0.0915203
	26	37.052	217971	28237672	2	13	122536	0.395391			26	37.052	87154.4	11290644	3	13	16181.6	0.117889
cell 3	27	37.052	258457	33482456	2	1	188786	1		cell 3	27	37.052	733205	94984885	2	1	598623	1
	28	37.052	60995.1	7901771	2	2	-8675.48	-0.045954			28	37.052	101535	13153599	2	2	-33047.1	-0.0552052
	29	37.052	69670.6	9025658	2	3	0	0			29	37.052	134582	17434766	2	3	0	0
	30	37.052	81469.9	10554227	2	4	11799.3	0.0625008			30	37.052	162688	21075844	2	4	28106.1	0.0469513
	31	37.052	89282.5	11566330	2	5	19611.9	0.103884			31	37.052	177785	23031611	2	5	43203	0.0721707
	32	37.052	104885	13587602	2	6	35214.4	0.186531			32	37.052	197681	25609117	2	6	63099.2	0.105407
	33	37.052	117592	15233792	2	7	47921.7	0.253841			33	37.052	213232	27623669	2	7	78649.9	0.131385
	34	37.052	122342	15849095	2	8	52671.3	0.279			34	37.052	235924	30563387	2	8	101342	0.169292
	35	37.052	132771	17200181	2	9	63100.5	0.334243			35	37.052	250684	32475459	2	9	116102	0.193948
	36	37.052	124601	16141754	2	10	54930.4	0.290966			36	37.052	259492	33616592	2	10	124910	0.208663
	37	37.052	129861	16823128	2	11	60190	0.318826			37	37.052	269943	34970439	2	11	135361	0.226121
	38	37.052	138570	17951370	2	12	68899.1	0.364958			38	37.052	256862	33275888	2	12	122280	0.204269
	39	37.052	139588	18083320	2	13	69917.6	0.370354			39	37.052	258710	33515218	2	13	124128	0.207356
735_11										735_13
cell 1	1	37.052	502167	65054571	2	1	390666	1		cell 1	1	37.052	340125	44062386	3	1	256031	1
	2	37.052	89401.4	11581736	2	2	-22099.8	-0.0565695			2	37.052	74722.7	9680144	3	2	-9371.75	-0.036604
	3	37.052	111501	14444711	2	3	0	0			3	37.052	84094.4	10894231	3	3	0	0
	4	37.052	126147	16342023	2	4	14645.7	0.037489			4	37.052	92817.8	12024321	3	4	8723.36	0.0340715
	5	37.052	151010	19562979	2	5	39508.8	0.101132			5	37.052	101283	13121017	3	5	17188.9	0.0671363
	6	37.052	179831	23296652	2	6	68329.7	0.174905			6	37.052	103477	13405190	3	6	19382.5	0.0757039
	7	37.052	222818	28865531	2	7	111317	0.284941			7	37.052	106011	13733458	3	7	21916.5	0.085601
	8	37.052	228590	29613252	2	8	117089	0.299715			8	37.052	97492.9	12629965	3	8	13398.4	0.0523313
	9	37.052	232645	30138576	2	9	121144	0.310095			9	37.052	107649	13945606	3	9	23554.1	0.0919971
	10	37.052	237077	30712705	2	10	125575	0.321439			10	37.052	114714	14860912	3	10	30619.5	0.119593
	11	37.052	250897	32503065	2	11	139396	0.356815			11	37.052	128697	16672422	3	11	44602.8	0.174209
	12	37.052	254371	32953151	2	12	142870	0.365708			12	37.052	135776	17589467	3	12	51681.7	0.201857
	13	37.052	246889	31983899	2	13	135388	0.346557			13	37.052	140876	18250127	3	13	56781.4	0.221776
cell 2	14	37.052	451142	58444415	2	1	327922	1		cell 2	14	37.052	486845	63069635	3	1	373768	1
	15	37.052	96442.3	12493870	2	2	-26778.1	-0.0816601			15	37.052	90708.9	11751112	3	2	-22368.9	-0.0598472
	16	37.052	123220	15962912	2	3	0	0			16	37.052	113078	14648955	3	3	0	0
	17	37.052	150411	19485329	2	4	27190.1	0.0829165			17	37.052	134589	17435730	3	4	21511.6	0.0575534
	18	37.052	172620	22362443	2	5	49399.1	0.150643			18	37.052	151359	19608251	3	5	38281.7	0.102421
	19	37.052	212003	27464438	2	6	88782.3	0.270742			19	37.052	169041	21898852	3	6	55963.2	0.149727
	20	37.052	226337	29321385	2	7	103116	0.314454			20	37.052	180981	23445639	3	7	67903.1	0.181672
	21	37.052	247596	32075517	2	8	124376	0.379285			21	37.052	182375	23626175	3	8	69296.7	0.185401
	22	37.052	255862	33146354	2	9	132642	0.404492			22	37.052	203247	26330209	3	9	90169.6	0.241245
	23	37.052	263021	34073719	2	10	139800	0.426322			23	37.052	207777	26917037	3	10	94699.4	0.253365
	24	37.052	281759	36501162	2	11	158538	0.483463			24	37.052	227205	29433853	3	11	114127	0.305343
	25	37.052	290572	37642894	2	12	167352	0.510339			25	37.052	237230	30732583	3	12	124152	0.332164
	26	37.052	292393	37878768	2	13	169172	0.515892			26	37.052	242546	31421256	3	13	129468	0.346387
cell 3	27	37.052	154041	19955637	3	1	94386.8	1		cell 3	27	37.052	569360	73759241	3	1	440917	1
	28	37.052	54279.1	7031727	3	2	-5375.09	-0.0569475			28	37.052	121543	15745655	3	2	-6899.6	-0.0156483
	29	37.052	59654.2	7728057	3	3	0	0			29	37.052	128443	16639481	3	3	0	0
	30	37.052	63430.7	8217294	3	4	3776.5	0.0400109			30	37.052	140409	18189608	3	4	11965.7	0.0271382
	31	37.052	66389.7	8600629	3	5	6735.53	0.071361			31	37.052	153993	19949483	3	5	25550.5	0.0579485
	32	37.052	65166.9	8442211	3	6	5512.68	0.0584052			32	37.052	158300	20507392	3	6	29857.1	0.0677158
	33	37.052	70713.4	9160745	3	7	11059.2	0.117169			33	37.052	159913	20716387	3	7	31470.3	0.0713747
	34	37.052	74666.6	9672880	3	8	15012.4	0.159052			34	37.052	162593	21063467	3	8	34149.5	0.0774511
	35	37.052	82146.1	10641829	3	9	22491.9	0.238295			35	37.052	161484	20919838	3	9	33040.8	0.0749365
	36	37.052	91431.4	11844710	3	10	31777.2	0.336669			36	37.052	159607	20676669	3	10	31163.7	0.0706794
	37	37.052	96271.7	12471767	3	11	36617.5	0.387952			37	37.052	155866	20192077	3	11	27423.1	0.0621956
	38	37.052	104332	13516007	3	12	44678.2	0.473352			38	37.052	154076	19960128	3	12	25632.6	0.0581348
	39	37.052	109266	14155100	3	13	49611.4	0.525619			39	37.052	154189	19974769	3	13	25745.7	0.0583911
735_12										735_14
cell 1	1	37.052	358382	46427571	1	1	280538	1		cell 1	1	37.052	435652	56437683	3	1	294071	1
	2	37.052	64502.1	8356087	1	2	-13342.4	-0.0475602			2	37.052	126619	16403227	3	2	-14962.2	-0.0508796
	3	37.052	77844.5	10084569	1	3	0	0			3	37.052	141582	18341545	3	3	0	0
	4	37.052	83691.1	10841980	1	4	5846.59	0.0208406			4	37.052	146456	18973001	3	4	4874.32	0.0165753
	5	37.052	87415.3	11324436	1	5	9570.75	0.0341157			5	37.052	152142	19709576	3	5	10560.1	0.03591
	6	37.052	92586.4	11994339	1	6	14741.8	0.0525485			6	37.052	156327	20251834	3	6	14745.8	0.0501439
	7	37.052	95458.7	12366441	1	7	17614.2	0.0627871			7	37.052	158296	20506888	3	7	16714.7	0.0568389
	8	37.052	101329	13126979	1	8	23484.9	0.0837138			8	37.052	162510	21052792	3	8	20928.6	0.0711686
	9	37.052	108549	14062245	1	9	30704.4	0.109448			9	37.052	166817	21610793	3	9	25235.9	0.0858157
	10	37.052	114610	14847475	1	10	36765.7	0.131054			10	37.052	165837	21483816	3	10	24255.7	0.0824827
	11	37.052	117449	15215226	1	11	39604.4	0.141173			11	37.052	164959	21370065	3	11	23377.7	0.0794968
	12	37.052	116589	15103858	1	12	38744.8	0.138109			12	37.052	173157	22432076	3	12	31575.5	0.107374
	13	37.052	121958	15799372	1	13	44113.5	0.157246			13	37.052	204806	26532088	3	13	63224.2	0.214997
cell 2	14	37.052	329479	42683152	1	1	240671	1		cell 2	14	37.052	161539	20927040	3	1	107304	1
	15	37.052	76481.8	9908029	1	2	-12325.4	-0.0512126			15	37.052	55239.5	7156143	3	2	1004.57	0.00936183
	16	37.052	88807.2	11504756	1	3	0	0			16	37.052	54234.9	7026004	3	3	0	0
	17	37.052	89365.1	11577028	1	4	557.88	0.00231802			17	37.052	56891.9	7370214	3	4	2657.02	0.0247615
	18	37.052	95097.1	12319598	1	5	6289.91	0.0261348			18	37.052	64339.7	8335047	3	5	10104.7	0.0941687
	19	37.052	99609.5	12904173	1	6	10802.3	0.0448842			19	37.052	66777.4	8650856	3	6	12542.5	0.116887
	20	37.052	107264	13895815	1	7	18457	0.0766896			20	37.052	67505.4	8745158	3	7	13270.4	0.123671
	21	37.052	110836	14358515	1	8	22028.7	0.09153			21	37.052	68862.2	8920933	3	8	14627.3	0.136316
	22	37.052	120112	15560154	1	9	31304.3	0.130071			22	37.052	73892.2	9572553	3	9	19657.2	0.183191
	23	37.052	124798	16167290	1	10	35990.9	0.149544			23	37.052	78072.3	10114082	3	10	23837.4	0.222147
	24	37.052	131776	17071213	1	11	42968.4	0.178536			24	37.052	80944.3	10486144	3	11	26709.4	0.248912
	25	37.052	143337	18568985	1	12	54530	0.226574			25	37.052	84570	10955833	3	12	30335	0.2827
	26	37.052	161251	20889631	1	13	72443.5	0.301006			26	37.052	89790.3	11632111	3	13	35555.3	0.33135
cell 3	27	37.052	353740	45826160	1	1	274666	1		cell 3	27	37.052	386126	50021640	3	1	237142	1
	28	37.052	62524.7	8099926	1	2	-16548.9	-0.060251			28	37.052	125430	16249164	3	2	-23553.8	-0.0993239
	29	37.052	79073.6	10243798	1	3	0	0			29	37.052	148984	19300508	3	3	0	0
	30	37.052	89037.9	11534644	1	4	9964.26	0.0362777			30	37.052	160735	20822884	3	4	11751.5	0.0495547
	31	37.052	99292.4	12863095	1	5	20218.8	0.0736122			31	37.052	166383	21554575	3	5	17399.5	0.0733719
	32	37.052	114425	14823418	1	6	35350.9	0.128705			32	37.052	173870	22524461	3	6	24886.2	0.104943
	33	37.052	118420	15341018	1	7	39346.3	0.143251			33	37.052	180981	23445586	3	7	31996.6	0.134926
	34	37.052	133231	17259774	1	8	54157.5	0.197176			34	37.052	174897	22657499	3	8	25913.2	0.109273
	35	37.052	137802	17851925	1	9	58728.4	0.213817			35	37.052	169213	21921154	3	9	20229.2	0.0853043
	36	37.052	140389	18187033	1	10	61315.2	0.223235			36	37.052	161305	20896657	3	10	12320.9	0.0519561
	37	37.052	152732	19786019	1	11	73658	0.268173			37	37.052	172846	22391775	3	11	23862	0.100623
	38	37.052	163403	21168493	1	12	84329.6	0.307026			38	37.052	177291	22967578	3	12	28306.7	0.119366
	39	37.052	172203	22308465	1	13	93129.2	0.339063			39	37.052	189077	24494468	3	13	40093.1	0.169068

## Sheet: 736
			60x80 px
0.5% DMSO										1 µM Akti-1/2
736_1		area	IntDen	RawIntDen	Slice	Frame	minus bg	normalized		736_2		area	IntDen	RawIntDen	Slice	Frame	minus bg	normalized
	1	37.052	465377	60288505	2	1	358636	1			1	37.052	345378	44742903	2	1	262838	1
	2	37.052	88755.3	11498028	2	2	-17986.1	-0.0501515			2	37.052	65949.6	8543606	2	2	-16590.9	-0.0631224
	3	37.052	106741	13828086	2	3	0	0			3	37.052	82540.5	10692922	2	3	0	0
	4	37.052	118515	15353369	2	4	11773.9	0.0328297			4	37.052	96634.3	12518740	2	4	14093.8	0.0536217
	5	37.052	131980	17097644	2	5	25238.3	0.070373			5	37.052	111538	14449448	2	5	28997.3	0.110324
	6	37.052	150286	19469155	2	6	43544.4	0.121417			6	37.052	128920	16701209	2	6	46379	0.176455
	7	37.052	162271	21021752	2	7	55529.1	0.154834			7	37.052	142534	18464914	2	7	59993.3	0.228252
	8	37.052	167951	21757618	2	8	61209.4	0.170673			8	37.052	146987	19041766	2	8	64446.2	0.245194
	9	37.052	183064	23715506	2	9	76322.7	0.212814			9	37.052	157714	20431465	2	9	75173.5	0.286007
	10	37.052	204867	26540081	2	10	98126.1	0.273609			10	37.052	169852	22003973	2	10	87311.9	0.33219
	11	37.052	208032	26950026	2	11	101291	0.282433			11	37.052	186094	24107979	2	11	103553	0.393981
	12	37.052	226372	29325949	2	12	119631	0.333571			12	37.052	206876	26800331	2	12	124336	0.473052
	13	37.052	232548	30126089	2	13	125807	0.350793			13	37.052	220541	28570562	2	13	138001	0.525041
	14	37.052	386300	50044286	1	1	306764	1			14	37.052	519827	67342307	2	1	435856	1
	15	37.052	60705.6	7864266	1	2	-18830.3	-0.0613837			15	37.052	69043.8	8944457	2	2	-14926.6	-0.0342465
	16	37.052	79536	10303691	1	3	0	0			16	37.052	83970.4	10878159	2	3	0	0
	17	37.052	82635.8	10705263	1	4	3099.8	0.0101048			17	37.052	95076.4	12316917	2	4	11106	0.0254809
	18	37.052	89353.3	11575502	1	5	9817.33	0.0320028			18	37.052	104873	13586034	2	5	20902.6	0.0479574
	19	37.052	93391	12098576	1	6	13855	0.045165			19	37.052	110664	14336216	2	6	26693.3	0.0612434
	20	37.052	94465.1	12237720	1	7	14929.1	0.0486663			20	37.052	115292	14935754	2	7	31321.3	0.0718614
	21	37.052	95983.4	12434419	1	8	16447.5	0.0536159			21	37.052	120860	15657131	2	8	36889.7	0.0846373
	22	37.052	97755.9	12664034	1	9	18219.9	0.0593938			22	37.052	127685	16541294	2	9	43714.7	0.100296
	23	37.052	125141	16211759	1	10	45605.4	0.148666			23	37.052	131434	17026944	2	10	47463.5	0.108897
	24	37.052	137699	17838508	1	11	58162.5	0.1896			24	37.052	126359	16369461	2	11	42388.3	0.0972529
	25	37.052	143795	18628291	1	12	64259	0.209473			25	37.052	124599	16141437	2	12	40628.1	0.0932145
	26	37.052	153271	19855922	1	13	73735.3	0.240365			26	37.052	123222	15963147	2	13	39251.9	0.0900569
	27	37.052	392678	50870472	2	1	312343	1			27	37.052	474549	61476677	2	1	371514	1
	28	37.052	67900.3	8796316	2	2	-12434.3	-0.0398096			28	37.052	80498.9	10428438	2	2	-22535.9	-0.0606597
	29	37.052	80334.5	10407144	2	3	0	0			29	37.052	103035	13347914	2	3	0	0
	30	37.052	90461.9	11719114	2	4	10127.3	0.0324237			30	37.052	119066	15424725	2	4	16031.3	0.0431511
	31	37.052	99256.9	12858492	2	5	18922.4	0.060582			31	37.052	136633	17700460	2	5	33598.1	0.0904354
	32	37.052	110768	14349672	2	6	30433	0.0974346			32	37.052	146910	19031879	2	6	43875.5	0.118099
	33	37.052	118415	15340383	2	7	38080.5	0.121919			33	37.052	153425	19875895	2	7	50390.6	0.135636
	34	37.052	137880	17862041	2	8	57545.6	0.184238			34	37.052	164530	21314471	2	8	61495.2	0.165526
	35	37.052	160076	20737486	2	9	79741.7	0.255301			35	37.052	175592	22747469	2	9	72556.8	0.1953
	36	37.052	181419	23502385	2	10	101084	0.323632			36	37.052	182806	23682119	2	10	79771.5	0.21472
	37	37.052	183805	23811551	2	11	103471	0.331273			37	37.052	186226	24125124	2	11	83191.1	0.223925
	38	37.052	188551	24426324	2	12	108216	0.346466			38	37.052	195358	25308214	2	12	92323.6	0.248506
	39	37.052	200135	25926940	2	13	119800	0.383552			39	37.052	203204	26324600	2	13	100169	0.269624
736_3	1	37.052	265090	34341778	3	1	143467	1		736_4	1	37.052	873514	113161676	3	1	621325	1
	2	37.052	102371	13261919	3	2	-19252.3	-0.134194			2	37.052	243853	31590545	3	2	-8336.09	-0.0134166
	3	37.052	121623	15756013	3	3	0	0			3	37.052	252189	32670465	3	3	0	0
	4	37.052	139103	18020452	3	4	17479.6	0.121837			4	37.052	272216	35264970	3	4	20027.4	0.0322334
	5	37.052	150141	19450364	3	5	28517.3	0.198773			5	37.052	317497	41131031	3	5	65308.6	0.105112
	6	37.052	162499	21051307	3	6	40875.3	0.284911			6	37.052	320971	41580961	3	6	68781.6	0.110701
	7	37.052	165898	21491746	3	7	44275.1	0.308609			7	37.052	341136	44193317	3	7	88946.9	0.143157
	8	37.052	162326	21028988	3	8	40703	0.28371			8	37.052	353645	45813827	3	8	101456	0.163289
	9	37.052	171096	22165040	3	9	49472.4	0.344835			9	37.052	351643	45554465	3	9	99453.8	0.160067
	10	37.052	167641	21717512	3	10	46017.8	0.320756			10	37.052	363628	47107142	3	10	111439	0.179357
	11	37.052	169523	21961319	3	11	47899.8	0.333874			11	37.052	362862	47007947	3	11	110673	0.178125
	12	37.052	176169	22822331	3	12	54546.1	0.380201			12	37.052	371447	48119995	3	12	119258	0.191941
	13	37.052	178960	23183823	3	13	57336.5	0.39965			13	37.052	379712	49190832	3	13	127524	0.205244
	14	37.052	401605	52026978	3	1	300900	1			14	37.052	470278	60923375	3	1	353785	1
	15	37.052	85194.8	11036785	3	2	-15510.5	-0.0515471			15	37.052	101354	13130209	3	2	-15138.9	-0.0427914
	16	37.052	100705	13046136	3	3	0	0			16	37.052	116493	15091422	3	3	0	0
	17	37.052	111750	14476981	3	4	11044.9	0.0367064			17	37.052	130985	16968831	3	4	14492	0.0409629
	18	37.052	118283	15323251	3	5	17577.4	0.0584163			18	37.052	126023	16326014	3	5	9530.03	0.0269374
	19	37.052	122155	15824899	3	6	21449.7	0.0712854			19	37.052	141817	18372055	3	6	25323.8	0.0715796
	20	37.052	123575	16008905	3	7	22870.1	0.0760058			20	37.052	150259	19465720	3	7	33766	0.0954421
	21	37.052	129199	16737376	3	8	28493.3	0.0946937			21	37.052	151022	19564559	3	8	34528.9	0.0975987
	22	37.052	141187	18290439	3	9	40481.7	0.134535			22	37.052	166501	21569743	3	9	50007.3	0.141349
	23	37.052	142236	18426386	3	10	41531.1	0.138023			23	37.052	176416	22854248	3	10	59922.6	0.169376
	24	37.052	141314	18306903	3	11	40608.8	0.134958			24	37.052	176600	22878055	3	11	60106.4	0.169895
	25	37.052	144756	18752815	3	12	44050.8	0.146397			25	37.052	172288	22319476	3	12	55794.6	0.157708
	26	37.052	148425	19228055	3	13	47719.3	0.158589			26	37.052	179214	23216688	3	13	62720.3	0.177284
	27	37.052	207120	26831903	3	1	135121	1			27	37.052	508284	65846965	3	1	334708	1
	28	37.052	63387.8	8211741	3	2	-8610.9	-0.0637272			28	37.052	158182	20492057	3	2	-15394.5	-0.0459939
	29	37.052	71998.7	9327262	3	3	0	0			29	37.052	173576	22486378	3	3	0	0
	30	37.052	93822	12154412	3	4	21823.3	0.161509			30	37.052	185330	24009019	3	4	11753.5	0.0351158
	31	37.052	111017	14381971	3	5	39018.2	0.288764			31	37.052	189059	24492198	3	5	15483.3	0.0462591
	32	37.052	126721	16416395	3	6	54722.2	0.404986			32	37.052	185037	23971063	3	6	11460.5	0.0342404
	33	37.052	144046	18660866	3	7	72047.7	0.533207			33	37.052	189231	24514417	3	7	15654.8	0.0467715
	34	37.052	148096	19185443	3	8	76097	0.563175			34	37.052	210734	27300015	3	8	37157.3	0.111014
	35	37.052	169768	21993081	3	9	97769.6	0.723569			35	37.052	221643	28713361	3	9	48067.2	0.143609
	36	37.052	172182	22305773	3	10	100183	0.741433			36	37.052	220238	28531294	3	10	46661.7	0.13941
	37	37.052	175567	22744250	3	11	103568	0.766482			37	37.052	230261	29829757	3	11	56684.8	0.169356
	38	37.052	188766	24454206	3	12	116767	0.864168			38	37.052	229453	29725056	3	12	55876.6	0.166941
	39	37.052	187045	24231169	3	13	115046	0.851426			39	37.052	228664	29622920	3	13	55088.2	0.164586
736_5	1	37.052	465375	60288168	2	1	361765	1		736_6	1	37.052	381908	49475290	2	1	310816	1
	2	37.052	83420.2	10806887	2	2	-20189.2	-0.0558075			2	37.052	60429.8	7828540	2	2	-10662.6	-0.0343051
	3	37.052	103609	13422352	2	3	0	0			3	37.052	71092.4	9209850	2	3	0	0
	4	37.052	120502	15610708	2	4	16892.3	0.0466941			4	37.052	78376.4	10153479	2	4	7284.03	0.0234352
	5	37.052	132908	17217903	2	5	29298.5	0.0809876			5	37.052	84675.2	10969465	2	5	13582.8	0.0437004
	6	37.052	139608	18085821	2	6	35998.1	0.0995068			6	37.052	89866.1	11641931	2	6	18773.7	0.0604012
	7	37.052	155715	20172477	2	7	52105.4	0.144031			7	37.052	93302.5	12087110	2	7	22210.1	0.0714573
	8	37.052	163743	21212458	2	8	60133.2	0.166221			8	37.052	99393.8	12876224	2	8	28301.4	0.0910551
	9	37.052	182072	23586930	2	9	78462.1	0.216887			9	37.052	107004	13862157	2	9	35912	0.115541
	10	37.052	191182	24767103	2	10	87572.1	0.242069			10	37.052	113042	14644260	2	10	41949.1	0.134965
	11	37.052	197673	25608068	2	11	94063.6	0.260013			11	37.052	116817	15133358	2	11	45724.6	0.147111
	12	37.052	206889	26801945	2	12	103279	0.285487			12	37.052	125007	16194392	2	12	53914.9	0.173462
	13	37.052	215317	27893767	2	13	111707	0.308784			13	37.052	127141	16470762	2	13	56048.2	0.180326
	14	37.052	371885	48176776	3	1	274288	1			14	37.052	325657	42188069	2	1	226828	1
	15	37.052	87221.8	11299375	3	2	-10374.9	-0.0378249			15	37.052	78291	10142410	2	2	-20538	-0.0905444
	16	37.052	97596.7	12643421	3	3	0	0			16	37.052	98829	12803058	2	3	0	0
	17	37.052	99177.1	12848158	3	4	1580.4	0.00576183			17	37.052	105618	13682531	2	4	6788.8	0.0299293
	18	37.052	107485	13924475	3	5	9888.68	0.0360522			18	37.052	117189	15181506	2	5	18359.6	0.0809409
	19	37.052	111926	14499732	3	6	14329.2	0.0522414			19	37.052	117885	15271725	2	6	19056.1	0.0840111
	20	37.052	116788	15129595	3	7	19191.2	0.0699673			20	37.052	131968	17096144	2	7	33139.1	0.146098
	21	37.052	125304	16232864	3	8	27707.5	0.101016			21	37.052	136543	17688852	2	8	37714.3	0.166268
	22	37.052	139764	18106107	3	9	42167.4	0.153734			22	37.052	147521	19111025	2	9	48692.3	0.214666
	23	37.052	151439	19618550	3	10	53842.2	0.196298			23	37.052	153618	19900899	2	10	54789.5	0.241546
	24	37.052	161340	20901148	3	11	63742.8	0.232394			24	37.052	156563	20282331	2	11	57733.8	0.254527
	25	37.052	162722	21080257	3	12	65125.4	0.237434			25	37.052	167094	21646671	2	12	68265.4	0.300957
	26	37.052	171205	22179227	3	13	73608.5	0.268362			26	37.052	178081	23069963	2	13	79252	0.349393
	27	37.052	298610	38684259	3	1	161312	1			27	37.052	206711	26778964	2	1	143070	1
	28	37.052	112244	14540945	3	2	-25054.7	-0.155318			28	37.052	52104.1	6749964	2	2	-11537.5	-0.0806425
	29	37.052	137299	17786717	3	3	0	0			29	37.052	63641.6	8244620	2	3	0	0
	30	37.052	166944	21627252	3	4	29645.7	0.183779			30	37.052	74612.7	9665895	2	4	10971.1	0.0766833
	31	37.052	189328	24527006	3	5	52029.4	0.32254			31	37.052	80882.6	10478145	2	5	17241	0.120507
	32	37.052	204592	26504383	3	6	67293.2	0.417162			32	37.052	88638.5	11482905	2	6	24996.9	0.174718
	33	37.052	231651	30009838	3	7	94352.4	0.584907			33	37.052	100332	12997778	2	7	36690.4	0.256451
	34	37.052	249471	32318327	3	8	112172	0.695374			34	37.052	102539	13283679	2	8	38897.4	0.271877
	35	37.052	270764	35076783	3	9	133465	0.827373			35	37.052	106654	13816744	2	9	43012.2	0.300638
	36	37.052	296024	38349172	3	10	158725	0.983965			36	37.052	111124	14395863	2	10	47482.5	0.331884
	37	37.052	304009	39383639	3	11	166710	1.03347			37	37.052	110773	14350363	2	11	47131.3	0.329429
	38	37.052	317295	41104813	3	12	179996	1.11583			38	37.052	115740	14993825	2	12	52098.3	0.364146
	39	37.052	320504	41520581	3	13	183206	1.13573			39	37.052	123852	16044735	2	13	60210.4	0.420847
736_7	1	37.052	525395	68063676	1	1	402485	1		736_8	1	37.052	254897	33021225	2	1	193176	1
	2	37.052	101414	13137954	1	2	-21496.4	-0.0534092			2	37.052	54604.7	7073906	2	2	-7116.25	-0.0368383
	3	37.052	122910	15922757	1	3	0	0			3	37.052	61720.9	7995799	2	3	0	0
	4	37.052	149433	19358642	1	4	26522.2	0.0658961			4	37.052	82535.1	10692223	2	4	20814.2	0.107747
	5	37.052	160739	20823301	1	5	37828.1	0.0939865			5	37.052	94809.3	12282310	2	5	33088.3	0.171286
	6	37.052	180636	23400930	1	6	57725.3	0.143422			6	37.052	94399.9	12229272	2	6	32678.9	0.169167
	7	37.052	192053	24879981	1	7	69142.3	0.171789			7	37.052	109333	14163763	2	7	47611.6	0.246468
	8	37.052	197494	25584855	1	8	74583.4	0.185307			8	37.052	119816	15521831	2	8	58094.7	0.300735
	9	37.052	199206	25806641	1	9	76295.4	0.189561			9	37.052	135368	17536654	2	9	73647.5	0.381246
	10	37.052	194165	25153606	1	10	71254.5	0.177037			10	37.052	150408	19485046	2	10	88687.5	0.459103
	11	37.052	187249	24257607	1	11	64338.1	0.159852			11	37.052	156043	20215031	2	11	94322.4	0.488273
	12	37.052	197871	25633688	1	12	74960.3	0.186244			12	37.052	154352	19995921	2	12	92631	0.479517
	13	37.052	198947	25773127	1	13	76036.7	0.188918			13	37.052	166708	21596605	2	13	104987	0.543479
	14	37.052	445518	57715812	1	1	298616	1			14	37.052	554203	71795648	3	1	371890	1
	15	37.052	124549	16135072	1	2	-22352.7	-0.0748544			15	37.052	151634	19643856	3	2	-30678.2	-0.0824927
	16	37.052	146902	19030816	1	3	0	0			16	37.052	182313	23618147	3	3	0	0
	17	37.052	162005	20987335	1	4	15102.7	0.0505757			17	37.052	211419	27388812	3	4	29106.4	0.0782661
	18	37.052	172256	22315347	1	5	25353.9	0.0849045			18	37.052	209946	27198027	3	5	27633.7	0.0743061
	19	37.052	197994	25649643	1	6	51091.9	0.171095			19	37.052	205980	26684220	3	6	23667.5	0.0636412
	20	37.052	208050	26952431	1	7	61148.3	0.204772			20	37.052	232285	30091965	3	7	49972.5	0.134374
	21	37.052	218499	28305984	1	8	71596.6	0.239761			21	37.052	231312	29965908	3	8	48999.5	0.131758
	22	37.052	221478	28691925	1	9	74575.8	0.249738			22	37.052	235250	30476028	3	9	52937.2	0.142346
	23	37.052	229837	29774877	1	10	82935.3	0.277732			23	37.052	252031	32650054	3	10	69718.8	0.187471
	24	37.052	243006	31480865	1	11	96104.1	0.321831			24	37.052	261113	33826536	3	11	78800.3	0.211891
	25	37.052	277306	35924258	1	12	130403	0.436692			25	37.052	266781	34560805	3	12	84468.3	0.227132
	26	37.052	271304	35146800	1	13	124402	0.416595			26	37.052	283169	36683843	3	13	100856	0.271199
	27	37.052	327731	42456716	1	1	232029	1			27	37.052	277891	36000044	2	1	209855	1
	28	37.052	74685.7	9675348	1	2	-21016	-0.0905751			28	37.052	56398.3	7306263	2	2	-11636.9	-0.0554518
	29	37.052	95701.7	12397925	1	3	0	0			29	37.052	68035.2	8813791	2	3	0	0
	30	37.052	105141	13620767	1	4	9439.33	0.0406817			30	37.052	81898.4	10609743	2	4	13863.3	0.066061
	31	37.052	122100	15817797	1	5	26398.6	0.113773			31	37.052	84068.3	10890845	2	5	16033.1	0.0764009
	32	37.052	127423	16507397	1	6	31721.7	0.136714			32	37.052	91974.1	11915016	2	6	23938.9	0.114073
	33	37.052	134837	17467871	1	7	39135.8	0.168668			33	37.052	99185.4	12849228	2	7	31150.2	0.148437
	34	37.052	141707	18357831	1	8	46005.5	0.198275			34	37.052	107846	13971249	2	8	39811.3	0.189708
	35	37.052	159776	20698553	1	9	64074	0.276146			35	37.052	114719	14861518	2	9	46683.4	0.222455
	36	37.052	166174	21527475	1	10	70472.6	0.303723			36	37.052	117841	15265999	2	10	49805.7	0.237333
	37	37.052	176661	22886014	1	11	80959.4	0.348919			37	37.052	131394	17021722	2	11	63358.4	0.301915
	38	37.052	199523	25847774	1	12	103822	0.447451			38	37.052	133649	17313918	2	12	65613.9	0.312663
	39	37.052	218129	28258093	1	13	122427	0.527638			39	37.052	139284	18043962	2	13	71249.3	0.339516
736_9	1	37.052	488124	63235269	2	1	394229	1		736_10	1	37.052	286821	37156961	2	1	209919	1
	2	37.052	72163.6	9348626	2	2	-21731.1	-0.055123			2	37.052	59024.7	7646506	2	2	-17877.5	-0.0851638
	3	37.052	93894.7	12163837	2	3	0	0			3	37.052	76902.2	9962491	2	3	0	0
	4	37.052	107096	13874002	2	4	13201.1	0.0334857			4	37.052	90334.8	11702654	2	4	13432.6	0.0639896
	5	37.052	116887	15142440	2	5	22992.3	0.0583223			5	37.052	107856	13972455	2	5	30953.6	0.147455
	6	37.052	121356	15721371	2	6	27461.2	0.069658			6	37.052	121527	15743486	2	6	44624.5	0.21258
	7	37.052	125841	16302343	2	7	31945.8	0.0810337			7	37.052	131287	17007904	2	7	54384.8	0.259075
	8	37.052	137539	17817840	2	8	43644.2	0.110708			8	37.052	140671	18223601	2	8	63768.9	0.303779
	9	37.052	140647	18220463	2	9	46752.1	0.118591			9	37.052	165620	21455678	2	9	88717.9	0.42263
	10	37.052	141412	18319541	2	10	47516.9	0.120531			10	37.052	172573	22356444	2	10	95671.1	0.455753
	11	37.052	144798	18758248	2	11	50903.4	0.129121			11	37.052	185972	24092243	2	11	109070	0.519582
	12	37.052	161795	20960095	2	12	67899.8	0.172234			12	37.052	193899	25119154	2	12	116997	0.557344
	13	37.052	185241	23997557	2	13	91346.5	0.231709			13	37.052	212409	27517077	2	13	135507	0.64552
	14	37.052	359094	46519745	2	1	277002	1			14	37.052	345985	44821522	2	1	262097	1
	15	37.052	62958.1	8156067	2	2	-19133.3	-0.0690728			15	37.052	68774.8	8909612	2	2	-15113.3	-0.0576631
	16	37.052	82091.4	10634744	2	3	0	0			16	37.052	83888.1	10867506	2	3	0	0
	17	37.052	92966.7	12043612	2	4	10875.3	0.0392606			17	37.052	96966.7	12561801	2	4	13078.6	0.0498997
	18	37.052	101778	13185102	2	5	19686.7	0.0710703			18	37.052	107038	13866525	2	5	23149.9	0.0883259
	19	37.052	107682	13949904	2	6	25590.3	0.0923829			19	37.052	118596	15363821	2	6	34707.8	0.132424
	20	37.052	120169	15567647	2	7	38077.9	0.137464			20	37.052	124843	16173069	2	7	40954.6	0.156257
	21	37.052	122105	15818360	2	8	40013.2	0.144451			21	37.052	130326	16883395	2	8	46437.7	0.177178
	22	37.052	129732	16806470	2	9	47640.6	0.171986			22	37.052	127290	16490130	2	9	43402	0.165595
	23	37.052	133285	17266735	2	10	51193.5	0.184812			23	37.052	136584	17694089	2	10	52695.6	0.201054
	24	37.052	138463	17937576	2	11	56371.8	0.203507			24	37.052	146242	18945265	2	11	62353.6	0.237903
	25	37.052	143200	18551226	2	12	61108.7	0.220607			25	37.052	147793	19146197	2	12	63904.6	0.243821
	26	37.052	142725	18489725	2	13	60633.9	0.218893			26	37.052	146722	19007448	2	13	62833.6	0.239734
	27	37.052	318597	41273520	2	1	229080	1			27	37.052	590484	76495738	2	1	473457	1
	28	37.052	62778.8	8132845	2	2	-26738.6	-0.116722			28	37.052	90747.5	11756119	2	2	-26279.6	-0.0555059
	29	37.052	89517.4	11596765	2	3	0	0			29	37.052	117027	15160583	2	3	0	0
	30	37.052	114461	14828200	2	4	24944	0.108888			30	37.052	127326	16494784	2	4	10298.9	0.0217526
	31	37.052	125395	16244598	2	5	35877.4	0.156615			31	37.052	148671	19260015	2	5	31644.2	0.0668366
	32	37.052	136248	17650616	2	6	46730.7	0.203993			32	37.052	161768	20956657	2	6	44740.9	0.0944984
	33	37.052	152291	19728963	2	7	62773.8	0.274026			33	37.052	164737	21341342	2	7	47710.3	0.10077
	34	37.052	164318	21286972	2	8	74800.4	0.326525			34	37.052	177014	22931704	2	8	59986.6	0.126699
	35	37.052	178656	23144484	2	9	89138.8	0.389117			35	37.052	205126	26573549	2	9	88098.6	0.186075
	36	37.052	190931	24734709	2	10	101414	0.442701			36	37.052	207411	26869532	2	10	90383.4	0.190901
	37	37.052	190137	24631778	2	11	100620	0.439233			37	37.052	212682	27552424	2	11	95654.7	0.202035
	38	37.052	192772	24973200	2	12	103255	0.450738			38	37.052	204186	26451742	2	12	87158.4	0.18409
	39	37.052	215535	27922035	2	13	126018	0.550103			39	37.052	217124	28127891	2	13	100097	0.211417
736_11	1	37.052	235763	30542464	2	1	149295	1		736_13	1	37.052	273706	35457904	2	1	193779	1
	2	37.052	65420.3	8475043	2	2	-21047.5	-0.14098			2	37.052	62631.6	8113773	2	2	-17294.7	-0.0892493
	3	37.052	86467.9	11201702	2	3	0	0			3	37.052	79926.3	10354255	2	3	0	0
	4	37.052	107559	13934070	2	4	21091.6	0.141275			4	37.052	91288.4	11826195	2	4	11362.2	0.0586345
	5	37.052	130850	16951307	2	5	44382.2	0.297279			5	37.052	90030.9	11663285	2	5	10104.6	0.052145
	6	37.052	148582	19248374	2	6	62113.6	0.416047			6	37.052	96247.5	12468633	2	6	16321.2	0.0842259
	7	37.052	159188	20622385	2	7	72719.9	0.48709			7	37.052	92644.7	12001900	2	7	12718.5	0.0656337
	8	37.052	183189	23731753	2	8	96721.6	0.647857			8	37.052	96301.8	12475660	2	8	16375.5	0.0845058
	9	37.052	187702	24316302	2	9	101234	0.678081			9	37.052	97039.9	12571283	2	9	17113.6	0.088315
	10	37.052	194741	25228254	2	10	108273	0.725233			10	37.052	99738.9	12920929	2	10	19812.6	0.102243
	11	37.052	193477	25064533	2	11	107010	0.716768			11	37.052	99944.9	12947620	2	11	20018.6	0.103306
	12	37.052	189689	24573688	2	12	103221	0.691389			12	37.052	100882	13069049	2	12	20956	0.108143
	13	37.052	197336	25564465	2	13	110869	0.742616			13	37.052	110275	14285893	2	13	30349	0.156616
	14	37.052	247022	32001166	2	1	181404	1			14	37.052	579401	75060028	2	1	472426	1
	15	37.052	49775.7	6448315	2	2	-15842.7	-0.0873335			15	37.052	85707.8	11103237	2	2	-21267	-0.0450165
	16	37.052	65618.3	8500693	2	3	0	0			16	37.052	106975	13858323	2	3	0	0
	17	37.052	76647.9	9929556	2	4	11029.6	0.0608015			17	37.052	119705	15507492	2	4	12730.2	0.0269465
	18	37.052	91061.9	11796849	2	5	25443.6	0.140259			18	37.052	120798	15649084	2	5	13823.2	0.02926
	19	37.052	103106	13357102	2	6	37487.5	0.206652			19	37.052	130922	16960689	2	6	23947.7	0.0506908
	20	37.052	118265	15320888	2	7	52646.3	0.290215			20	37.052	131968	17096073	2	7	24992.7	0.0529029
	21	37.052	131422	17025396	2	8	65803.6	0.362746			21	37.052	131379	17019775	2	8	24403.8	0.0516563
	22	37.052	146356	18960067	2	9	80737.7	0.445071			22	37.052	138911	17995617	2	9	31936.5	0.067601
	23	37.052	151013	19563425	2	10	85395.1	0.470745			23	37.052	144504	18720115	2	10	37529	0.0794388
	24	37.052	165493	21439162	2	11	99874.3	0.550562			24	37.052	152576	19765901	2	11	45601.6	0.0965264
	25	37.052	186223	24124733	2	12	120605	0.664839			25	37.052	156798	20312812	2	12	49823.3	0.105463
	26	37.052	192592	24949832	2	13	126974	0.699949			26	37.052	155107	20093686	2	13	48131.8	0.101882
	27	37.052	219887	28485842	2	1	141281	1			27	37.052	646900	83804379	2	1	518117	1
	28	37.052	60311	7813145	2	2	-18295.2	-0.129495			28	37.052	99827.3	12932390	2	2	-28956	-0.055887
	29	37.052	78606.2	10183242	2	3	0	0			29	37.052	128783	16683570	2	3	0	0
	30	37.052	95577.7	12381864	2	4	16971.5	0.120126			30	37.052	140289	18174138	2	4	11505.9	0.0222072
	31	37.052	112533	14578404	2	5	33927	0.240139			31	37.052	146227	18943396	2	5	17444	0.033668
	32	37.052	131555	17042606	2	6	52948.6	0.374775			32	37.052	158907	20586068	2	6	30124.1	0.0581414
	33	37.052	144467	18715366	2	7	65860.9	0.46617			33	37.052	157894	20454791	2	7	29110.7	0.0561856
	34	37.052	167372	21682695	2	8	88766.3	0.628296			34	37.052	153751	19918016	2	8	24967.2	0.0481884
	35	37.052	197459	25580354	2	9	118853	0.841253			35	37.052	159034	20602485	2	9	30250.8	0.058386
	36	37.052	196387	25441488	2	10	117781	0.833665			36	37.052	178041	23064775	2	10	49257.6	0.0950704
	37	37.052	200612	25988835	2	11	122006	0.863571			37	37.052	182426	23632783	2	11	53642.2	0.103533
	38	37.052	209504	27140726	2	12	130898	0.926507			38	37.052	196225	25420503	2	12	67441.9	0.130167
	39	37.052	180726	23412660	2	13	102120	0.722816			39	37.052	187931	24345982	2	13	59147.5	0.114159
736_12	1	37.052	431569	55908666	2	1	350513	1		736_14	1	37.052	249650	32341578	2	1	190791	1
	2	37.052	71885.3	9312566	2	2	-9169.86	-0.0261612			2	37.052	51109.4	6621101	2	2	-7750.17	-0.0406213
	3	37.052	81055.2	10500499	2	3	0	0			3	37.052	58859.6	7625117	2	3	0	0
	4	37.052	91888.2	11903895	2	4	10833.1	0.0309062			4	37.052	67815.9	8785382	2	4	8956.28	0.046943
	5	37.052	98033.5	12699999	2	5	16978.3	0.0484384			5	37.052	72451.2	9385874	2	5	13591.6	0.0712382
	6	37.052	102923	13333399	2	6	21867.6	0.0623875			6	37.052	77178.4	9998277	2	6	18318.8	0.0960154
	7	37.052	107438	13918299	2	7	26382.6	0.0752684			7	37.052	85715.9	11104291	2	7	26856.3	0.140763
	8	37.052	111573	14453958	2	8	30517.4	0.0870649			8	37.052	94096	12189910	2	8	35236.4	0.184686
	9	37.052	118956	15410488	2	9	37901	0.10813			9	37.052	96007	12437468	2	9	37147.4	0.194702
	10	37.052	121925	15795046	2	10	40869.5	0.116599			10	37.052	101725	13178231	2	10	42865.4	0.224673
	11	37.052	121834	15783362	2	11	40779.3	0.116342			11	37.052	102905	13331105	2	11	44045.5	0.230858
	12	37.052	125153	16213289	2	12	44098	0.12581			12	37.052	107143	13880080	2	12	48283.1	0.253069
	13	37.052	128149	16601443	2	13	47094.2	0.134358			13	37.052	113684	14727430	2	13	54824	0.287352
	14	37.052	317736	41161986	2	1	245137	1			14	37.052	638533	82720355	2	1	526642	1
	15	37.052	59090.9	7655079	2	2	-13508.4	-0.0551054			15	37.052	88633.9	11482306	2	2	-23257	-0.0441609
	16	37.052	72599.2	9405057	2	3	0	0			16	37.052	111891	14495189	2	3	0	0
	17	37.052	80279	10399953	2	4	7679.77	0.0313285			17	37.052	121155	15695303	2	4	9263.89	0.0175905
	18	37.052	84584.9	10957772	2	5	11985.7	0.0488937			18	37.052	129325	16753712	2	5	17433.9	0.033104
	19	37.052	90302.3	11698440	2	6	17703	0.0722168			19	37.052	137713	17840447	2	6	25822.6	0.0490326
	20	37.052	95150	12326452	2	7	22550.8	0.0919924			20	37.052	151152	19581435	2	7	39261.6	0.0745509
	21	37.052	98891.1	12811098	2	8	26291.8	0.107253			21	37.052	157955	20462715	2	8	46064.4	0.0874681
	22	37.052	105579	13677505	2	9	32979.8	0.134536			22	37.052	165519	21442551	2	9	53627.9	0.10183
	23	37.052	110439	14307125	2	10	37839.9	0.154362			23	37.052	177775	23030341	2	10	65884.3	0.125103
	24	37.052	115358	14944366	2	11	42758.9	0.174428			24	37.052	180533	23387670	2	11	68642.6	0.13034
	25	37.052	119488	15479413	2	12	46889	0.191277			25	37.052	183931	23827842	2	12	72040.4	0.136792
	26	37.052	119119	15431636	2	13	46520.2	0.189772			26	37.052	191599	24821229	2	13	79708.5	0.151352
	27	37.052	293203	37983704	2	1	180733	1
	28	37.052	87710.1	11362631	2	2	-24759.6	-0.136996
	29	37.052	112470	14570179	2	3	0	0
	30	37.052	146996	19042912	2	4	34525.8	0.191032
	31	37.052	156896	20325494	2	5	44426.3	0.245812
	32	37.052	166863	21616664	2	6	54393	0.300958
	33	37.052	188070	24364025	2	7	75600.4	0.418299
	34	37.052	199072	25789239	2	8	86601.9	0.47917
	35	37.052	208204	26972299	2	9	95734.1	0.529699
	36	37.052	227394	29458282	2	10	114924	0.635876
	37	37.052	236202	30599412	2	11	123732	0.684614
	38	37.052	240474	31152833	2	12	128004	0.708251
	39	37.052	248355	32173727	2	13	135885	0.751854

## Sheet: 737
			60x80 px
0.5% DMSO										1 µM Akti-1/2
737_1		area	IntDen	RawIntDen	Slice	Frame	minus bg	normalized		737_2		area	IntDen	RawIntDen	Slice	Frame	minus bg	normalized
	1	37.052	274059	35503698	2	1	211388	1			1	37.052	415922	53881715	2	1	333955	1
	2	37.052	52439.7	6793440	2	2	-10231.4	-0.048401			2	37.052	69393.9	8989817	2	2	-12573.5	-0.0376504
	3	37.052	62671.1	8118893	2	3	0	0			3	37.052	81967.5	10618687	2	3	0	0
	4	37.052	64164.2	8312319	2	4	1493.09	0.00706326			4	37.052	95513.4	12373524	2	4	13545.9	0.040562
	5	37.052	68309.1	8849272	2	5	5637.92	0.026671			5	37.052	104247	13504975	2	5	22279.8	0.0667149
	6	37.052	72809.1	9432244	2	6	10138	0.0479591			6	37.052	108886	14105964	2	6	26918.9	0.0806064
	7	37.052	72566.7	9400838	2	7	9895.55	0.0468123			7	37.052	115642	14981138	2	7	33674.5	0.100836
	8	37.052	77310.7	10015416	2	8	14639.6	0.0692546			8	37.052	119562	15488981	2	8	37594.6	0.112574
	9	37.052	81654.6	10578151	2	9	18983.4	0.0898037			9	37.052	113486	14701824	2	9	31518.4	0.0943794
	10	37.052	83506.6	10818079	2	10	20835.5	0.0985651			10	37.052	117254	15190016	2	10	35286.9	0.105664
	11	37.052	89447.4	11587698	2	11	26776.3	0.126669			11	37.052	115942	15019982	2	11	33974.4	0.101733
	12	37.052	89762	11628451	2	12	27090.9	0.128157			12	37.052	113712	14731108	2	12	31744.5	0.0950562
	13	37.052	98256.1	12728845	2	13	35585	0.16834			13	37.052	114534	14837620	2	13	32566.7	0.0975182
	14	37.052	233574	30259008	3	1	131451	1			14	37.052	215344	27897316	2	1	150657	1
	15	37.052	91136.7	11806545	3	2	-10987.2	-0.083584			15	37.052	56291.9	7292477	2	2	-8394.82	-0.0557212
	16	37.052	102124	13229905	3	3	0	0			16	37.052	64686.7	8380005	2	3	0	0
	17	37.052	105876	13716005	3	4	3752.29	0.0285452			17	37.052	71435.9	9254348	2	4	6749.2	0.0447983
	18	37.052	116758	15125732	3	5	14634.2	0.111329			18	37.052	74909.3	9704313	2	5	10222.6	0.067853
	19	37.052	128726	16676096	3	6	26601.7	0.202371			19	37.052	77455.6	10034185	2	6	12768.9	0.0847545
	20	37.052	129120	16727135	3	7	26995.7	0.205368			20	37.052	88256.8	11433450	2	7	23570.1	0.156448
	21	37.052	148858	19284159	3	8	46733.8	0.355524			21	37.052	89388.3	11580040	2	8	24701.6	0.163959
	22	37.052	150545	19502736	3	9	48421.1	0.368359			22	37.052	96703.2	12527668	2	9	32016.5	0.212512
	23	37.052	155385	20129779	3	10	53261.3	0.405181			23	37.052	100886	13069557	2	10	36199.5	0.240277
	24	37.052	153656	19905780	3	11	51532.2	0.392027			24	37.052	101377	13133157	2	11	36690.4	0.243535
	25	37.052	166551	21576342	3	12	64427.6	0.490128			25	37.052	102365	13261118	2	12	37678.1	0.250091
	26	37.052	170895	22139079	3	13	68771.4	0.523173			26	37.052	108131	14008081	2	13	43444.1	0.288363
	27	37.052	332773	43109896	2	1	268145	1			27	37.052	667669	86494899	2	1	570008	1
	28	37.052	56858.6	7365897	2	2	-7768.69	-0.0289719			28	37.052	86694.5	11231057	2	2	-10966.2	-0.0192387
	29	37.052	64627.3	8372312	2	3	0	0			29	37.052	97660.7	12651707	2	3	0	0
	30	37.052	66802.9	8654150	2	4	2175.56	0.00811335			30	37.052	111526	14447913	2	4	13865.2	0.0243246
	31	37.052	70944.1	9190641	2	5	6316.82	0.0235575			31	37.052	115529	14966518	2	5	17868.4	0.0313477
	32	37.052	71569.7	9271686	2	6	6942.42	0.0258905			32	37.052	123983	16061724	2	6	26322.5	0.0461792
	33	37.052	72467.6	9388003	2	7	7840.29	0.029239			33	37.052	127905	16569755	2	7	30244.1	0.053059
	34	37.052	78378	10153684	2	8	13750.7	0.0512808			34	37.052	134634	17441521	2	8	36973.4	0.0648647
	35	37.052	88491.7	11463891	2	9	23864.4	0.0889981			35	37.052	137050	17754481	2	9	39389.2	0.0691028
	36	37.052	94355.2	12223487	2	10	29727.9	0.110865			36	37.052	147046	19049455	2	10	49385.3	0.0866396
	37	37.052	100414	13008334	2	11	35786.2	0.133458			37	37.052	154985	20077887	2	11	57324	0.100567
	38	37.052	106374	13780451	2	12	41746.4	0.155686			38	37.052	155980	20206786	2	12	58319	0.102312
	39	37.052	110440	14307196	2	13	45812.4	0.170849			39	37.052	157352	20384624	2	13	59691.7	0.104721
737_3	1	37.052	233187	30208833	2	1	163740	1		737_4	1	37.052	423236	54829137	2	1	339260	1
	2	37.052	54648	7079517	2	2	-14798.7	-0.090379			2	37.052	75476.3	9777766	2	2	-8499.47	-0.025053
	3	37.052	69446.7	8996652	2	3	0	0			3	37.052	83975.7	10878852	2	3	0	0
	4	37.052	80107.8	10377777	2	4	10661.1	0.06511			4	37.052	92658.8	12003720	2	4	8683.05	0.0255941
	5	37.052	82828	10730172	2	5	13381.3	0.0817229			5	37.052	95169.6	12328992	2	5	11193.9	0.032995
	6	37.052	84175	10904662	2	6	14728.3	0.0899488			6	37.052	101790	13186703	2	6	17814.7	0.0525105
	7	37.052	85704.2	11102778	2	7	16257.5	0.0992885			7	37.052	101230	13114110	2	7	17254.3	0.0508588
	8	37.052	91103.6	11802254	2	8	21656.9	0.132264			8	37.052	109773	14220872	2	8	25797.6	0.0760409
	9	37.052	90040.1	11664481	2	9	20593.4	0.125769			9	37.052	113287	14676087	2	9	29311.5	0.0863984
	10	37.052	93778.8	12148819	2	10	24332.1	0.148602			10	37.052	120439	15602527	2	10	36462.9	0.107478
	11	37.052	92161.7	11939328	2	11	22715	0.138726			11	37.052	120453	15604436	2	11	36477.6	0.107521
	12	37.052	94438.2	12234237	2	12	24991.5	0.152629			12	37.052	122840	15913675	2	12	38864.7	0.114557
	13	37.052	103163	13364497	2	13	33716.1	0.205912			13	37.052	134692	17448963	2	13	50715.8	0.14949
	14	37.052	331333	42923412	2	1	237276	1			14	37.052	426949	55310269	3	1	321255	1
	15	37.052	73122.3	9472817	2	2	-20934.8	-0.0882298			15	37.052	102532	13282726	3	2	-3163.26	-0.00984657
	16	37.052	94057.1	12184871	2	3	0	0			16	37.052	105695	13692518	3	3	0	0
	17	37.052	102326	13256056	2	4	8268.66	0.0348483			17	37.052	113245	14670596	3	4	7549.95	0.0235015
	18	37.052	104493	13536839	2	5	10436.1	0.0439828			18	37.052	113162	14659925	3	5	7467.58	0.0232451
	19	37.052	108506	14056699	2	6	14449	0.0608951			19	37.052	114203	14794689	3	6	8507.85	0.0264832
	20	37.052	115053	14904894	2	7	20996.3	0.088489			20	37.052	116680	15115659	3	7	10985.5	0.0341955
	21	37.052	124840	16172722	2	8	30782.9	0.129735			21	37.052	119405	15468611	3	8	13710	0.0426763
	22	37.052	128727	16676334	2	9	34670.4	0.146118			22	37.052	120065	15554183	3	9	14370.5	0.0447325
	23	37.052	134144	17378025	2	10	40086.8	0.168946			23	37.052	121803	15779346	3	10	16108.6	0.0501427
	24	37.052	134497	17423822	2	11	40440.4	0.170436			24	37.052	123046	15940301	3	11	17351	0.0540102
	25	37.052	134948	17482234	2	12	40891.3	0.172336			25	37.052	123200	15960326	3	12	17505.6	0.0544914
	26	37.052	148300	19211905	2	13	54242.9	0.228607			26	37.052	126860	16434374	3	13	21164.9	0.0658819
	27	37.052	408353	52901104	2	1	293562	1			27	37.052	505946	65544139	2	1	414645	1
	28	37.052	89284.4	11566581	2	2	-25506.3	-0.0868856			28	37.052	83331.8	10795437	2	2	-7969.13	-0.0192191
	29	37.052	114791	14870862	2	3	0	0			29	37.052	91301	11827819	2	3	0	0
	30	37.052	138033	17881887	2	4	23242.6	0.0791745			30	37.052	102765	13312951	2	4	11464	0.0276477
	31	37.052	144462	18714643	2	5	29670.8	0.101072			31	37.052	108633	14073105	2	5	17331.7	0.041799
	32	37.052	143921	18644615	2	6	29130.2	0.0992303			32	37.052	110550	14321526	2	6	19249.4	0.0464236
	33	37.052	159357	20644308	2	7	44566.2	0.151812			33	37.052	110377	14299010	2	7	19075.5	0.0460045
	34	37.052	178018	23061843	2	8	63227.6	0.215381			34	37.052	119115	15431023	2	8	27813.8	0.0670784
	35	37.052	191302	24782724	2	9	76511.4	0.260631			35	37.052	119278	15452169	2	9	27977	0.067472
	36	37.052	190485	24676898	2	10	75694.5	0.257848			36	37.052	126067	16331714	2	10	34766.3	0.0838459
	37	37.052	198824	25757175	2	11	84033.3	0.286254			37	37.052	132361	17147090	2	11	41060.4	0.0990252
	38	37.052	202097	26181225	2	12	87306.6	0.297404			38	37.052	128420	16636479	2	12	37118.9	0.0895195
	39	37.052	198746	25747109	2	13	83955.6	0.285989			39	37.052	135673	17576051	2	13	44371.6	0.107011
737_5	1	37.052	331782	42981573	2	1	252829	1		737_6	1	37.052	281549	36474045	2	1	211917	1
	2	37.052	69517.2	9005784	2	2	-9435.57	-0.0373199			2	37.052	58904.2	7630894	2	2	-10728.7	-0.0506268
	3	37.052	78952.8	10228139	2	3	0	0			3	37.052	69632.8	9020766	2	3	0	0
	4	37.052	97267.8	12600802	2	4	18315	0.0724401			4	37.052	75512.5	9782456	2	4	5879.62	0.027745
	5	37.052	108398	14042656	2	5	29444.9	0.116462			5	37.052	74007.9	9587538	2	5	4375.01	0.020645
	6	37.052	115611	14977185	2	6	36658.7	0.144994			6	37.052	76671	9932545	2	6	7038.18	0.033212
	7	37.052	123527	16002654	2	7	44574.5	0.176303			7	37.052	78639.7	10187586	2	7	9006.88	0.042502
	8	37.052	130709	16933055	2	8	51756.4	0.204709			8	37.052	77859.6	10086526	2	8	8226.78	0.0388209
	9	37.052	129673	16798824	2	9	50720.2	0.200611			9	37.052	83195.5	10777774	2	9	13562.6	0.0639999
	10	37.052	136477	17680303	2	10	57524.5	0.227523			10	37.052	85078.9	11021767	2	10	15446.1	0.0728875
	11	37.052	139572	18081169	2	11	60618.9	0.239762			11	37.052	84601.4	10959907	2	11	14968.6	0.0706342
	12	37.052	146608	18992701	2	12	67655.2	0.267592			12	37.052	87868.1	11383099	2	12	18235.3	0.0860492
	13	37.052	144763	18753650	2	13	65809.9	0.260294			13	37.052	88578.7	11475151	2	13	18945.8	0.0894023
	14	37.052	257259	33327315	3	1	162688	1			14	37.052	363035	47030243	2	1	264327	1
	15	37.052	89695.8	11619870	3	2	-4875.78	-0.0299702			15	37.052	75845.9	9825652	2	2	-22861.6	-0.0864899
	16	37.052	94571.5	12251515	3	3	0	0			16	37.052	98707.5	12787319	2	3	0	0
	17	37.052	109454	14179513	3	4	14882.5	0.0914792			17	37.052	112908	14626934	2	4	14200.3	0.0537225
	18	37.052	116565	15100719	3	5	21993.5	0.135188			18	37.052	118316	15327533	2	5	19608.3	0.0741822
	19	37.052	119105	15429808	3	6	24533.8	0.150803			19	37.052	124779	16164758	2	6	26071	0.0986317
	20	37.052	129392	16762479	3	7	34820.9	0.214035			20	37.052	128125	16598286	2	7	29417.5	0.111292
	21	37.052	142849	18505798	3	8	48277.9	0.296752			21	37.052	134161	17380234	2	8	35453.5	0.134127
	22	37.052	163098	21128993	3	9	68526.8	0.421217			22	37.052	141024	18269368	2	9	42316.9	0.160093
	23	37.052	179924	23308783	3	10	85353	0.524643			23	37.052	144053	18661780	2	10	45346	0.171553
	24	37.052	184314	23877462	3	11	89742.7	0.551625			24	37.052	149762	19401346	2	11	51054.8	0.19315
	25	37.052	186830	24203332	3	12	92258.1	0.567087			25	37.052	158034	20472905	2	12	59326.4	0.224443
	26	37.052	162740	21082537	3	13	68168.2	0.419012			26	37.052	162097	20999294	2	13	63389.6	0.239815
	27	37.052	405509	52532753	2	1	333562	1			27	37.052	274039	35501153	1	1	198088	1
	28	37.052	66868.1	8662604	2	2	-5079.07	-0.0152268			28	37.052	55776.8	7225743	1	2	-20174.3	-0.101845
	29	37.052	71947.2	9320585	2	3	0	0			29	37.052	75951	9839273	1	3	0	0
	30	37.052	83841	10861403	2	4	11893.8	0.035657			30	37.052	85272.3	11046818	1	4	9321.25	0.047056
	31	37.052	94291.6	12215253	2	5	22344.4	0.0669873			31	37.052	90035.2	11663845	1	5	14084.2	0.0711005
	32	37.052	102953	13337353	2	6	31006.1	0.0929546			32	37.052	96327.5	12478988	1	6	20376.4	0.102865
	33	37.052	105503	13667608	2	7	33555.4	0.100597			33	37.052	104997	13602072	1	7	29045.7	0.14663
	34	37.052	109167	14142306	2	8	37219.7	0.111582			34	37.052	106308	13772005	1	8	30357.4	0.153252
	35	37.052	112476	14571019	2	9	40529	0.121504			35	37.052	113951	14762034	1	9	37999.6	0.191832
	36	37.052	121189	15699734	2	10	49241.7	0.147624			36	37.052	111224	14408749	1	10	35272.6	0.178065
	37	37.052	118368	15334280	2	11	46420.7	0.139167			37	37.052	116891	15142934	1	11	40939.9	0.206675
	38	37.052	125378	16242353	2	12	53430.3	0.160181			38	37.052	127585	16528336	1	12	51634	0.260661
	39	37.052	127732	16547429	2	13	55785.2	0.167241			39	37.052	127048	16458819	1	13	51097.4	0.257952
737_7	1	37.052	526867	68254288	2	1	422921	1		737_8	1	37.052	608578	78839836	2	1	435167	1
	2	37.052	91073.6	11798359	2	2	-12872.4	-0.030437			2	37.052	134911	17477439	2	2	-38500.2	-0.0884723
	3	37.052	103946	13465952	2	3	0	0			3	37.052	173412	22465047	2	3	0	0
	4	37.052	118106	15300313	2	4	14159.7	0.0334809			4	37.052	181644	23531596	2	4	8232.88	0.0189189
	5	37.052	132652	17184726	2	5	28705.9	0.0678753			5	37.052	207571	26890362	2	5	34159.8	0.0784981
	6	37.052	141816	18371860	2	6	37869.5	0.0895429			6	37.052	238706	30923732	2	6	65294	0.150044
	7	37.052	138548	17948535	2	7	34601.8	0.0818164			7	37.052	242897	31466658	2	7	69485	0.159674
	8	37.052	152512	19757519	2	8	48565.7	0.114834			8	37.052	231480	29987617	2	8	58068	0.133439
	9	37.052	162738	21082253	2	9	58791.5	0.139013			9	37.052	241707	31312586	2	9	68295.7	0.156941
	10	37.052	164551	21317237	2	10	60605.4	0.143302			10	37.052	230758	29894114	2	10	57346.2	0.13178
	11	37.052	172944	22404504	2	11	68998.2	0.163147			11	37.052	254317	32946148	2	11	80905.4	0.185918
	12	37.052	189334	24527719	2	12	85387.7	0.2019			12	37.052	282323	36574289	2	12	108912	0.250276
	13	37.052	195792	25364337	2	13	91845.7	0.21717			13	37.052	315160	40828269	2	13	141749	0.325735
	14	37.052	430996	55834435	2	1	325602	1			14	37.052	488336	63262768	2	1	362607	1
	15	37.052	95826.7	12414122	2	2	-9567.14	-0.029383			15	37.052	107500	13926313	2	2	-18229.6	-0.0502738
	16	37.052	105394	13653522	2	3	0	0			16	37.052	125729	16287919	2	3	0	0
	17	37.052	116502	15092578	2	4	11108.3	0.0341163			17	37.052	141920	18385329	2	4	16190.3	0.0446496
	18	37.052	116295	15065744	2	5	10901.2	0.0334801			18	37.052	159552	20669584	2	5	33822.8	0.0932768
	19	37.052	114300	14807281	2	6	8906.06	0.0273526			19	37.052	172327	22324536	2	6	46597.7	0.128507
	20	37.052	114236	14798935	2	7	8841.64	0.0271548			20	37.052	192421	24927659	2	7	66691.6	0.183923
	21	37.052	115848	15007825	2	8	10454.1	0.032107			21	37.052	203291	26335862	2	8	77561.8	0.2139
	22	37.052	118522	15354278	2	9	13128.4	0.0403205			22	37.052	230580	29871134	2	9	104851	0.289159
	23	37.052	126328	16365526	2	10	20934.4	0.0642946			23	37.052	258456	33482288	2	10	132726	0.366034
	24	37.052	125789	16295711	2	11	20395.5	0.0626394			24	37.052	292879	37941762	2	11	167150	0.460967
	25	37.052	131844	17080014	2	12	26449.7	0.0812332			25	37.052	302553	39195011	2	12	176824	0.487646
	26	37.052	125268	16228170	2	13	19874.2	0.0610382			26	37.052	334263	43303000	2	13	208534	0.575097
	27	37.052	450406	58348967	2	1	347593	1			27	37.052	266952	34582990	2	1	188370	1
	28	37.052	90369.8	11707183	2	2	-12443.1	-0.0357979			28	37.052	58839	7622445	2	2	-19743.5	-0.104813
	29	37.052	102813	13319155	2	3	0	0			29	37.052	78582.5	10180172	2	3	0	0
	30	37.052	114808	14873044	2	4	11994.7	0.034508			30	37.052	90319.5	11700669	2	4	11737	0.0623083
	31	37.052	121650	15759419	2	5	18836.8	0.0541922			31	37.052	99365.5	12872566	2	5	20783.1	0.110331
	32	37.052	126002	16323300	2	6	23189.5	0.0667146			32	37.052	112905	14626519	2	6	34322.1	0.182206
	33	37.052	139608	18085826	2	7	36794.8	0.105856			33	37.052	113733	14733891	2	7	35150.9	0.186606
	34	37.052	145727	18878545	2	8	42913.9	0.12346			34	37.052	128583	16657633	2	8	50000.6	0.265439
	35	37.052	152964	19816059	2	9	50150.7	0.14428			35	37.052	147813	19148839	2	9	69230.7	0.367526
	36	37.052	147246	19075417	2	10	44433.6	0.127832			36	37.052	158440	20525561	2	10	79857.8	0.423942
	37	37.052	151095	19574025	2	11	48282.4	0.138905			37	37.052	170143	22041614	2	11	91560.5	0.486069
	38	37.052	157386	20388911	2	12	54572.7	0.157002			38	37.052	185179	23989462	2	12	106596	0.565889
	39	37.052	158731	20563194	2	13	55918	0.160872			39	37.052	196694	25481187	2	13	118111	0.627018	outlier
737_9	1	37.052	275507	35691236	2	1	204067	1		737_10	1	37.052	385049	49882105	3	1	259849	1
	2	37.052	57269.2	7419083	2	2	-14170.8	-0.0694419			2	37.052	121125	15691433	3	2	-4074.96	-0.015682
	3	37.052	71440	9254875	2	3	0	0			3	37.052	125200	16219334	3	3	0	0
	4	37.052	81978.4	10620106	2	4	10538.5	0.0516422			4	37.052	128546	16652851	3	4	3346.39	0.0128782
	5	37.052	88477.8	11462079	2	5	17037.8	0.0834912			5	37.052	133697	17320186	3	5	8497.67	0.0327024
	6	37.052	90411.4	11712573	2	6	18971.4	0.0929666			6	37.052	134066	17367939	3	6	8866.28	0.0341209
	7	37.052	89013.5	11531488	2	7	17573.6	0.0861167			7	37.052	130867	16953467	3	7	5666.9	0.0218085
	8	37.052	91540.6	11858860	2	8	20100.6	0.0985001			8	37.052	128059	16589702	3	8	2858.94	0.0110023
	9	37.052	94799.3	12281024	2	9	23359.4	0.114469			9	37.052	129824	16818357	3	9	4623.96	0.0177948
	10	37.052	99862	12936884	2	10	28422.1	0.139278			10	37.052	139587	18083142	3	10	14387.1	0.055367
	11	37.052	95456.9	12366207	2	11	24016.9	0.117691			11	37.052	148742	19269194	3	11	23542.4	0.0906004
	12	37.052	94676.7	12265134	2	12	23236.7	0.113868			12	37.052	157413	20392480	3	12	32213.2	0.123969
	13	37.052	104365	13520205	2	13	32924.8	0.161343			13	37.052	156865	20321439	3	13	31664.9	0.121859
	14	37.052	322849	41824283	2	1	234685	1			14	37.052	608455	78823929	3	1	413348	1
	15	37.052	71398.1	9249448	2	2	-16765.4	-0.0714376			15	37.052	193505	25068135	3	2	-1602.5	-0.00387688
	16	37.052	88163.4	11421360	2	3	0	0			16	37.052	195108	25275735	3	3	0	0
	17	37.052	95765.2	12406155	2	4	7601.8	0.0323915			17	37.052	188997	24484088	3	4	-6110.86	-0.0147838
	18	37.052	107829	13968940	2	5	19665.2	0.0837939			18	37.052	172252	22314815	3	5	-22855.9	-0.0552945
	19	37.052	115103	14911306	2	6	26939.5	0.11479			19	37.052	162813	21091995	3	6	-32295	-0.0781304
	20	37.052	128586	16657989	2	7	40422.4	0.172241			20	37.052	157868	20451365	3	7	-37240.1	-0.090094
	21	37.052	135962	17613596	2	8	47798.9	0.203672			21	37.052	151850	19671761	3	8	-43258	-0.104653
	22	37.052	147981	19170575	2	9	59817.5	0.254884			22	37.052	163803	21220280	3	9	-31304.8	-0.0757347
	23	37.052	157845	20448382	2	10	69681.1	0.296913			23	37.052	165369	21423104	3	10	-29739.1	-0.071947
	24	37.052	165476	21437055	2	11	77312.9	0.329432			24	37.052	171739	22248394	3	11	-23368.6	-0.0565349
	25	37.052	184329	23879353	2	12	96165.4	0.409763			25	37.052	181697	23538400	3	12	-13410.8	-0.0324443
	26	37.052	198891	25765903	2	13	110728	0.471815			26	37.052	192505	24938558	3	13	-2602.73	-0.0062967
	27	37.052	378546	49039758	2	1	297146	1		weak z drift	27	37.052	210331	27247838	3	1	137860	1
	28	37.052	66844.9	8659594	2	2	-14555.6	-0.0489846			28	37.052	72776.8	9428063	3	2	306.482	0.00222313
	29	37.052	81400.5	10545234	2	3	0	0			29	37.052	72470.4	9388359	3	3	0	0
	30	37.052	91158.9	11809413	2	4	9758.42	0.0328405			30	37.052	75605.9	9794565	3	4	3135.57	0.0227446
	31	37.052	98082.8	12706391	2	5	16682.3	0.0561419			31	37.052	76186.6	9869790	3	5	3716.25	0.0269566
	32	37.052	102574	13288174	2	6	21173.2	0.0712553			32	37.052	76520.2	9913009	3	6	4049.86	0.0293766
	33	37.052	107784	13963128	2	7	26383.3	0.0887891			33	37.052	80157.5	10384212	3	7	7687.16	0.0557605
	34	37.052	107297	13900041	2	8	25896.3	0.0871502			34	37.052	76698.3	9936080	3	8	4227.95	0.0306684
	35	37.052	119553	15487860	2	9	38153	0.128398			35	37.052	78216	10132692	3	9	5745.64	0.0416772
	36	37.052	126863	16434828	2	10	45462.8	0.152998			36	37.052	80551.9	10435300	3	10	8081.52	0.058621
	37	37.052	139241	18038280	2	11	57840.1	0.194652			37	37.052	82469.6	10683738	3	11	9999.25	0.0725317
	38	37.052	137242	17779313	2	12	55841.1	0.187925			38	37.052	83090.6	10764186	3	12	10620.2	0.0770362
	39	37.052	136780	17719571	2	13	55379.9	0.186373			39	37.052	88421.8	11454830	3	13	15951.4	0.115707
737_11	1	37.052	125304	16232865	3	1	67044.1	1		737_12	1	37.052	504508	65357854	2	1	408307	1
	2	37.052	48089.5	6229884	3	2	-10170.7	-0.151701			2	37.052	82943.9	10745184	2	2	-13257.3	-0.0324689
	3	37.052	58260.2	7547470	3	3	0	0			3	37.052	96201.2	12462632	2	3	0	0
	4	37.052	63514.9	8228196	3	4	5254.64	0.0783759			4	37.052	100756	13052682	2	4	4554.7	0.0111551
	5	37.052	69202.4	8965004	3	5	10942.2	0.163209			5	37.052	109004	14121203	2	5	12802.8	0.0313558
	6	37.052	75695.8	9806205	3	6	17435.6	0.260061			6	37.052	113191	14663655	2	6	16990.1	0.041611
	7	37.052	87628.4	11352049	3	7	29368.2	0.438043			7	37.052	121833	15783123	2	7	25631.4	0.0627749
	8	37.052	97452.6	12624743	3	8	39192.3	0.584576			8	37.052	125670	16280191	2	8	29468.4	0.0721721
	9	37.052	106886	13846806	3	9	48625.7	0.725279			9	37.052	129356	16757773	2	9	33154.9	0.0812009
	10	37.052	111662	14465574	3	10	53402	0.796522			10	37.052	133413	17283335	2	10	37211.8	0.0911368
	11	37.052	121969	15800763	3	11	63708.6	0.95025			11	37.052	131626	17051794	2	11	35424.5	0.0867595
	12	37.052	118413	15340167	3	12	60153.2	0.897218			12	37.052	137202	17774166	2	12	41000.6	0.100416
	13	37.052	123119	15949767	3	13	64858.8	0.967405	outlier		13	37.052	142170	18417744	2	13	45968.5	0.112583
	14	37.052	225856	29259119	2	1	152544	1			14	37.052	205084	26568126	1	1	151811	1
	15	37.052	60727.2	7867059	2	2	-12585.3	-0.0825031			15	37.052	47493.8	6152709	1	2	-5779.32	-0.0380692
	16	37.052	73312.5	9497457	2	3	0	0			16	37.052	53273.1	6901406	1	3	0	0
	17	37.052	80682.4	10452207	2	4	7369.88	0.0483132			17	37.052	55244.9	7156847	1	4	1971.79	0.0129885
	18	37.052	90117.2	11674467	2	5	16804.7	0.110163			18	37.052	57546.5	7455004	1	5	4273.32	0.028149
	19	37.052	105481	13664862	2	6	32168.9	0.210883			19	37.052	60310.6	7813091	1	6	7037.45	0.0463567
	20	37.052	114428	14823863	2	7	41115.4	0.269532			20	37.052	61764.2	8001403	1	7	8491.07	0.0559319
	21	37.052	123486	15997330	2	8	50173.6	0.328913			21	37.052	60525.2	7840888	1	8	7252.02	0.0477701
	22	37.052	117093	15169113	2	9	43780.5	0.287003			22	37.052	60323.2	7814728	1	9	7050.09	0.04644
	23	37.052	125356	16239602	2	10	52043.8	0.341173			23	37.052	63120.5	8177110	1	10	9847.38	0.0648661
	24	37.052	130380	16890437	2	11	57067.7	0.374107			24	37.052	62474.8	8093457	1	11	9201.65	0.0606126
	25	37.052	130984	16968717	2	12	57671.9	0.378068			25	37.052	65163.2	8441736	1	12	11890.1	0.0783217
	26	37.052	143514	18591863	2	13	70201.3	0.460205			26	37.052	66730.6	8644786	1	13	13457.5	0.0886462
	27	37.052	173921	22531058	2	1	116913	1			27	37.052	630820	81721259	2	1	505405	1
	28	37.052	45946.4	5952244	2	2	-11061.6	-0.0946138			28	37.052	111466	14440123	2	2	-13949.3	-0.0276003
	29	37.052	57008	7385247	2	3	0	0			29	37.052	125415	16247226	2	3	0	0
	30	37.052	60127.2	7789329	2	4	3119.18	0.0266795			30	37.052	130129	16857834	2	4	4713.39	0.00932596
	31	37.052	69383.9	8988519	2	5	12375.9	0.105856			31	37.052	135074	17498482	2	5	9658.66	0.0191107
	32	37.052	77774.1	10075443	2	6	20766.1	0.17762			32	37.052	137406	17800625	2	6	11991	0.0237254
	33	37.052	84952.4	11005374	2	7	27944.4	0.239018			33	37.052	135561	17561644	2	7	10146.2	0.0200754
	34	37.052	90641.4	11742375	2	8	33633.4	0.287679			34	37.052	136572	17692568	2	8	11156.8	0.022075
	35	37.052	106043	13737599	2	9	49034.9	0.419413			35	37.052	135047	17495012	2	9	9631.87	0.0190577
	36	37.052	109535	14189935	2	10	52526.6	0.449279			36	37.052	136014	17620341	2	10	10599.3	0.0209719
	37	37.052	118144	15305214	2	11	61135.6	0.522915			37	37.052	137126	17764349	2	11	11710.9	0.0231714
	38	37.052	119179	15439337	2	12	62170.9	0.53177			38	37.052	144921	18774211	2	12	19506.2	0.0385952
	39	37.052	126856	16433846	2	13	69847.7	0.597432			39	37.052	148852	19283373	2	13	23436.5	0.0463718
737_13	1	37.052	213547	27664452	2	1	157191	1		737_14	1	37.052	360761	46735762	2	1	281481	1
	2	37.052	44411.5	5753404	2	2	-11944.1	-0.0759847			2	37.052	67963.8	8804551	2	2	-11316.1	-0.0402021
	3	37.052	56355.6	7300734	2	3	0	0			3	37.052	79280	10270529	2	3	0	0
	4	37.052	66680.7	8638328	2	4	10325.1	0.0656852			4	37.052	77180.1	9998490	2	4	-2099.92	-0.00746023
	5	37.052	72638.4	9410133	2	5	16282.8	0.103586			5	37.052	87092	11282555	2	5	7812	0.0277532
	6	37.052	75723.8	9809832	2	6	19368.2	0.123214			6	37.052	84348.8	10927184	2	6	5068.83	0.0180077
	7	37.052	79410	10287375	2	7	23054.4	0.146665			7	37.052	85118.1	11026839	2	7	5838.09	0.0207406
	8	37.052	84448	10940031	2	8	28092.4	0.178715			8	37.052	92425.8	11973537	2	8	13145.8	0.0467022
	9	37.052	87425.2	11325720	2	9	31069.6	0.197655			9	37.052	93221.2	12076584	2	9	13941.2	0.0495281
	10	37.052	88451.1	11458625	2	10	32095.5	0.204181			10	37.052	95630.9	12388753	2	10	16350.9	0.0580889
	11	37.052	97202.7	12592373	2	11	40847.1	0.259856			11	37.052	99518.6	12892388	2	11	20238.6	0.0719002
	12	37.052	103931	13463945	2	12	47574.9	0.302656			12	37.052	101025	13087604	2	12	21745.5	0.0772537
	13	37.052	105546	13673221	2	13	49190.3	0.312933			13	37.052	95935.9	12428268	2	13	16656	0.0591725
	14	37.052	318258	41229512	1	1	241960	1			14	37.052	278537	36083836	2	1	220646	1
	15	37.052	56404.7	7307096	1	2	-19893.1	-0.0822164			15	37.052	51288.4	6644285	2	2	-6602.49	-0.0299234
	16	37.052	76297.8	9884194	1	3	0	0			16	37.052	57890.9	7499621	2	3	0	0
	17	37.052	82544.8	10693484	1	4	6247.05	0.0258185			17	37.052	56478.9	7316708	2	4	-1411.94	-0.00639909
	18	37.052	86220.5	11169662	1	5	9922.75	0.0410099			18	37.052	59447.8	7701317	2	5	1556.93	0.0070562
	19	37.052	94684.6	12266156	1	6	18386.8	0.075991			19	37.052	59698.4	7733780	2	6	1807.51	0.0081919
	20	37.052	98411.3	12748940	1	7	22113.5	0.0913931			20	37.052	63711.2	8253635	2	7	5820.36	0.0263787
	21	37.052	99902	12942063	1	8	23604.2	0.0975543			21	37.052	64777.6	8391787	2	8	6886.78	0.0312118
	22	37.052	110656	14335241	1	9	34358.4	0.142			22	37.052	69144.5	8957503	2	9	11253.6	0.051003
	23	37.052	111431	14435578	1	10	35132.9	0.145201			23	37.052	72970.3	9453125	2	10	15079.4	0.0683421
	24	37.052	120617	15625598	1	11	44318.9	0.183166			24	37.052	80085.5	10374880	2	11	22194.6	0.100589
	25	37.052	128387	16632252	1	12	52089.4	0.215281			25	37.052	85591.3	11088141	2	12	27700.4	0.125542
	26	37.052	131270	17005706	1	13	54972.2	0.227195			26	37.052	83025.5	10755748	2	13	25134.6	0.113913
	27	37.052	383516	49683598	1	1	280724	1			27	37.052	346959	44947715	3	1	237047	1
	28	37.052	77789.8	10077474	1	2	-25002.5	-0.0890644			28	37.052	99531.9	12894111	3	2	-10380.4	-0.0437906
	29	37.052	102792	13316489	1	3	0	0			29	37.052	109912	14238871	3	3	0	0
	30	37.052	111472	14440969	1	4	8680.06	0.0309202			30	37.052	103443	13400814	3	4	-6469.1	-0.0272904
	31	37.052	115664	14983955	1	5	12871.5	0.0458509			31	37.052	112054	14516287	3	5	2141.42	0.00903375
	32	37.052	121010	15676492	1	6	18217.3	0.0648939			32	37.052	108983	14118507	3	6	-929.11	-0.00391952
	33	37.052	123165	15955737	1	7	20372.8	0.0725724			33	37.052	114384	14818153	3	7	4471.58	0.0188637
	34	37.052	125757	16291560	1	8	22965.1	0.0818066			34	37.052	121425	15730258	3	8	11512.3	0.0485654
	35	37.052	128318	16623305	1	9	25525.9	0.0909288			35	37.052	133169	17251664	3	9	23256.3	0.0981083
	36	37.052	129829	16819051	1	10	27036.9	0.0963113			36	37.052	128089	16593636	3	10	18176.8	0.0766804
	37	37.052	133749	17326918	1	11	30957.2	0.110276			37	37.052	136008	17619510	3	11	26095.7	0.110087
	38	37.052	141050	18272704	1	12	38257.9	0.136283			38	37.052	135456	17547970	3	12	25543.5	0.107757
	39	37.052	148321	19214604	1	13	45528.6	0.162183			39	37.052	133825	17336752	3	13	23913.1	0.100879

## Sheet: 738
			60x80 px
0.5% DMSO										1 µM Akti-1/2
738_1		area	IntDen	RawIntDen	Slice	Frame	minus bg	normalized		738_2		area	IntDen	RawIntDen	Slice	Frame	minus bg	normalized
	1	37.052	293743	38053676	2	1	222450	1			1	37.052	205188	26581562	3	1	129793	1
	2	37.052	63783.7	8263023	2	2	-7509.29	-0.0337572			2	37.052	69557.5	9011006	3	2	-5837.14	-0.0449727
	3	37.052	71293	9235834	2	3	0	0			3	37.052	75394.6	9767193	3	3	0	0
	4	37.052	83038.4	10757422	2	4	11745.4	0.0528002			4	37.052	82312.4	10663368	3	4	6917.73	0.0532982
	5	37.052	86133.2	11158349	2	5	14840.2	0.0667127			5	37.052	85148.2	11030746	3	5	9753.58	0.0751472
	6	37.052	86494.2	11205114	2	6	15201.2	0.0683354			6	37.052	91297.5	11827364	3	6	15902.8	0.122524
	7	37.052	95713.4	12399437	2	7	24420.4	0.109779			7	37.052	102248	13246017	3	7	26853.6	0.206896
	8	37.052	95567.4	12380529	2	8	24274.4	0.109123			8	37.052	101520	13151732	3	8	26125.8	0.201288
	9	37.052	101344	13128811	2	9	30050.6	0.135089			9	37.052	107716	13954399	3	9	32321.8	0.249025
	10	37.052	113766	14738056	2	10	42472.6	0.190931			10	37.052	111536	14449241	3	10	36141.5	0.278455
	11	37.052	116670	15114346	2	11	45377.2	0.203989			11	37.052	111735	14474961	3	11	36340.1	0.279985
	12	37.052	124088	16075249	2	12	52794.6	0.237333			12	37.052	117542	15227321	3	12	42147.7	0.32473
	13	37.052	137744	17844454	2	13	66451.4	0.298725			13	37.052	119987	15543996	3	13	44592.1	0.343563
	14	37.052	146581	18989188	1	1	92523.6	1			14	37.052	215269	27887612	3	1	129427	1
	15	37.052	45090.7	5841388	1	2	-8966.52	-0.0969106			15	37.052	79577.2	10309031	3	2	-6265.57	-0.0484102
	16	37.052	54057.2	7002979	1	3	0	0			16	37.052	85842.7	11120720	3	3	0	0
	17	37.052	60146.9	7791890	1	4	6089.74	0.0658182			17	37.052	95823.8	12413747	3	4	9981.1	0.0771179
	18	37.052	67101.7	8692861	1	5	13044.5	0.140986			18	37.052	90292.7	11697200	3	5	4449.95	0.034382
	19	37.052	73633.5	9539039	1	6	19576.3	0.211581			19	37.052	89919.6	11648861	3	6	4076.81	0.031499
	20	37.052	73048.5	9463262	1	7	18991.3	0.205259			20	37.052	96336.8	12480198	3	7	10494	0.0810811
	21	37.052	75626.5	9797228	1	8	21569.3	0.233122			21	37.052	99855.1	12935981	3	8	14012.3	0.108265
	22	37.052	84704.1	10973212	1	9	30646.9	0.331233			22	37.052	102637	13296392	3	9	16794.4	0.12976
	23	37.052	88856.3	11511124	1	10	34799.1	0.376111			23	37.052	100389	13005144	3	10	14546.2	0.11239
	24	37.052	94267.1	12212079	1	11	40209.9	0.434591			24	37.052	104127	13489424	3	11	18284.4	0.141273
	25	37.052	105042	13608001	1	12	50985.3	0.551052			25	37.052	107419	13915910	3	12	21576.6	0.166709
	26	37.052	106633	13814072	1	13	52576	0.568244			26	37.052	104726	13566976	3	13	18883.1	0.145898
	27	37.052	461691	59810900	2	1	326272	1			27	37.052	162951	21109949	2	1	97848	1
	28	37.052	107815	13967187	2	2	-27603.7	-0.0846034			28	37.052	56255.7	7287787	2	2	-8847.66	-0.0904225
	29	37.052	135419	17543179	2	3	0	0			29	37.052	65103.3	8433980	2	3	0	0
	30	37.052	159359	20644535	2	4	23939.9	0.0733741			30	37.052	74424.8	9641547	2	4	9321.42	0.0952643
	31	37.052	205562	26630081	2	5	70143.4	0.214984			31	37.052	74309.2	9626580	2	5	9205.88	0.0940835
	32	37.052	217157	28132212	2	6	81738.6	0.250523			32	37.052	79697.8	10324654	2	6	14594.4	0.149154
	33	37.052	258875	33536568	2	7	123456	0.378383			33	37.052	83160.1	10773187	2	7	18056.7	0.184539
	34	37.052	285496	36985332	2	8	150077	0.459976			34	37.052	87452.3	11329238	2	8	22349	0.228405
	35	37.052	327078	42372174	2	9	191659	0.587422			35	37.052	88825.5	11507129	2	9	23722.2	0.242439
	36	37.052	347900	45069576	2	10	212481	0.651239			36	37.052	92207.6	11945265	2	10	27104.2	0.277003
	37	37.052	384042	49751711	2	11	248623	0.762013			37	37.052	95841.8	12416070	2	11	30738.4	0.314145
	38	37.052	352475	45662308	2	12	217056	0.665262			38	37.052	105797	13705805	2	12	40694.1	0.415891
	39	37.052	340781	44147344	2	13	205362	0.62942			39	37.052	104053	13479792	2	13	38949.5	0.398061
738_3	1	37.052	243862	31591674	2	1	167776	1		738_4	1	37.052	323188	41868167	1	1	226246	1
	2	37.052	62102.3	8045206	2	2	-13983.2	-0.0833445			2	37.052	70419.9	9122723	1	2	-26521.9	-0.117226
	3	37.052	76085.5	9856696	2	3	0	0			3	37.052	96941.8	12558573	1	3	0	0
	4	37.052	84401.1	10933954	2	4	8315.54	0.0495633			4	37.052	101108	13098273	1	4	4166.04	0.0184138
	5	37.052	88796.8	11503409	2	5	12711.3	0.0757633			5	37.052	102060	13221628	1	5	5118.24	0.0226225
	6	37.052	102325	13255964	2	6	26239.5	0.156396			6	37.052	104752	13570420	1	6	7810.62	0.0345227
	7	37.052	109092	14132648	2	7	33006.8	0.196731			7	37.052	104099	13485834	1	7	7157.69	0.0316368
	8	37.052	114936	14889734	2	8	38850.9	0.231564			8	37.052	106853	13842573	1	8	9911.42	0.0438082
	9	37.052	122184	15828662	2	9	46098.6	0.274763			9	37.052	102595	13290889	1	9	5652.87	0.0249855
	10	37.052	133237	17260583	2	10	57151.9	0.340644			10	37.052	101301	13123296	1	10	4359.19	0.0192675
	11	37.052	139507	18072737	2	11	63421	0.37801			11	37.052	100883	13069194	1	11	3941.57	0.0174216
	12	37.052	148533	19242127	2	12	72447.8	0.431812			12	37.052	103703	13434449	1	12	6761.04	0.0298836
	13	37.052	152938	19812738	2	13	76852.4	0.458065			13	37.052	106352	13777684	1	13	9410.53	0.0415943
	14	37.052	283276	36697744	2	1	210793	1			14	37.052	228243	29568287	1	1	174572	1
	15	37.052	64700.3	8381764	2	2	-7783.14	-0.0369232			15	37.052	50444.2	6534921	1	2	-3226.36	-0.0184815
	16	37.052	72483.4	9390051	2	3	0	0			16	37.052	53670.5	6952888	1	3	0	0
	17	37.052	75634	9798204	2	4	3150.6	0.0149464			17	37.052	61380.4	7951678	1	4	7709.83	0.0441642
	18	37.052	80267.3	10398436	2	5	7783.9	0.0369268			18	37.052	62805.7	8136325	1	5	9135.15	0.0523288
	19	37.052	82055.9	10630137	2	6	9572.44	0.0454116			19	37.052	64408.5	8343959	1	6	10737.9	0.0615099
	20	37.052	83811.6	10857587	2	7	11328.2	0.0537408			20	37.052	64561.5	8363792	1	7	10891	0.0623869
	21	37.052	87457.6	11329926	2	8	14974.2	0.0710377			21	37.052	66385.8	8600122	1	8	12715.3	0.0728368
	22	37.052	86091.6	11152956	2	9	13608.2	0.0645571			22	37.052	68441.2	8866389	1	9	14770.6	0.0846105
	23	37.052	86124.4	11157206	2	10	13641	0.0647127			23	37.052	68891.2	8924692	1	10	15220.7	0.0871886
	24	37.052	88360.4	11446880	2	11	15877	0.0753205			24	37.052	68935.4	8930416	1	11	15264.9	0.0874417
	25	37.052	98483.5	12758301	2	12	26000.1	0.123344			25	37.052	72536.9	9396976	1	12	18866.3	0.108072
	26	37.052	102690	13303237	2	13	30206.6	0.1433			26	37.052	72405.2	9379923	1	13	18734.7	0.107318
	27	37.052	290850	37678901	2	1	177026	1			27	37.052	167453	21693132	1	1	48261.7	1
	28	37.052	93752	12145344	2	2	-20071.7	-0.113383			28	37.052	71648.6	9281909	1	2	-47542.7	-0.985101
	29	37.052	113824	14745589	2	3	0	0			29	37.052	119191	15440945	1	3	0	0
	30	37.052	121094	15687457	2	4	7270.44	0.0410699			30	37.052	100811	13059883	1	4	-18379.8	-0.380837
	31	37.052	124620	16144194	2	5	10796.1	0.0609857			31	37.052	105777	13703190	1	5	-13414	-0.277944
	32	37.052	137629	17829511	2	6	23805.3	0.134473			32	37.052	121164	15696567	1	6	1973.19	0.0408852
	33	37.052	145891	18899845	2	7	32067.4	0.181145			33	37.052	109309	14160659	1	7	-9882.75	-0.204774
	34	37.052	153413	19874254	2	8	39589	0.223634			34	37.052	118157	15306951	1	8	-1034.32	-0.0214315
	35	37.052	157591	20415479	2	9	43766.9	0.247234			35	37.052	116635	15109754	1	9	-2556.52	-0.052972
	36	37.052	170577	22097899	2	10	56753.7	0.320595			36	37.052	106260	13765778	1	10	-12930.9	-0.267933
	37	37.052	173661	22497406	2	11	59837.6	0.338016			37	37.052	94894.5	12293350	1	11	-24296.8	-0.503439
	38	37.052	178636	23141872	2	12	64812.4	0.366117			38	37.052	93018.6	12050333	1	12	-26172.7	-0.542308
	39	37.052	179754	23286697	2	13	65930.3	0.372432			39	37.052	98790.8	12798107	1	13	-20400.5	-0.422706	outlier
738_5	1	37.052	445350	57694062	2	1	355164	1		738_6	1	37.052	248603	32205891	2	1	158444	1
	2	37.052	81115.1	10508264	2	2	-9071.18	-0.0255408			2	37.052	84156.9	10902327	2	2	-6001.76	-0.0378794
	3	37.052	90186.3	11683414	2	3	0	0			3	37.052	90158.7	11679841	2	3	0	0
	4	37.052	95609.6	12385995	2	4	5423.34	0.01527			4	37.052	93137.8	12065772	2	4	2979.07	0.018802
	5	37.052	106295	13770197	2	5	16108.2	0.0453543			5	37.052	92603.7	11996589	2	5	2445.03	0.0154315
	6	37.052	107290	13899173	2	6	17103.8	0.0481575			6	37.052	93571.4	12121951	2	6	3412.72	0.021539
	7	37.052	112600	14587016	2	7	22413.4	0.0631072			7	37.052	98561.9	12768459	2	7	8403.23	0.0530359
	8	37.052	112264	14543589	2	8	22078.2	0.0621633			8	37.052	101407	13136997	2	8	11248	0.0709906
	9	37.052	121937	15796692	2	9	31751.1	0.0893984			9	37.052	108255	14024127	2	9	18095.9	0.11421
	10	37.052	120960	15670083	2	10	30773.8	0.0866467			10	37.052	118575	15361154	2	10	28416.7	0.179348
	11	37.052	124639	16146649	2	11	34452.5	0.0970044			11	37.052	116561	15100238	2	11	26402.6	0.166637
	12	37.052	135136	17506496	2	12	44949.4	0.126559			12	37.052	123990	16062556	2	12	33830.9	0.21352
	13	37.052	146583	18989491	2	13	56396.9	0.158791			13	37.052	128129	16598843	2	13	37970.6	0.239647
	14	37.052	522275	67659493	2	1	398334	1			14	37.052	240957	31215410	2	1	167525	1
	15	37.052	116893	15143261	2	2	-7048.07	-0.0176939			15	37.052	65711.3	8512743	2	2	-7721.22	-0.0460901
	16	37.052	123942	16056322	2	3	0	0			16	37.052	73432.5	9513008	2	3	0	0
	17	37.052	131475	17032222	2	4	7533.14	0.0189116			17	37.052	81370.1	10541298	2	4	7937.55	0.0473814
	18	37.052	159025	20601259	2	5	35083.1	0.0880748			18	37.052	85961.4	11136091	2	5	12528.9	0.0747882
	19	37.052	171441	22209815	2	6	47499.9	0.119246			19	37.052	95908.7	12424738	2	6	22476.1	0.134166
	20	37.052	159171	20620281	2	7	35230	0.0884434			20	37.052	107641	13944646	2	7	34208.6	0.2042
	21	37.052	153361	19867497	2	8	29419.1	0.0738554			21	37.052	111932	14500455	2	8	38499	0.229811
	22	37.052	176211	22827728	2	9	52269.6	0.131221			22	37.052	122088	15816195	2	9	48655.4	0.290437
	23	37.052	179566	23262290	2	10	55624.1	0.139642			23	37.052	130125	16857431	2	10	56692.9	0.338415
	24	37.052	186783	24197312	2	11	62841.7	0.157761			24	37.052	136744	17714874	2	11	63311.6	0.377924
	25	37.052	186920	24215073	2	12	62978.8	0.158106			25	37.052	145571	18858397	2	12	72138.7	0.430615
	26	37.052	195744	25358164	2	13	71802.5	0.180257			26	37.052	149028	19306190	2	13	75595.3	0.451249
	27	37.052	361781	46867916	2	1	267870	1			27	37.052	229047	29672427	2	1	144988	1
	28	37.052	81487.3	10556483	2	2	-12424.6	-0.046383			28	37.052	72315.3	9368274	2	2	-11743.7	-0.0809978
	29	37.052	93911.9	12166059	2	3	0	0			29	37.052	84059	10889638	2	3	0	0
	30	37.052	109433	14176841	2	4	15521.6	0.0579445			30	37.052	99960.1	12949583	2	4	15901.1	0.109672
	31	37.052	126639	16405720	2	5	32726.7	0.122174			31	37.052	112892	14624831	2	5	28832.6	0.198863
	32	37.052	135887	17603813	2	6	41975	0.156699			32	37.052	118524	15354484	2	6	34464.9	0.237709
	33	37.052	120816	15651374	2	7	26903.7	0.100436			33	37.052	123092	15946237	2	7	39032.8	0.269214
	34	37.052	128708	16673810	2	8	34796.1	0.129899			34	37.052	131535	17040008	2	8	47475.8	0.327447
	35	37.052	137827	17855101	2	9	43914.7	0.163941			35	37.052	140290	18174262	2	9	56231.3	0.387835
	36	37.052	148001	19173171	2	10	54089.1	0.201923			36	37.052	144636	18737209	2	10	60576.7	0.417806
	37	37.052	137225	17777187	2	11	43313.3	0.161695			37	37.052	165001	21375447	2	11	80941.8	0.558267
	38	37.052	155548	20150867	2	12	61636.1	0.230097			38	37.052	172536	22351608	2	12	88476.9	0.610238
	39	37.052	175876	22784316	2	13	81964.1	0.305985			39	37.052	173693	22501457	2	13	89633.6	0.618216
738_7	1	37.052	209998	27204671	2	1	141786	1		738_8	1	37.052	235075	30453343	2	1	165323	1
	2	37.052	56775.3	7355100	2	2	-11436.4	-0.0806594			2	37.052	61936.8	8023765	2	2	-7814.53	-0.0472682
	3	37.052	68211.6	8836653	2	3	0	0			3	37.052	69751.3	9036118	2	3	0	0
	4	37.052	77511.8	10041466	2	4	9300.16	0.065593			4	37.052	82701.3	10713756	2	4	12950	0.0783312
	5	37.052	83789.9	10854774	2	5	15578.2	0.109871			5	37.052	86115.5	11156051	2	5	16364.1	0.0989826
	6	37.052	88187.7	11424498	2	6	19976	0.140889			6	37.052	99592.8	12902004	2	6	29841.4	0.180504
	7	37.052	91614.4	11868423	2	7	23402.8	0.165057			7	37.052	108363	14038176	2	7	38611.7	0.233553
	8	37.052	98089.8	12707300	2	8	29878.2	0.210728			8	37.052	118456	15345640	2	8	48704.3	0.2946
	9	37.052	99282	12861741	2	9	31070.3	0.219136			9	37.052	125257	16226706	2	9	55505.4	0.335739
	10	37.052	103118	13358658	2	10	34906.1	0.246189			10	37.052	130344	16885769	2	10	60592.8	0.366511
	11	37.052	103330	13386147	2	11	35118.3	0.247686			11	37.052	131012	16972336	2	11	61261	0.370553
	12	37.052	109617	14200556	2	12	41404.9	0.292024			12	37.052	146048	18920105	2	12	76296.2	0.461497
	13	37.052	113696	14729045	2	13	45484.4	0.320796			13	37.052	150196	19457568	2	13	80445	0.486592
	14	37.052	162204	21013187	2	1	77911.5	1			14	37.052	258836	33531619	2	1	166490	1
	15	37.052	67704.7	8770974	2	2	-16588.3	-0.212912			15	37.052	79891.3	10349724	2	2	-12454.6	-0.0748064
	16	37.052	84292.9	10919942	2	3	0	0			16	37.052	92345.8	11963181	2	3	0	0
	17	37.052	100176	12977522	2	4	15882.8	0.203857			17	37.052	110947	14372857	2	4	18600.7	0.111722
	18	37.052	114927	14888524	2	5	30634.2	0.393192			18	37.052	116883	15141858	2	5	24536.8	0.147376
	19	37.052	124007	16064784	2	6	39713.9	0.509731			19	37.052	121836	15783622	2	6	29490.6	0.177131
	20	37.052	126768	16422466	2	7	42474.9	0.545169			20	37.052	130415	16894986	2	7	38069.4	0.228658
	21	37.052	138769	17977145	2	8	54475.8	0.699201			21	37.052	145623	18865095	2	8	53277.1	0.320001
	22	37.052	145796	18887463	2	9	61502.7	0.789391			22	37.052	157611	20418077	2	9	65264.8	0.392003
	23	37.052	150233	19462283	2	10	65939.8	0.846342			23	37.052	164537	21315412	2	10	72191.5	0.433607
	24	37.052	139226	18036453	2	11	54933.6	0.705077			24	37.052	174512	22607607	2	11	82166.2	0.493519
	25	37.052	131150	16990115	2	12	46856.7	0.601409			25	37.052	191285	24780519	2	12	98939.2	0.594264
	26	37.052	151689	19650915	2	13	67395.9	0.865031	outlier		26	37.052	203860	26409529	2	13	111514	0.669791
	27	37.052	230836	29904293	2	1	169803	1			27	37.052	304235	39412950	1	1	237540	1
	28	37.052	50274.7	6512971	2	2	-10758.6	-0.0633593			28	37.052	57038.2	7389156	1	2	-9656.69	-0.0406528
	29	37.052	61033.3	7906722	2	3	0	0			29	37.052	66694.9	8640157	1	3	0	0
	30	37.052	65402.2	8472697	2	4	4368.86	0.025729			30	37.052	74102.8	9599844	1	4	7407.99	0.0311862
	31	37.052	70424.3	9123296	2	5	9390.94	0.0553049			31	37.052	81501.5	10558319	1	5	14806.6	0.062333
	32	37.052	79097.6	10246901	2	6	18064.2	0.106384			32	37.052	87286.2	11307722	1	6	20591.4	0.0866858
	33	37.052	83903.4	10869484	2	7	22870.1	0.134686			33	37.052	89979.5	11656628	1	7	23284.7	0.098024
	34	37.052	85692.7	11101277	2	8	24659.3	0.145223			34	37.052	94052.4	12184261	1	8	27357.5	0.11517
	35	37.052	99090.1	12836877	2	9	38056.7	0.224123			35	37.052	98354.9	12741635	1	9	31660	0.133283
	36	37.052	108840	14099903	2	10	47806.2	0.281539			36	37.052	99366.3	12872658	1	10	32671.4	0.13754
	37	37.052	115174	14920552	2	11	54141	0.318846			37	37.052	102851	13324109	1	11	36156.2	0.152211
	38	37.052	122963	15929530	2	12	61929.4	0.364713			38	37.052	107981	13988685	1	12	41286.2	0.173807
	39	37.052	118838	15395219	2	13	57805	0.340424			39	37.052	112836	14617598	1	13	46140.9	0.194244
738_9	1	37.052	543682	70432629	2	1	400220	1		738_10	1	37.052	412002	53373878	2	1	310227	1
	2	37.052	119275	15451840	2	2	-24186.5	-0.0604332			2	37.052	86416.6	11195066	2	2	-15358.1	-0.0495059
	3	37.052	143462	18585148	2	3	0	0			3	37.052	101775	13184669	2	3	0	0
	4	37.052	160190	20752225	2	4	16728	0.0417972			4	37.052	118063	15294773	2	4	16288.3	0.0525042
	5	37.052	161125	20873342	2	5	17663	0.0441332			5	37.052	120625	15626677	2	5	18850.3	0.0607628
	6	37.052	168362	21810896	2	6	24900.1	0.0622161			6	37.052	140964	18261485	2	6	39188.8	0.126323
	7	37.052	173893	22527423	2	7	30431.1	0.076036			7	37.052	148772	19273070	2	7	46997.4	0.151493
	8	37.052	179021	23191755	2	8	35559.2	0.0888492			8	37.052	154332	19993303	2	8	52557	0.169414
	9	37.052	185907	24083771	2	9	42444.8	0.106054			9	37.052	158071	20477712	2	9	56296.3	0.181468
	10	37.052	189201	24510538	2	10	45739.1	0.114285			10	37.052	148260	19206722	2	10	46485.3	0.149843
	11	37.052	195856	25372609	2	11	52393.6	0.130912			11	37.052	158194	20493684	2	11	56419.5	0.181865
	12	37.052	197021	25523566	2	12	53558.8	0.133824			12	37.052	161276	20892941	2	12	59501.5	0.1918
	13	37.052	197602	25598800	2	13	54139.6	0.135275			13	37.052	168943	21886179	2	13	67168.4	0.216514
	14	37.052	192201	24899128	2	1	135256	1			14	37.052	111000	14379843	2	1	73517.7	1
	15	37.052	50851.9	6587739	2	2	-6092.74	-0.045046			15	37.052	34254.8	4437629	2	2	-3227.93	-0.0439068
	16	37.052	56944.6	7377039	2	3	0	0			16	37.052	37482.7	4855799	2	3	0	0
	17	37.052	63179.4	8184733	2	4	6234.73	0.0460958			17	37.052	43449.2	5628734	2	4	5966.42	0.0811562
	18	37.052	69082.3	8949441	2	5	12137.6	0.0897383			18	37.052	42486.3	5504003	2	5	5003.6	0.0680597
	19	37.052	72301.3	9366453	2	6	15356.6	0.113537			19	37.052	45776.5	5930234	2	6	8293.75	0.112813
	20	37.052	75099.2	9728918	2	7	18154.6	0.134224			20	37.052	46941.4	6081147	2	7	9458.67	0.128658
	21	37.052	79265.6	10268672	2	8	22321	0.165028			21	37.052	48746	6314920	2	8	11263.2	0.153204
	22	37.052	81149.1	10512671	2	9	24204.5	0.178953			22	37.052	54427.6	7050965	2	9	16944.9	0.230487
	23	37.052	89079	11539971	2	10	32134.4	0.237582			23	37.052	52853.8	6847081	2	10	15371	0.209079
	24	37.052	87541.1	11340742	2	11	30596.5	0.226212			24	37.052	58861.4	7625350	2	11	21378.6	0.290796
	25	37.052	94598.5	12255006	2	12	37653.9	0.27839			25	37.052	61682.6	7990835	2	12	24199.9	0.329171
	26	37.052	97402.5	12618262	2	13	40457.9	0.299121			26	37.052	65868.9	8533161	2	13	28386.2	0.386114
	27	37.052	159741	20694096	1	1	104509	1			27	37.052	191701	24834397	2	1	140856	1
	28	37.052	47436.1	6145230	1	2	-7796.57	-0.0746022			28	37.052	44367.2	5747663	2	2	-6478.18	-0.0459917
	29	37.052	55232.7	7155257	1	3	0	0			29	37.052	50845.4	6586896	2	3	0	0
	30	37.052	58220.7	7542347	1	4	2988.01	0.0285911			30	37.052	57897.6	7500489	2	4	7052.18	0.0500668
	31	37.052	64938	8412565	1	5	9705.38	0.0928667			31	37.052	60175.4	7795574	2	5	9329.99	0.066238
	32	37.052	67386.8	8729791	1	6	12154.1	0.116298			32	37.052	63066	8170042	2	6	12220.6	0.0867596
	33	37.052	70380.2	9117589	1	7	15147.6	0.144941			33	37.052	66475.1	8611683	2	7	15629.7	0.110962
	34	37.052	72620.3	9407787	1	8	17387.7	0.166375			34	37.052	68940.3	8931048	2	8	18094.9	0.128464
	35	37.052	74347.9	9631589	1	9	19115.2	0.182906			35	37.052	74950.3	9709631	2	9	24104.9	0.171132
	36	37.052	78923.7	10224368	1	10	23691	0.226689			36	37.052	76943.2	9967809	2	10	26097.8	0.185281
	37	37.052	79754.2	10331966	1	11	24521.6	0.234637			37	37.052	85854.5	11122242	2	11	35009.1	0.248546
	38	37.052	80916.3	10482514	1	12	25683.7	0.245756			38	37.052	88268.2	11434931	2	12	37422.8	0.265682
	39	37.052	84069.1	10890950	1	13	28836.5	0.275924			39	37.052	90677.3	11747020	2	13	39831.9	0.282785
738_11	1	37.052	156888	20324503	1	1	110690	1		738_12	1	37.052	244921	31728946	2	1	167663	1
	2	37.052	40873.7	5295094	1	2	-5325.02	-0.0481077			2	37.052	71854.8	9308613	2	2	-5403.84	-0.0322304
	3	37.052	46198.8	5984938	1	3	0	0			3	37.052	77258.6	10008667	2	3	0	0
	4	37.052	50784.6	6579018	1	4	4585.81	0.0414294			4	37.052	84998.7	11011374	2	4	7740.07	0.0461646
	5	37.052	54370.4	7043556	1	5	8171.65	0.073825			5	37.052	83628.1	10833820	2	5	6369.5	0.03799
	6	37.052	57917	7503010	1	6	11718.3	0.105866			6	37.052	93919.2	12167003	2	6	16660.6	0.0993696
	7	37.052	63413	8214998	1	7	17214.2	0.155518			7	37.052	100858	13065846	2	7	23598.9	0.140752
	8	37.052	70601.8	9146286	1	8	24403	0.220463			8	37.052	100917	13073522	2	8	23658.1	0.141106
	9	37.052	76906.3	9963021	1	9	30707.5	0.27742			9	37.052	109855	14231474	2	9	32596.6	0.194418
	10	37.052	77636.6	10057631	1	10	31437.8	0.284018			10	37.052	116832	15135257	2	10	39573	0.236028
	11	37.052	79702.7	10325286	1	11	33503.9	0.302683			11	37.052	118538	15356264	2	11	41279	0.246203
	12	37.052	82247.6	10654972	1	12	36048.8	0.325675			12	37.052	123142	15952742	2	12	45883.3	0.273665
	13	37.052	85187.3	11035803	1	13	38988.5	0.352233			13	37.052	126798	16426433	2	13	49539.8	0.295473
	14	37.052	245745	31835643	1	1	179909	1			14	37.052	194802	25236184	2	1	142343	1
	15	37.052	55703	7216192	1	2	-10132.8	-0.0563216			15	37.052	44941.9	5822110	2	2	-7517.24	-0.0528106
	16	37.052	65835.8	8528867	1	3	0	0			16	37.052	52459.1	6795950	2	3	0	0
	17	37.052	71909.2	9315660	1	4	6073.39	0.0337581			17	37.052	59676.5	7730952	2	4	7217.44	0.0507045
	18	37.052	77425.5	10030285	1	5	11589.7	0.0644198			18	37.052	64790.6	8393460	2	5	12331.5	0.0866318
	19	37.052	79222.6	10263097	1	6	13386.8	0.0744088			19	37.052	67046	8685644	2	6	14586.9	0.102477
	20	37.052	83380.4	10801732	1	7	17544.6	0.0975195			20	37.052	67195.3	8704988	2	7	14736.2	0.103526
	21	37.052	87748.4	11367592	1	8	21912.6	0.121798			21	37.052	71185.6	9221920	2	8	18726.5	0.131559
	22	37.052	92051.1	11924998	1	9	26215.3	0.145714			22	37.052	71840	9306698	2	9	19380.9	0.136156
	23	37.052	101295	13122494	1	10	35459	0.197094			23	37.052	72422.5	9382160	2	10	19963.4	0.140248
	24	37.052	99410.3	12878360	1	11	33574.5	0.186619			24	37.052	74546.2	9657285	2	11	22087.1	0.155168
	25	37.052	107199	13887414	1	12	41363.5	0.229914			25	37.052	76147.9	9864781	2	12	23688.8	0.16642
	26	37.052	112382	14558855	1	13	46546.5	0.258723			26	37.052	81404.6	10545774	2	13	28945.5	0.20335
	27	37.052	439399	56923108	1	1	352246	1			27	37.052	256479	33226206	2	1	188949	1
	28	37.052	72698	9417849	1	2	-14455.1	-0.0410369			28	37.052	59580.5	7718505	2	2	-7948.88	-0.0420688
	29	37.052	87153.1	11290469	1	3	0	0			29	37.052	67529.3	8748263	2	3	0	0
	30	37.052	94784.8	12279138	1	4	7631.71	0.0216658			30	37.052	75171.2	9738241	2	4	7641.81	0.0404437
	31	37.052	99974.4	12951441	1	5	12821.3	0.0363988			31	37.052	79547.5	10305182	2	5	12018.1	0.063605
	32	37.052	97957.8	12690194	1	6	10804.7	0.0306738			32	37.052	81367.8	10541003	2	6	13838.5	0.073239
	33	37.052	100925	13074635	1	7	13772.3	0.0390985			33	37.052	81650.7	10577648	2	7	14121.3	0.0747361
	34	37.052	106637	13814626	1	8	19484.4	0.0553147			34	37.052	86322.5	11182867	2	8	18793.1	0.0994611
	35	37.052	114115	14783374	1	9	26962.3	0.076544			35	37.052	91356.1	11834963	2	9	23826.8	0.126101
	36	37.052	123274	15969907	1	10	36121.4	0.102546			36	37.052	93763.1	12146778	2	10	26233.7	0.13884
	37	37.052	126206	16349702	1	11	39053.1	0.110869			37	37.052	99234.3	12855557	2	11	31704.9	0.167796
	38	37.052	128452	16640641	1	12	41298.9	0.117244			38	37.052	102999	13343252	2	12	35469.5	0.18772
	39	37.052	129354	16757550	1	13	42201.3	0.119806			39	37.052	110374	14298654	2	13	42844.4	0.226751
738_13	1	37.052	186396	24147103	2	1	127815	1		738_14	1	37.052	327572	42436161	2	1	243946	1
	2	37.052	49784.4	6449449	2	2	-8796.56	-0.0688228			2	37.052	65240.3	8451726	2	2	-18385.3	-0.075366
	3	37.052	58581	7589022	2	3	0	0			3	37.052	83625.6	10833492	2	3	0	0
	4	37.052	64648.1	8374999	2	4	6067.09	0.0474679			4	37.052	89265.7	11564149	2	4	5640.07	0.0231201
	5	37.052	67570.1	8753544	2	5	8989.14	0.0703295			5	37.052	94038	12182395	2	5	10412.4	0.0426832
	6	37.052	76648	9929558	2	6	18067	0.141353			6	37.052	91703.9	11880014	2	6	8078.28	0.033115
	7	37.052	78730	10199286	2	7	20149.1	0.157643			7	37.052	99003.1	12825609	2	7	15377.5	0.0630364
	8	37.052	82850.7	10733105	2	8	24269.7	0.189882			8	37.052	105404	13654831	2	8	21778.4	0.0892753
	9	37.052	83119.5	10767929	2	9	24538.5	0.191985			9	37.052	99705	12916541	2	9	16079.4	0.0659137
	10	37.052	80735.5	10459092	2	10	22154.6	0.173333			10	37.052	107606	13940034	2	10	23979.9	0.0983
	11	37.052	85287.2	11048750	2	11	26706.2	0.208945			11	37.052	117041	15162325	2	11	33415	0.136977
	12	37.052	93148.8	12067197	2	12	34567.8	0.270453			12	37.052	115013	14899634	2	12	31387.2	0.128665
	13	37.052	100662	13040478	2	13	42080.7	0.329232			13	37.052	117858	15268174	2	13	34232.1	0.140326
	14	37.052	169110	21907780	2	1	107685	1			14	37.052	225791	29250691	2	1	121042	1
	15	37.052	52768	6835970	2	2	-8656.45	-0.0803864			15	37.052	83480.8	10814735	2	2	-21268.6	-0.175713
	16	37.052	61424.5	7957392	2	3	0	0			16	37.052	104749	13570031	2	3	0	0
	17	37.052	66435.4	8606539	2	4	5010.88	0.0465325			17	37.052	101720	13177611	2	4	-3029.16	-0.0250257
	18	37.052	67144.1	8698359	2	5	5719.65	0.0531144			18	37.052	102587	13289936	2	5	-2162.1	-0.0178625
	19	37.052	76481.5	9907987	2	6	15057	0.139824			19	37.052	101117	13099434	2	6	-3632.62	-0.0300113
	20	37.052	75227	9745474	2	7	13802.5	0.128174			20	37.052	99117.8	12840475	2	7	-5631.57	-0.0465258
	21	37.052	77753.4	10072763	2	8	16328.9	0.151635			21	37.052	96660	12522065	2	8	-8089.43	-0.0668318
	22	37.052	78759.5	10203101	2	9	17335	0.160978			22	37.052	106380	13781245	2	9	1630.4	0.0134697
	23	37.052	78251.4	10137280	2	10	16826.9	0.15626			23	37.052	107992	13990074	2	10	3242.38	0.0267873
	24	37.052	80223	10392691	2	11	18798.5	0.174569			24	37.052	116740	15123324	2	11	11990.1	0.0990579
	25	37.052	83343.3	10796921	2	12	21918.8	0.203545			25	37.052	112746	14605953	2	12	7996.46	0.0660637
	26	37.052	86767.8	11240555	2	13	25343.3	0.235346			26	37.052	116672	15114540	2	13	11922.3	0.0984977
	27	37.052	245955	31862866	2	1	176610	1			27	37.052	232013	30056664	2	1	161997	1
	28	37.052	59309.1	7683348	2	2	-10035.5	-0.0568227			28	37.052	56775.4	7355111	2	2	-13240.4	-0.0817323
	29	37.052	69344.6	8983420	2	3	0	0			29	37.052	70015.7	9070369	2	3	0	0
	30	37.052	75833.2	9824005	2	4	6488.62	0.0367397			30	37.052	74310.8	9626785	2	4	4295.07	0.0265133
	31	37.052	73656.6	9542033	2	5	4312.03	0.0244155			31	37.052	75372.1	9764270	2	5	5356.34	0.0330645
	32	37.052	81418.6	10547576	2	6	12074	0.0683651			32	37.052	80846.1	10473413	2	6	10830.3	0.0668553
	33	37.052	82756.2	10720863	2	7	13411.6	0.075939			33	37.052	86472.6	11202313	2	7	16456.8	0.101587
	34	37.052	86227.3	11170540	2	8	16882.8	0.0955932			34	37.052	86566.3	11214460	2	8	16550.6	0.102166
	35	37.052	83646.2	10836160	2	9	14301.6	0.0809784			35	37.052	87759.1	11368973	2	9	17743.3	0.109529
	36	37.052	79671.8	10321295	2	10	10327.3	0.058475			36	37.052	88806.5	11504662	2	10	18790.7	0.115994
	37	37.052	84696.2	10972189	2	11	15351.6	0.0869238			37	37.052	95782.5	12408393	2	11	25766.8	0.159057
	38	37.052	86030.6	11145058	2	12	16686.1	0.0944795			38	37.052	94243.1	12208967	2	12	24227.4	0.149555
	39	37.052	85393	11062454	2	13	16048.4	0.0908691			39	37.052	97779.3	12667074	2	13	27763.6	0.171384

## Sheet: 739
			60x80 px
0.5% DMSO										1 µM Akti-1/2
739_1		area	IntDen	RawIntDen	Slice	Frame	minus bg	normalized		739_2		area	IntDen	RawIntDen	Slice	Frame	minus bg	normalized
	1	37.052	225418	29202401	2	1	158153	1			1	37.052	333135	43156890	2	1	272139	1
	2	37.052	52451.4	6794953	2	2	-14814.3	-0.0936711			2	37.052	57638	7466862	2	2	-3358.11	-0.0123397
	3	37.052	67265.7	8714113	2	3	0	0			3	37.052	60996.1	7901897	2	3	0	0
	4	37.052	81429	10548928	2	4	14163.3	0.0895543			4	37.052	63604.7	8239835	2	4	2608.6	0.00958553
	5	37.052	100624	13035565	2	5	33358	0.210923			5	37.052	64159.7	8311736	2	5	3163.62	0.011625
	6	37.052	117561	15229742	2	6	50295.3	0.318017			6	37.052	66657.7	8635348	2	6	5661.63	0.0208042
	7	37.052	123976	16060735	2	7	56709.8	0.358577			7	37.052	64876.8	8404635	2	7	3880.72	0.0142601
	8	37.052	144804	18758945	2	8	77537.8	0.490272			8	37.052	65184.6	8444507	2	8	4188.5	0.015391
	9	37.052	153834	19928868	2	9	86568.6	0.547374			9	37.052	66215	8577991	2	9	5218.89	0.0191773
	10	37.052	176945	22922787	2	10	109679	0.693502			10	37.052	69073	8948241	2	10	8076.91	0.0296793
	11	37.052	185211	23993686	2	11	117946	0.745771			11	37.052	70090.6	9080068	2	11	9094.5	0.0334186
	12	37.052	193782	25104044	2	12	126517	0.799966			12	37.052	71014.4	9199749	2	12	10018.3	0.0368133
	13	37.052	193376	25051356	2	13	126110	0.797394			13	37.052	71156.2	9218115	2	13	10160.1	0.0373342
	14	37.052	133681	17318012	1	1	86118.2	1			14	37.052	103086	13354577	2	1	54645.4	1
	15	37.052	40853.6	5292491	1	2	-6708.88	-0.0779032			15	37.052	42112.2	5455533	2	2	-6328.65	-0.115813
	16	37.052	47562.5	6161610	1	3	0	0			16	37.052	48440.8	6275394	2	3	0	0
	17	37.052	55402.2	7177226	1	4	7839.71	0.0910344			17	37.052	62122	8047749	2	4	13681.1	0.250362
	18	37.052	63716.1	8254271	1	5	16153.6	0.187575			18	37.052	72278.1	9363454	2	5	23837.3	0.436217
	19	37.052	71793.5	9300672	1	6	24231	0.281369			19	37.052	76178.1	9868690	2	6	27737.3	0.507586
	20	37.052	75606.9	9794686	1	7	28044.3	0.325649			20	37.052	89934.9	11650850	2	7	41494.1	0.759333
	21	37.052	79821.2	10340649	1	8	32258.7	0.374587			21	37.052	89360.5	11576436	2	8	40919.7	0.748821
	22	37.052	85773.2	11111707	1	9	38210.6	0.4437			22	37.052	94054.8	12184569	2	9	45613.9	0.834726
	23	37.052	93748.7	12144912	1	10	46186.1	0.536311			23	37.052	91936.9	11910198	2	10	43496	0.795968
	24	37.052	97179.7	12589393	1	11	49617.2	0.576152			24	37.052	103595	13420463	2	11	55154	1.00931
	25	37.052	100575	13029226	1	12	53012.3	0.615576			25	37.052	110305	14289712	2	12	61863.9	1.1321
	26	37.052	98231.1	12725599	1	13	50668.6	0.588361			26	37.052	114614	14847952	2	13	66173	1.21095	outlier
	27	37.052	234531	30382903	3	1	153973	1			27	37.052	262245	33973243	3	1	173085	1
	28	37.052	67060.7	8687557	3	2	-13496.7	-0.0876563			28	37.052	86174.8	11163733	3	2	-2985.48	-0.0172486
	29	37.052	80557.5	10436026	3	3	0	0			29	37.052	89160.2	11550494	3	3	0	0
	30	37.052	88947.5	11522934	3	4	8390.03	0.0544901			30	37.052	103948	13466219	3	4	14787.8	0.0854367
	31	37.052	97992.2	12694649	3	5	17434.7	0.113232			31	37.052	119129	15432878	3	5	29968.8	0.173145
	32	37.052	109893	14236353	3	6	29335.4	0.190522			32	37.052	118693	15376357	3	6	29532.5	0.170624
	33	37.052	117448	15215081	3	7	36890.3	0.239589			33	37.052	115402	14950021	3	7	26241.5	0.151611
	34	37.052	128817	16687981	3	8	48259.9	0.31343			34	37.052	109211	14147988	3	8	20050.5	0.115842
	35	37.052	132613	17179727	3	9	52055.8	0.338083			35	37.052	91815.5	11894475	3	9	2655.25	0.0153407
	36	37.052	150515	19498907	3	10	69957.9	0.454351			36	37.052	106131	13749010	3	10	16970.7	0.0980485
	37	37.052	158354	20514360	3	11	77796.4	0.505259			37	37.052	132294	17138414	3	11	43134.1	0.249208
	38	37.052	169338	21937364	3	12	88780.8	0.576598			38	37.052	142466	18456137	3	12	53305.8	0.307975
	39	37.052	179312	23229495	3	13	98755	0.641377			39	37.052	162701	21077581	3	13	73541.2	0.424885
739_3	1	37.052	270682	35066195	2	1	212684	1		739_4	1	37.052	284467	36851977	2	1	204408	1
	2	37.052	50321.1	6518975	2	2	-7677.23	-0.036097			2	37.052	74323.1	9628379	2	2	-5735.98	-0.0280615
	3	37.052	57998.3	7513542	2	3	0	0			3	37.052	80059.1	10371461	2	3	0	0
	4	37.052	60195.1	7798133	2	4	2196.81	0.010329			4	37.052	83293.2	10790429	2	4	3234.08	0.0158217
	5	37.052	62217	8060067	2	5	4218.72	0.0198357			5	37.052	96545.3	12507206	2	5	16486.2	0.0806534
	6	37.052	64085.6	8302138	2	6	6087.31	0.0286214			6	37.052	100597	13032120	2	6	20538.1	0.100476
	7	37.052	65970.7	8546340	2	7	7972.34	0.0374845			7	37.052	103014	13345184	2	7	22954.7	0.112299
	8	37.052	64755.6	8388929	2	8	6757.26	0.0317714			8	37.052	107610	13940615	2	8	27550.9	0.134784
	9	37.052	67923	8799256	2	9	9924.65	0.0466639			9	37.052	110831	14357870	2	9	30771.8	0.150541
	10	37.052	71361.9	9244764	2	10	13363.6	0.0628332			10	37.052	118738	15382275	2	10	38679.3	0.189226
	11	37.052	75890.2	9831396	2	11	17891.9	0.0841245			11	37.052	120661	15631321	2	11	40601.8	0.198631
	12	37.052	76085.2	9856657	2	12	18086.9	0.0850414			12	37.052	119911	15534144	2	12	39851.6	0.194962
	13	37.052	76536.1	9915067	2	13	18537.8	0.0871613			13	37.052	119357	15462411	2	13	39297.9	0.192253
	14	37.052	177634	23012019	3	1	119699	1			14	37.052	157446	20396766	2	1	112094	1
	15	37.052	51021.8	6609754	3	2	-6912.88	-0.0577522			15	37.052	37789.9	4895591	2	2	-7562.61	-0.0674669
	16	37.052	57934.7	7505301	3	3	0	0			16	37.052	45352.5	5875309	2	3	0	0
	17	37.052	60993	7901497	3	4	3058.31	0.02555			17	37.052	53294.8	6904213	2	4	7942.29	0.070854
	18	37.052	63874.7	8274808	3	5	5939.96	0.0496241			18	37.052	55672.7	7212263	2	5	10320.2	0.0920675
	19	37.052	70032.7	9072572	3	6	12098	0.10107			19	37.052	62209.9	8059140	2	6	16857.4	0.150386
	20	37.052	77069	9984106	3	7	19134.3	0.159854			20	37.052	67281.4	8716144	2	7	21928.9	0.19563
	21	37.052	80927.3	10483932	3	8	22992.6	0.192086			21	37.052	72140.7	9345648	2	8	26788.1	0.23898
	22	37.052	86606	11219595	3	9	28671.3	0.239528			22	37.052	74657.7	9671725	2	9	29305.2	0.261435
	23	37.052	89530.3	11598431	3	10	31595.6	0.263959			23	37.052	76868.7	9958155	2	10	31516.2	0.28116
	24	37.052	95388	12357287	3	11	37453.3	0.312896			24	37.052	78944.8	10227109	2	11	33592.3	0.299681
	25	37.052	99576.1	12899838	3	12	41641.4	0.347884			25	37.052	89537.5	11599371	2	12	44185	0.39418
	26	37.052	105415	13656249	3	13	47480.2	0.396663			26	37.052	94242.6	12208902	2	13	48890.1	0.436154
	27	37.052	247471	32059274	2	1	196453	1			27	37.052	197913	25639155	1	1	143924	1
	28	37.052	44506.1	5765653	2	2	-6511.63	-0.0331459			28	37.052	41467.9	5372065	1	2	-12521	-0.0869969
	29	37.052	51017.7	6609219	2	3	0	0			29	37.052	53988.8	6994124	1	3	0	0
	30	37.052	62500.1	8096742	2	4	11482.4	0.0584487			30	37.052	59159.7	7664002	1	4	5170.9	0.035928
	31	37.052	66453.5	8608893	2	5	15435.8	0.0785725			31	37.052	66367.1	8597703	1	5	12378.3	0.0860057
	32	37.052	79893.5	10350005	2	6	28875.8	0.146985			32	37.052	70393.3	9119278	1	6	16404.4	0.11398
	33	37.052	88527.7	11468544	2	7	37510	0.190936			33	37.052	79374.3	10282742	1	7	25385.4	0.17638
	34	37.052	87111	11285017	2	8	36093.3	0.183724			34	37.052	84862.5	10993733	1	8	30873.7	0.214513
	35	37.052	100759	13053111	2	9	49741.5	0.253198			35	37.052	91156.8	11809138	1	9	37167.9	0.258247
	36	37.052	104141	13491198	2	10	53123.2	0.270411			36	37.052	96798	12539944	1	10	42809.1	0.297442
	37	37.052	119784	15517663	2	11	68765.8	0.350036			37	37.052	103109	13357575	1	11	49120.6	0.341295
	38	37.052	122689	15894059	2	12	71671.3	0.364826			38	37.052	105998	13731774	1	12	52009.1	0.361364
	39	37.052	123492	15998077	2	13	72474.2	0.368913			39	37.052	110454	14309077	1	13	56465.4	0.392327
739_5	1	37.052	190554	24685830	3	1	141033	1		739_6	1	37.052	236709	30665093	2	1	182423	1
	2	37.052	49417.7	6401938	3	2	-103.46	-0.000733587			2	37.052	46445.3	6016879	2	2	-7841.02	-0.0429827
	3	37.052	49521.1	6415341	3	3	0	0			3	37.052	54286.3	7032664	2	3	0	0
	4	37.052	57283.3	7420918	3	4	7762.22	0.0550383			4	37.052	57370.6	7432220	2	4	3084.24	0.0169071
	5	37.052	58882.8	7628118	3	5	9361.63	0.066379			5	37.052	57579.4	7459278	2	5	3293.11	0.0180521
	6	37.052	65224	8449617	3	6	15702.9	0.111342			6	37.052	60202.7	7799111	2	6	5916.34	0.032432
	7	37.052	71647	9281692	3	7	22125.9	0.156884			7	37.052	60880.7	7886951	2	7	6594.39	0.0361489
	8	37.052	74712.3	9678793	3	8	25191.1	0.178619			8	37.052	64780.5	8392152	2	8	10494.1	0.0575264
	9	37.052	75958.8	9840281	3	9	26437.7	0.187457			9	37.052	65085.9	8431724	2	9	10799.6	0.0592009
	10	37.052	83026.4	10755866	3	10	33505.3	0.23757			10	37.052	69647.1	9022615	2	10	15360.8	0.0842043
	11	37.052	82814.5	10728416	3	11	33293.4	0.236068			11	37.052	69688.2	9027937	2	11	15401.9	0.0844295
	12	37.052	91382.8	11838417	3	12	41861.7	0.296822			12	37.052	73365.9	9504372	2	12	19079.5	0.10459
	13	37.052	98003.4	12696104	3	13	48482.3	0.343765			13	37.052	71598.2	9275370	2	13	17311.8	0.0948995
	14	37.052	214864	27835056	2	1	156798	1			14	37.052	296950	38469169	2	1	208766	1
	15	37.052	50173.6	6499870	2	2	-7892.03	-0.0503325			15	37.052	79174.1	10256812	2	2	-9010.39	-0.0431603
	16	37.052	58065.6	7522263	2	3	0	0			16	37.052	88184.5	11424086	2	3	0	0
	17	37.052	63126.9	8177938	2	4	5061.27	0.0322789			17	37.052	100563	13027661	2	4	12378.3	0.0592927
	18	37.052	66645.3	8633731	2	5	8579.61	0.0547176			18	37.052	112277	14545203	2	5	24092.4	0.115404
	19	37.052	73287.2	9494182	2	6	15221.6	0.0970777			19	37.052	114589	14844686	2	6	26404.2	0.126478
	20	37.052	75627.6	9797377	2	7	17562	0.112004			20	37.052	121587	15751351	2	7	33402.9	0.160002
	21	37.052	78576.8	10179429	2	8	20511.1	0.130812			21	37.052	120468	15606398	2	8	32284	0.154642
	22	37.052	86243.5	11172631	2	9	28177.8	0.179708			22	37.052	135850	17599027	2	9	47665.4	0.22832
	23	37.052	89899.6	11646271	2	10	31833.9	0.203025			23	37.052	128268	16616862	2	10	40083.9	0.192004
	24	37.052	95450.3	12365355	2	11	37384.7	0.238426			24	37.052	134334	17402673	2	11	46149.7	0.22106
	25	37.052	100228	12984339	2	12	42162.7	0.268898			25	37.052	133132	17246867	2	12	44947	0.215299
	26	37.052	100262	12988683	2	13	42196.2	0.269112			26	37.052	149155	19322723	2	13	60970.9	0.292054
	27	37.052	220617	28580460	3	1	149590	1			27	37.052	219887	28485787	1	1	132526	1
	28	37.052	65163.3	8441748	3	2	-5863.73	-0.0391986			28	37.052	73646.3	9540697	1	2	-13714.6	-0.103487
	29	37.052	71027	9201380	3	3	0	0			29	37.052	87360.9	11317395	1	3	0	0
	30	37.052	73692.5	9546682	3	4	2665.45	0.0178183			30	37.052	86985.5	11268757	1	4	-375.446	-0.002833
	31	37.052	77378.8	10024242	3	5	6351.81	0.0424614			31	37.052	86429.3	11196709	1	5	-931.596	-0.00702955
	32	37.052	75926.5	9836088	3	6	4899.42	0.0327522			32	37.052	85119.5	11027019	1	6	-2241.46	-0.0169134
	33	37.052	82935.2	10744055	3	7	11908.2	0.0796052			33	37.052	84618.4	10962114	1	7	-2742.48	-0.0206939
	34	37.052	85019.3	11014050	3	8	13992.3	0.0935375			34	37.052	86762.3	11239852	1	8	-598.568	-0.00451662
	35	37.052	84280.5	10918338	3	9	13253.5	0.0885985			35	37.052	83160.3	10773213	1	9	-4200.63	-0.0316967
	36	37.052	82276.6	10658734	3	10	11249.6	0.0752024			36	37.052	91610.6	11867930	1	10	4249.67	0.0320668
	37	37.052	81649.2	10577455	3	11	10622.2	0.0710083			37	37.052	91834.7	11896968	1	11	4473.82	0.0337581
	38	37.052	89216.7	11557813	3	12	18189.7	0.121597			38	37.052	94203.3	12203806	1	12	6842.36	0.0516304
	39	37.052	85059.2	11019209	3	13	14032.1	0.0938037			39	37.052	89772.1	11629757	1	13	2411.18	0.018194
739_7	1	37.052	268632	34800572	3	1	146782	1		739_8	1	37.052	525634	68094559	3	1	374045	1
	2	37.052	115437	14954600	3	2	-6412.86	-0.0436898			2	37.052	146539	18983709	3	2	-5049.89	-0.0135007
	3	37.052	121850	15785371	3	3	0	0			3	37.052	151588	19637910	3	3	0	0
	4	37.052	138599	17955166	3	4	16749	0.114108			4	37.052	196461	25451073	3	4	44872.8	0.119966
	5	37.052	152893	19806916	3	5	31043	0.211491			5	37.052	202130	26185508	3	5	50542	0.135123
	6	37.052	145959	18908685	3	6	24109.4	0.164254			6	37.052	213031	27597650	3	6	61442.6	0.164265
	7	37.052	144299	18693599	3	7	22449.1	0.152942			7	37.052	205592	26633906	3	7	54003.3	0.144376
	8	37.052	137727	17842244	3	8	15877.4	0.10817			8	37.052	209607	27154049	3	8	58018.4	0.155111
	9	37.052	152841	19800119	3	9	30990.5	0.211134			9	37.052	204122	26443504	3	9	52533.5	0.140447
	10	37.052	153177	19843667	3	10	31326.7	0.213424			10	37.052	213023	27596560	3	10	61434.2	0.164243
	11	37.052	160572	20801754	3	11	38722.3	0.263809			11	37.052	208577	27020662	3	11	56988.7	0.152358
	12	37.052	167526	21702599	3	12	45676.1	0.311184			12	37.052	215880	27966697	3	12	64291.3	0.171881
	13	37.052	161174	20879753	3	13	39324.4	0.267911			13	37.052	223504	28954363	3	13	71915.3	0.192264
	14	37.052	177556	23001928	3	1	95867.7	1			14	37.052	452029	58559245	2	1	374936	1
	15	37.052	74611.7	9665764	3	2	-7076.43	-0.0738145			15	37.052	70192.7	9093298	2	2	-6900.29	-0.0184039
	16	37.052	81688.1	10582498	3	3	0	0			16	37.052	77093	9987214	2	3	0	0
	17	37.052	95443.2	12364429	3	4	13755	0.143479			17	37.052	84323.7	10923928	2	4	7230.66	0.019285
	18	37.052	106864	13843999	3	5	25176.1	0.262613			18	37.052	87055.9	11277886	2	5	9962.92	0.0265723
	19	37.052	111727	14473917	3	6	30038.5	0.313333			19	37.052	91811	11893888	2	6	14717.9	0.0392546
	20	37.052	119886	15530953	3	7	38198	0.398445			20	37.052	91244.8	11820546	2	7	14151.8	0.0377446
	21	37.052	122042	15810235	3	8	40353.8	0.420932			21	37.052	89331	11572614	2	8	12238	0.0326402
	22	37.052	132484	17163015	3	9	50796.1	0.529857			22	37.052	91771.9	11888830	2	9	14678.9	0.0391504
	23	37.052	142609	18474688	3	10	60921.2	0.635471			23	37.052	90709.6	11751211	2	10	13616.6	0.0363171
	24	37.052	156979	20336276	3	11	75291.1	0.785364			24	37.052	90712.2	11751545	2	11	13619.2	0.036324
	25	37.052	165853	21485793	3	12	84164.4	0.877922			25	37.052	98695.7	12785790	2	12	21602.7	0.057617
	26	37.052	163567	21189670	3	13	81878.6	0.854079			26	37.052	102926	13333836	2	13	25833.1	0.0689002
	27	37.052	223231	28919094	3	1	130315	1			27	37.052	659582	85447252	2	1	557023	1
	28	37.052	86122.9	11157013	3	2	-6793.94	-0.0521349			28	37.052	88024.9	11403407	2	2	-14534	-0.0260923
	29	37.052	92916.8	12037151	3	3	0	0			29	37.052	102559	13286250	2	3	0	0
	30	37.052	105636	13684901	3	4	12719.3	0.0976043			30	37.052	115690	14987381	2	4	13131.3	0.0235741
	31	37.052	112220	14537807	3	5	19303	0.148126			31	37.052	128707	16673680	2	5	26148.2	0.0469427
	32	37.052	118419	15340921	3	6	25502.4	0.195698			32	37.052	131313	17011228	2	6	28753.7	0.0516204
	33	37.052	125760	16291915	3	7	32843.3	0.25203			33	37.052	136250	17650840	2	7	33691	0.0604841
	34	37.052	132193	17125232	3	8	39275.8	0.301392			34	37.052	140736	18232013	2	8	38177.2	0.0685379
	35	37.052	137516	17814817	3	9	44598.8	0.342239			35	37.052	147902	19160357	2	9	45343.2	0.0814028
	36	37.052	147707	19135036	3	10	54789.8	0.420442			36	37.052	150796	19535258	2	10	48237.2	0.0865981
	37	37.052	159995	20726933	3	11	67077.9	0.514738			37	37.052	158021	20471250	2	11	55462.2	0.099569
	38	37.052	167195	21659726	3	12	74278.3	0.569992			38	37.052	163275	21151852	2	12	60715.9	0.109001
	39	37.052	184945	23959117	3	13	92027.7	0.706196			39	37.052	170011	22024474	2	13	67451.9	0.121093
739_9	1	37.052	190798	24717397	2	1	116456	1		739_10	1	37.052	222205	28786099	2	1	158719	1
	2	37.052	59005.7	7644049	2	2	-15335.8	-0.131687			2	37.052	53209.9	6893220	2	2	-10275.4	-0.0647396
	3	37.052	74341.5	9630767	2	3	0	0			3	37.052	63485.4	8224377	2	3	0	0
	4	37.052	85887.1	11126468	2	4	11545.6	0.0991408			4	37.052	68077	8819216	2	4	4591.67	0.0289294
	5	37.052	98344.3	12740267	2	5	24002.8	0.20611			5	37.052	69605	9017157	2	5	6119.6	0.0385561
	6	37.052	105686	13691343	2	6	31344.3	0.269151			6	37.052	74540.6	9656551	2	6	11055.2	0.0696524
	7	37.052	124249	16096111	2	7	49907.1	0.428548			7	37.052	70281.4	9104788	2	7	6796.04	0.042818
	8	37.052	144023	18657836	2	8	69681.5	0.598349			8	37.052	71403.6	9250163	2	8	7918.22	0.0498881
	9	37.052	147690	19132922	2	9	73348.8	0.629839			9	37.052	75934.3	9837111	2	9	12449	0.0784338
	10	37.052	140724	18230430	2	10	66382.3	0.570019			10	37.052	73427.2	9512319	2	10	9941.85	0.0626379
	11	37.052	162363	21033723	2	11	88021.4	0.755832			11	37.052	76795.3	9948647	2	11	13309.9	0.0838583
	12	37.052	153819	19926883	2	12	79477.5	0.682466			12	37.052	80433.9	10420017	2	12	16948.5	0.106783
	13	37.052	150023	19435121	2	13	75681.5	0.64987			13	37.052	78671	10191641	2	13	15185.6	0.095676
	14	37.052	336731	43622714	2	1	260176	1			14	37.052	347032	44957201	3	1	246875	1
	15	37.052	63891.1	8276942	2	2	-12663.8	-0.048674			15	37.052	87716.9	11363506	3	2	-12440.3	-0.0503911
	16	37.052	76554.9	9917508	2	3	0	0			16	37.052	100157	12975119	3	3	0	0
	17	37.052	84825	10988869	2	4	8270.02	0.0317862			17	37.052	99929.1	12945578	3	4	-228.032	-0.000923673
	18	37.052	92798.7	12021848	2	5	16243.8	0.0624337			18	37.052	105462	13662363	3	5	5304.95	0.0214884
	19	37.052	100905	13072001	2	6	24350.1	0.0935907			19	37.052	104493	13536821	3	6	4335.87	0.017563
	20	37.052	106493	13795961	2	7	29938.4	0.11507			20	37.052	101942	13206302	3	7	1784.54	0.00722852
	21	37.052	111236	14410409	2	8	34681.5	0.1333			21	37.052	90616	11739078	3	8	-9541.21	-0.0386479
	22	37.052	121057	15682663	2	9	44502.2	0.171046			22	37.052	92621.1	11998837	3	9	-7536.09	-0.0305259
	23	37.052	130600	16918948	2	10	54045.3	0.207726			23	37.052	91396.8	11840237	3	10	-8760.35	-0.0354849
	24	37.052	136816	17724167	2	11	60260.9	0.231616			24	37.052	103800	13447091	3	11	3643.23	0.0147574
	25	37.052	135530	17557559	2	12	58974.9	0.226673			25	37.052	111069	14388671	3	12	10911.4	0.0441982
	26	37.052	138910	17995409	2	13	62354.7	0.239663			26	37.052	98893.3	12811388	3	13	-1263.87	-0.00511946
	27	37.052	269659	34933702	2	1	194723	1			27	37.052	156051	20215998	3	1	86603.5	1
	28	37.052	60218.2	7801122	2	2	-14718.2	-0.0755855			28	37.052	62955.5	8155727	3	2	-6491.77	-0.0749596
	29	37.052	74936.4	9707833	2	3	0	0			29	37.052	69447.2	8996720	3	3	0	0
	30	37.052	93777.2	12148603	2	4	18840.7	0.0967566			30	37.052	78246.6	10136661	3	4	8799.4	0.101606
	31	37.052	108005	13991784	2	5	33068.6	0.169824			31	37.052	79294.8	10272448	3	5	9847.56	0.113709
	32	37.052	115775	14998367	2	6	40838.5	0.209727			32	37.052	83398.5	10804080	3	6	13951.3	0.161094
	33	37.052	121989	15803393	2	7	47052.7	0.241639			33	37.052	85886.9	11126444	3	7	16439.7	0.189827
	34	37.052	132080	17110651	2	8	57143.6	0.293461			34	37.052	96289.3	12474041	3	8	26842	0.309942
	35	37.052	145628	18865759	2	9	70691.6	0.363037			35	37.052	100202	12980925	3	9	30754.8	0.355121
	36	37.052	154765	20049374	2	10	79828.1	0.409958			36	37.052	99156.9	12845540	3	10	29709.7	0.343054
	37	37.052	168039	21769006	2	11	93102.3	0.478127			37	37.052	101054	13091238	3	11	31606.3	0.364954
	38	37.052	166186	21528999	2	12	91249.6	0.468613			38	37.052	98571.8	12769743	3	12	29124.6	0.336298
	39	37.052	192159	24893741	2	13	117223	0.601997			39	37.052	93923.3	12167541	3	13	24476.1	0.282623
739_11	1	37.052	511197	66224306	2	1	422979	1		739_12	1	37.052	272225	35266054	2	1	205294	1
	2	37.052	72272.2	9362694	2	2	-15945.8	-0.0376987			2	37.052	58241.7	7545076	2	2	-8688.73	-0.0423233
	3	37.052	88218	11428430	2	3	0	0			3	37.052	66930.5	8670680	2	3	0	0
	4	37.052	92421.4	11972971	2	4	4203.4	0.00993763			4	37.052	76130.2	9862489	2	4	9199.78	0.0448126
	5	37.052	91043.7	11794488	2	5	2825.66	0.00668039			5	37.052	81563.1	10566303	2	5	14632.6	0.0712764
	6	37.052	92476.2	11980068	2	6	4258.19	0.0100671			6	37.052	95855.1	12417792	2	6	28924.6	0.140893
	7	37.052	94673.2	12264680	2	7	6455.16	0.0152612			7	37.052	96039.8	12441728	2	7	29109.4	0.141793
	8	37.052	97976	12692548	2	8	9757.94	0.0230696			8	37.052	103130	13360285	2	8	36199.9	0.176332
	9	37.052	99923.8	12944886	2	9	11705.8	0.0276746			9	37.052	106510	13798082	2	9	39579.3	0.192793
	10	37.052	100817	13060610	2	10	12599.1	0.0297865			10	37.052	115351	14943418	2	10	48420.3	0.235858
	11	37.052	99973.9	12951374	2	11	11755.9	0.027793			11	37.052	120549	15616884	2	11	53618.9	0.261181
	12	37.052	100839	13063460	2	12	12621.1	0.0298386			12	37.052	120276	15581461	2	12	53345.5	0.259849
	13	37.052	105142	13620847	2	13	16923.6	0.0400106			13	37.052	123534	16003590	2	13	56604	0.275721
	14	37.052	321081	41595256	2	1	238001	1			14	37.052	198430	25706143	2	1	133746	1
	15	37.052	63235.1	8191958	2	2	-19845.2	-0.083383			15	37.052	52425.7	6791625	2	2	-12258.4	-0.091654
	16	37.052	83080.3	10762855	2	3	0	0			16	37.052	64684.1	8379666	2	3	0	0
	17	37.052	92433	11974474	2	4	9352.69	0.0392969			17	37.052	74231.6	9616530	2	4	9547.57	0.0713858
	18	37.052	99334.9	12868601	2	5	16254.6	0.0682965			18	37.052	80751.4	10461144	2	5	16067.3	0.120133
	19	37.052	106848	13841878	2	6	23767.5	0.0998632			19	37.052	85648.8	11095592	2	6	20964.7	0.15675
	20	37.052	123369	15982170	2	7	40288.8	0.16928			20	37.052	93370.4	12095911	2	7	28686.3	0.214484
	21	37.052	130737	16936703	2	8	47657	0.200239			21	37.052	96725.1	12530502	2	8	32041	0.239566
	22	37.052	140167	18158317	2	9	57086.8	0.23986			22	37.052	101896	13200367	2	9	37211.8	0.278227
	23	37.052	146549	18985032	2	10	63468.4	0.266673			23	37.052	108824	14097856	2	10	44139.7	0.330026
	24	37.052	149963	19427374	2	11	66882.9	0.28102			24	37.052	109896	14236823	2	11	45212.4	0.338047
	25	37.052	168550	21835254	2	12	85469.7	0.359116			25	37.052	118873	15399657	2	12	54188.5	0.40516
	26	37.052	191173	24766014	2	13	108093	0.45417			26	37.052	124652	16148350	2	13	59967.8	0.448371
	27	37.052	302971	39249123	1	1	237257	1			27	37.052	209763	27174269	3	1	138796	1
	28	37.052	51210.2	6634160	1	2	-14503.5	-0.0611298			28	37.052	65004.9	8421223	3	2	-5962.46	-0.0429586
	29	37.052	65713.7	8513050	1	3	0	0			29	37.052	70967.3	9193646	3	3	0	0
	30	37.052	72216.2	9355434	1	4	6502.51	0.027407			30	37.052	73137.9	9474834	3	4	2170.54	0.0156384
	31	37.052	78203.1	10131024	1	5	12489.4	0.0526409			31	37.052	76928.3	9965874	3	5	5960.96	0.0429478
	32	37.052	82728.9	10717329	1	6	17015.2	0.0717164			32	37.052	79090.9	10246039	3	6	8123.6	0.0585293
	33	37.052	86317.3	11182201	1	7	20603.6	0.086841			33	37.052	81480.2	10555559	3	7	10512.8	0.0757434
	34	37.052	86582.2	11216518	1	8	20868.5	0.0879575			34	37.052	87470.4	11331578	3	8	16503.1	0.118902
	35	37.052	94424.7	12232485	1	9	28711	0.121012			35	37.052	88244.4	11431850	3	9	17277.1	0.124479
	36	37.052	98832.3	12803486	1	10	33118.6	0.13959			36	37.052	90784.4	11760894	3	10	19817	0.142779
	37	37.052	95002.3	12307319	1	11	29288.6	0.123447			37	37.052	95838.3	12415625	3	11	24871	0.179192
	38	37.052	96205.4	12463175	1	12	30491.7	0.128518			38	37.052	97524.7	12634091	3	12	26557.4	0.191342
	39	37.052	104139	13490896	1	13	38424.8	0.161955			39	37.052	106817	13837893	3	13	35849.7	0.258292
739_13	1	37.052	453453	58743752	1	1	367620	1		739_14	1	37.052	178726	23153573	3	1	124058	1
	2	37.052	70765.1	9167441	1	2	-15067.8	-0.0409873			2	37.052	54754.3	7093287	3	2	85.829	0.000691846
	3	37.052	85832.8	11119434	1	3	0	0			3	37.052	54668.5	7082168	3	3	0	0
	4	37.052	99857.4	12936282	1	4	14024.6	0.0381496			4	37.052	61431.6	7958314	3	4	6763.12	0.0545158
	5	37.052	108680	14079255	1	5	22847.4	0.0621494			5	37.052	64199	8316826	3	5	9530.54	0.0768233
	6	37.052	121271	15710415	1	6	35438.6	0.0963999			6	37.052	68228.1	8838782	3	6	13559.6	0.109301
	7	37.052	128482	16644542	1	7	42649.3	0.116014			7	37.052	71611.3	9277072	3	7	16942.8	0.136572
	8	37.052	122902	15921654	1	8	37069.2	0.100835			8	37.052	77258.3	10008631	3	8	22589.9	0.182091
	9	37.052	131963	17095544	1	9	46130.6	0.125484			9	37.052	78978.3	10231450	3	9	24309.8	0.195956
	10	37.052	145323	18826239	1	10	59490.2	0.161825			10	37.052	78915.7	10223340	3	10	24247.2	0.195451
	11	37.052	153093	19832806	1	11	67260	0.182961			11	37.052	86196	11166481	3	11	31527.5	0.254135
	12	37.052	164385	21295677	1	12	78552.2	0.213677			12	37.052	89399.9	11581547	3	12	34731.5	0.279962
	13	37.052	168965	21889060	1	13	83132.6	0.226137			13	37.052	90903.1	11776271	3	13	36234.6	0.292078
	14	37.052	318706	41287617	2	1	246211	1			14	37.052	184938	23958211	3	1	130583	1
	15	37.052	58155.5	7533905	2	2	-14339.3	-0.0582396			15	37.052	50528.5	6545845	3	2	-3826.5	-0.0293033
	16	37.052	72494.8	9391521	2	3	0	0			16	37.052	54355	7041559	3	3	0	0
	17	37.052	81963.3	10618153	2	4	9468.58	0.0384571			17	37.052	61480	7964590	3	4	7125.04	0.0545635
	18	37.052	87837.3	11379108	2	5	15342.5	0.0623144			18	37.052	67573.3	8753951	3	5	13218.2	0.101225
	19	37.052	95614.5	12386626	2	6	23119.7	0.0939019			19	37.052	76658.2	9930890	3	6	22303.2	0.170798
	20	37.052	105748	13699422	2	7	33253.4	0.13506			20	37.052	81878.6	10607172	3	7	27523.6	0.210775
	21	37.052	117588	15233198	2	8	45092.9	0.183147			21	37.052	90359.1	11705809	3	8	36004.1	0.275719
	22	37.052	130427	16896566	2	9	57932.7	0.235297			22	37.052	94691.7	12267076	3	9	40336.7	0.308898
	23	37.052	132606	17178821	2	10	60111.5	0.244146			23	37.052	99367.8	12872863	3	10	45012.8	0.344708
	24	37.052	148185	19196992	2	11	75690.1	0.307419			24	37.052	102014	13215608	3	11	47658.5	0.364969
	25	37.052	154026	19953755	2	12	81531.7	0.331145			25	37.052	105869	13715058	3	12	51513.9	0.394493
	26	37.052	163209	21143309	2	13	90714.1	0.36844			26	37.052	109769	14220246	3	13	55413.5	0.424356
	27	37.052	200283	25946205	3	1	144804	1			27	37.052	375292	48618212	2	1	301251	1
	28	37.052	48162.7	6239366	3	2	-7316.17	-0.0505245			28	37.052	68300.8	8848197	2	2	-5741.07	-0.0190574
	29	37.052	55478.9	7187158	3	3	0	0			29	37.052	74041.8	9591938	2	3	0	0
	30	37.052	60835.3	7881066	3	4	5356.4	0.0369906			30	37.052	85451.3	11070013	2	4	11409.5	0.0378738
	31	37.052	66712.7	8642469	3	5	11233.8	0.0775792			31	37.052	86393.6	11192079	2	5	12351.8	0.0410016
	32	37.052	68897	8925440	3	6	13418.1	0.0926637			32	37.052	90891.8	11774815	2	6	16850	0.0559335
	33	37.052	73914.7	9575465	3	7	18435.8	0.127315			33	37.052	93162.7	12069003	2	7	19120.9	0.0634717
	34	37.052	72582.8	9402929	3	8	17103.9	0.118117			34	37.052	97340.7	12610252	2	8	23298.9	0.0773406
	35	37.052	80849.8	10473892	3	9	25370.9	0.175208			35	37.052	102679	13301815	2	9	28637.2	0.095061
	36	37.052	77801.4	10078979	3	10	22322.5	0.154156			36	37.052	101360	13130885	2	10	27317.7	0.0906811
	37	37.052	82089.8	10634534	3	11	26610.9	0.183771			37	37.052	108438	14047876	2	11	34396.2	0.114178
	38	37.052	80403.2	10416038	3	12	24924.3	0.172124			38	37.052	109693	14210415	2	12	35650.8	0.118343
	39	37.052	82219.7	10651361	3	13	26740.8	0.184668			39	37.052	111826	14486738	2	13	37783.8	0.125423
