# Supplementary material for: SRC and ERK Regulate the Turnover of Cytoskeletal Keratin Filaments
Source: Int J Mol Sci. 2025 Jun 7;26(12):5476. doi: 10.3390/ijms26125476 (PMC12193469; doi:10.3390/ijms26125476)
Supplement: Supplementary file 1 [file ijms-26-05476-s001.zip › Supplementary materials S2 FRAP calculations/FRAP_ERK inhibitors.xlsx]

## Sheet: 740
			60x80 px
0.5% DMSO										25 µM FR-204
740_1		area	IntDen	RawIntDen	Slice	Frame	minus bg	normalized		740_2		area	IntDen	RawIntDen	Slice	Frame	minus bg	normalized
cell 1	1	37.052	219934	28491878	2	1	144644	1		cell 1	1	37.052	127665	16538678	2	1	85558.4	1
	2	37.052	53903.9	6983117	2	2	-21386.1	-0.147854			2	37.052	36425.8	4718875	2	2	-5680.65	-0.0663949
	3	37.052	75290	9753637	2	3	0	0			3	37.052	42106.5	5454789	2	3	0	0
	4	37.052	87022.8	11273593	2	4	11732.8	0.0811152			4	37.052	43973.2	5696616	2	4	1866.7	0.0218179
	5	37.052	98600.7	12773487	2	5	23310.7	0.16116			5	37.052	49648.9	6431901	2	5	7542.49	0.0881561
	6	37.052	111977	14506318	2	6	36686.8	0.253635			6	37.052	53564.6	6939166	2	6	11458.2	0.133922
	7	37.052	119020	15418691	2	7	43729.5	0.302326			7	37.052	54256	7028732	2	7	12149.5	0.142003
	8	37.052	128165	16603467	2	8	52875	0.365554			8	37.052	55334.9	7168500	2	8	13228.4	0.154613
	9	37.052	139057	18014508	2	9	63767.1	0.440856			9	37.052	57588.9	7460501	2	9	15482.4	0.180957
	10	37.052	144577	18729543	2	10	69286.6	0.479015			10	37.052	61135.5	7919954	2	10	19029	0.22241
	11	37.052	151644	19645163	2	11	76354.4	0.527879			11	37.052	58462.3	7573650	2	11	16355.9	0.191166
	12	37.052	160183	20751301	2	12	84892.9	0.58691			12	37.052	62979.1	8158786	2	12	20872.6	0.243957
	13	37.052	165443	21432712	2	13	90152.8	0.623275			13	37.052	63851.1	8271751	2	13	21744.6	0.254149
cell 2	14	37.052	186107	24109774	2	1	127559	1		cell 2	14	37.052	207738	26911949	2	1	153437	1
	15	37.052	42542.4	5511263	2	2	-16006.3	-0.125482			15	37.052	48809.2	6323115	2	2	-5492.16	-0.0357943
	16	37.052	58548.7	7584839	2	3	0	0			16	37.052	54301.4	7034611	2	3	0	0
	17	37.052	63572.5	8235661	2	4	5023.81	0.0393842			17	37.052	61187.2	7926659	2	4	6885.87	0.0448776
	18	37.052	68780.1	8910296	2	5	10231.4	0.0802095			18	37.052	62803.6	8136056	2	5	8502.24	0.0554121
	19	37.052	72924.2	9447156	2	6	14375.5	0.112697			19	37.052	67075.6	8689478	2	6	12774.2	0.083254
	20	37.052	81518.4	10560517	2	7	22969.8	0.180072			20	37.052	70728.1	9162659	2	7	16426.8	0.107059
	21	37.052	86831.9	11248864	2	8	28283.2	0.221727			21	37.052	72233.7	9357695	2	8	17932.3	0.116871
	22	37.052	97232.7	12596267	2	9	38684.1	0.303265			22	37.052	78072.8	10114144	2	9	23771.4	0.154927
	23	37.052	98727.4	12789892	2	10	40178.7	0.314982			23	37.052	83148.2	10771646	2	10	28846.8	0.188005
	24	37.052	103518	13410499	2	11	44969.3	0.352538			24	37.052	88891.6	11515691	2	11	34590.2	0.225437
	25	37.052	111673	14466908	2	12	53123.9	0.416466			25	37.052	86310.5	11181311	2	12	32009.1	0.208614
	26	37.052	118009	15287767	2	13	59460.2	0.46614			26	37.052	91228	11818372	2	13	36926.7	0.240664
cell 3	27	37.052	317924	41186334	1	1	236181	1		cell 3	27	37.052	236242	30604581	2	1	178170	1
	28	37.052	61277.1	7938298	1	2	-20466	-0.086654			28	37.052	51085.2	6617968	2	2	-6986.43	-0.0392121
	29	37.052	81743.1	10589624	1	3	0	0			29	37.052	58071.7	7523043	2	3	0	0
	30	37.052	87519.2	11337897	1	4	5776.05	0.024456			30	37.052	66469.8	8611004	2	4	8398.16	0.0471356
	31	37.052	92542.8	11988691	1	5	10799.6	0.0457261			31	37.052	71473.5	9259222	2	5	13401.9	0.0752194
	32	37.052	95472.7	12368263	1	6	13729.6	0.0581317			32	37.052	78136.3	10122371	2	6	20064.7	0.112615
	33	37.052	103753	13441008	1	7	22010.3	0.0931925			33	37.052	82508.8	10688814	2	7	24437.1	0.137156
	34	37.052	111492	14443491	1	8	29748.7	0.125957			34	37.052	88585.5	11476037	2	8	30513.8	0.171262
	35	37.052	117592	15233709	1	9	35848.5	0.151784			35	37.052	92674.3	12005730	2	9	34602.6	0.194211
	36	37.052	114771	14868312	1	10	33027.9	0.139841			36	37.052	102323	13255642	2	10	44250.9	0.248363
	37	37.052	121252	15707863	1	11	39508.6	0.167281			37	37.052	100407	13007533	2	11	42335.7	0.237614
	38	37.052	126266	16357425	1	12	44522.6	0.18851			38	37.052	108563	14064073	2	12	50491.3	0.283388
	39	37.052	135844	17598229	1	13	54100.6	0.229064			39	37.052	112556	14581297	2	13	54483.9	0.305797
740_3										740_4
cell 1	1	37.052	231323	29967336	3	1	163377	1		cell 1	1	37.052	241403	31273208	2	1	186259	1
	2	37.052	60718.9	7865982	3	2	-7226.67	-0.044233			2	37.052	49058.3	6355386	2	2	-6086.13	-0.0326756
	3	37.052	67945.5	8802180	3	3	0	0			3	37.052	55144.4	7143829	2	3	0	0
	4	37.052	71129.2	9214615	3	4	3183.66	0.0194865			4	37.052	61750.2	7999586	2	4	6605.74	0.0354654
	5	37.052	74449	9644682	3	5	6503.42	0.0398061			5	37.052	65430.3	8476333	2	5	10285.8	0.0552233
	6	37.052	76705	9936948	3	6	8759.47	0.0536149			6	37.052	67885	8794335	2	6	12740.5	0.0684023
	7	37.052	74243.4	9618053	3	7	6297.86	0.0385479			7	37.052	72475.4	9389013	2	7	17331	0.0930477
	8	37.052	77127.1	9991626	3	8	9181.54	0.0561983			8	37.052	73804.8	9561231	2	8	18660.3	0.100185
	9	37.052	75576.8	9790785	3	9	7631.21	0.0467091			9	37.052	76424	9900550	2	9	21279.6	0.114247
	10	37.052	73692.7	9546717	3	10	5747.21	0.0351775			10	37.052	82285.4	10659876	2	10	27141	0.145716
	11	37.052	87365.9	11318043	3	11	19420.4	0.118868			11	37.052	85923.7	11131204	2	11	30779.2	0.16525
	12	37.052	89784.5	11631365	3	12	21839	0.133672			12	37.052	88134.6	11417619	2	12	32990.1	0.17712
	13	37.052	88561.2	11472888	3	13	20615.7	0.126184			13	37.052	94064.9	12185880	2	13	38920.5	0.208959
cell 2	14	37.052	255736	33129929	2	1	185214	1		cell 2	14	37.052	235740	30539519	3	1	166340	1
	15	37.052	61270.6	7937456	2	2	-9251.27	-0.0499492			15	37.052	61179	7925588	3	2	-8220.74	-0.0494213
	16	37.052	70521.9	9135936	2	3	0	0			16	37.052	69399.7	8990565	3	3	0	0
	17	37.052	77743.2	10071449	2	4	7221.39	0.0389895			17	37.052	75066.2	9724648	3	4	5666.51	0.0340658
	18	37.052	87761.3	11369267	2	5	17239.5	0.0930788			18	37.052	76195.9	9870995	3	5	6796.19	0.0408572
	19	37.052	89268.6	11564530	2	6	18746.7	0.101217			19	37.052	76723.6	9939357	3	6	7323.89	0.0440296
	20	37.052	97023.8	12569196	2	7	26501.9	0.143088			20	37.052	75582.2	9791495	3	7	6182.52	0.0371679
	21	37.052	100096	12967191	2	8	29574.1	0.159676			21	37.052	78043.6	10110357	3	8	8643.87	0.051965
	22	37.052	102829	13321278	2	9	32307.4	0.174433			22	37.052	79561.8	10307034	3	9	10162.1	0.061092
	23	37.052	102223	13242749	2	10	31701.2	0.17116			23	37.052	81393	10544261	3	10	11993.2	0.0721008
	24	37.052	102739	13309583	2	11	32217.1	0.173945			24	37.052	84867.3	10994358	3	11	15467.6	0.0929879
	25	37.052	107058	13869124	2	12	36536.3	0.197266			25	37.052	83666.6	10838802	3	12	14266.9	0.0857692
	26	37.052	110262	14284216	2	13	39740.5	0.214565			26	37.052	89369	11577540	3	13	19969.3	0.120051
cell 3	27	37.052	139079	18017376	2	1	87356.6	1		cell 3	27	37.052	157835	20447099	3	1	109477	1
	28	37.052	42318	5482196	2	2	-9404.56	-0.107657			28	37.052	42597.9	5518451	3	2	-5759.7	-0.052611
	29	37.052	51722.6	6700534	2	3	0	0			29	37.052	48357.6	6264606	3	3	0	0
	30	37.052	58170.5	7535841	2	4	6447.88	0.073811			30	37.052	52801.7	6840332	3	4	4444.13	0.0405941
	31	37.052	65755.9	8518523	2	5	14033.4	0.160645			31	37.052	56738.3	7350310	3	5	8380.74	0.0765524
	32	37.052	74004.3	9587073	2	6	22281.7	0.255066			32	37.052	59205.3	7669900	3	6	10847.7	0.0990865
	33	37.052	81625.9	10574439	2	7	29903.3	0.342313			33	37.052	68039.2	8814313	3	7	19681.6	0.179778
	34	37.052	87014.6	11272536	2	8	35292.1	0.404			34	37.052	70133.9	9085677	3	8	21776.3	0.198912
	35	37.052	92815	12023957	2	9	41092.4	0.470398			35	37.052	75719.7	9809307	3	9	27362.2	0.249935
	36	37.052	96469.9	12497439	2	10	44747.3	0.512237			36	37.052	81455	10552299	3	10	33097.4	0.302323
	37	37.052	102930	13334301	2	11	51207.2	0.586185			37	37.052	88802.6	11504161	3	11	40445	0.369438
	38	37.052	110385	14300147	2	12	58662.7	0.671531			38	37.052	96778.1	12537369	3	12	48420.5	0.442289
	39	37.052	120327	15588095	2	13	68604.6	0.785339			39	37.052	128734	16677218	3	13	80376.7	0.734188	outlier
740_5										740_6
cell 1	1	37.052	256218	33192425	2	1	193565	1		cell 1	1	37.052	232569	30128778	2	1	180818	1
	2	37.052	56594.5	7331680	2	2	-6058.23	-0.0312981			2	37.052	44527.9	5768479	2	2	-7223.35	-0.0399482
	3	37.052	62652.7	8116509	2	3	0	0			3	37.052	51751.2	6704246	2	3	0	0
	4	37.052	71684.5	9286551	2	4	9031.76	0.04666			4	37.052	53698.2	6956468	2	4	1946.94	0.0107674
	5	37.052	75395.9	9767354	2	5	12743.2	0.0658339			5	37.052	55044.6	7130897	2	5	3293.39	0.0182139
	6	37.052	79630.1	10315890	2	6	16977.4	0.0877089			6	37.052	55716.5	7217941	2	6	3965.3	0.0219298
	7	37.052	80570.1	10437666	2	7	17917.4	0.0925652			7	37.052	57486.3	7447208	2	7	5735.05	0.0317173
	8	37.052	84740.3	10977905	2	8	22087.6	0.114109			8	37.052	59035.4	7647896	2	8	7284.2	0.0402847
	9	37.052	85160.7	11032356	2	9	22507.9	0.116281			9	37.052	58978.5	7640523	2	9	7227.28	0.0399699
	10	37.052	84517.9	10949083	2	10	21865.1	0.11296			10	37.052	60016.9	7775044	2	10	8265.67	0.0457127
	11	37.052	81854.7	10604082	2	11	19202	0.0992017			11	37.052	61520.5	7969832	2	11	9769.28	0.0540282
	12	37.052	86066.6	11149717	2	12	23413.9	0.120961			12	37.052	62990.8	8160310	2	12	11239.6	0.0621598
	13	37.052	88313.6	11440808	2	13	25660.8	0.132569			13	37.052	63613.1	8240921	2	13	11861.9	0.0656011
cell 2	14	37.052	311616	40369093	2	1	213169	1		cell 2	14	37.052	209225	27104541	2	1	156305	1
	15	37.052	80698.4	10454282	2	2	-17749	-0.0832629			15	37.052	48217.9	6246506	2	2	-4701.43	-0.0300785
	16	37.052	98447.4	12753626	2	3	0	0			16	37.052	52919.3	6855565	2	3	0	0
	17	37.052	107664	13947654	2	4	9216.91	0.0432377			17	37.052	59441.8	7700537	2	4	6522.48	0.0417291
	18	37.052	115162	14919004	2	5	16714.9	0.0784118			18	37.052	60763.6	7871775	2	5	7844.3	0.0501857
	19	37.052	117771	15256989	2	6	19323.9	0.0906508			19	37.052	57518.5	7451382	2	6	4599.21	0.0294245
	20	37.052	125242	16224839	2	7	26794.9	0.125698			20	37.052	55149.2	7144445	2	7	2229.91	0.0142664
	21	37.052	134156	17379642	2	8	35709	0.167515			21	37.052	56568.7	7328344	2	8	3649.46	0.0233483
	22	37.052	146353	18959723	2	9	47905.9	0.224733			22	37.052	53886.9	6980920	2	9	967.636	0.00619068
	23	37.052	140970	18262341	2	10	42522.7	0.199479			23	37.052	56544.1	7325150	2	10	3624.81	0.0231906
	24	37.052	160022	20730459	2	11	61574.5	0.288854			24	37.052	57150.1	7403654	2	11	4230.79	0.0270675
	25	37.052	165907	21492898	2	12	67459.9	0.316463			25	37.052	61748	7999304	2	12	8828.72	0.0564838
	26	37.052	162422	21041348	2	13	63974.4	0.300112			26	37.052	63720.2	8254799	2	13	10800.9	0.0691015
cell 3	27	37.052	197906	25638213	2	1	142377	1		cell 3	27	37.052	186428	24151238	2	1	142069	1
	28	37.052	47181.7	6112276	2	2	-8346.73	-0.058624			28	37.052	38700.9	5013612	2	2	-5657.94	-0.0398254
	29	37.052	55528.4	7193575	2	3	0	0			29	37.052	44358.9	5746585	2	3	0	0
	30	37.052	59557	7715460	2	4	4028.52	0.0282947			30	37.052	44790.5	5802503	2	4	431.641	0.00303826
	31	37.052	64784.8	8392713	2	5	9256.35	0.0650128			31	37.052	46640.7	6042190	2	5	2281.83	0.0160614
	32	37.052	65330.7	8463438	2	6	9802.29	0.0688473			32	37.052	48450.4	6276629	2	6	4091.5	0.0287995
	33	37.052	67957.2	8803691	2	7	12428.8	0.0872945			33	37.052	47151.9	6108412	2	7	2793.01	0.0196595
	34	37.052	68980.1	8936205	2	8	13451.7	0.0944789			34	37.052	46754.1	6056886	2	8	2395.27	0.0168599
	35	37.052	70176.4	9091179	2	9	14647.9	0.102881			35	37.052	45237.6	5860416	2	9	878.682	0.00618491
	36	37.052	73094.6	9469229	2	10	17566.2	0.123378			36	37.052	46171.9	5981454	2	10	1813	0.0127614
	37	37.052	77611.3	10054360	2	11	22082.9	0.155101			37	37.052	45297.4	5868172	2	11	938.551	0.00660632
	38	37.052	75097.1	9728645	2	12	19568.6	0.137442			38	37.052	45775.9	5930156	2	12	1417.02	0.00997417
	39	37.052	78146.6	10123701	2	13	22618.1	0.158861			39	37.052	46097.6	5971832	2	13	1738.72	0.0122386
740_7										740_8
cell 1	1	37.052	181709	23540016	2	1	128908	1		cell 1	1	37.052	152383	19740811	2	1	104986	1
	2	37.052	45391.4	5880350	2	2	-7409.79	-0.0574811			2	37.052	41481.1	5373773	2	2	-5915.21	-0.0563426
	3	37.052	52801.2	6840270	2	3	0	0			3	37.052	47396.3	6140074	2	3	0	0
	4	37.052	60291.4	7810611	2	4	7490.23	0.0581051			4	37.052	51028.8	6610651	2	4	3632.46	0.0345994
	5	37.052	64923.8	8410717	2	5	12122.6	0.0940402			5	37.052	54976.2	7122031	2	5	7579.89	0.0721988
	6	37.052	68143	8827767	2	6	15341.8	0.119014			6	37.052	58676.6	7601415	2	6	11280.3	0.107446
	7	37.052	70790	9170678	2	7	17988.8	0.139548			7	37.052	62720.6	8125302	2	7	15324.3	0.145965
	8	37.052	77639.9	10058057	2	8	24838.7	0.192685			8	37.052	64700.9	8381843	2	8	17304.6	0.164827
	9	37.052	88007.2	11401114	2	9	35205.9	0.273109			9	37.052	69389.7	8989265	2	9	21993.4	0.209488
	10	37.052	90381	11708639	2	10	37579.8	0.291524			10	37.052	70854.7	9179056	2	10	23458.4	0.223442
	11	37.052	100037	12959530	2	11	47235.6	0.366428			11	37.052	71456	9256949	2	11	24059.7	0.22917
	12	37.052	105976	13728981	2	12	53175.1	0.412504			12	37.052	71998.9	9327287	2	12	24602.6	0.234341
	13	37.052	104311	13513198	2	13	51509.5	0.399583			13	37.052	76986.8	9973452	2	13	29590.5	0.281851
cell 2	14	37.052	127392	16503279	2	1	88250.2	1		cell 2	14	37.052	99769.1	12924850	2	1	58896.2	1
	15	37.052	35032.8	4538410	2	2	-4108.69	-0.0465573			15	37.052	37020	4795849	2	2	-3852.91	-0.0654186
	16	37.052	39141.5	5070681	2	3	0	0			16	37.052	40872.9	5294984	2	3	0	0
	17	37.052	41141.5	5329786	2	4	2000.08	0.0226637			17	37.052	42519.9	5508351	2	4	1647.02	0.0279647
	18	37.052	40927.7	5302089	2	5	1786.28	0.0202411			18	37.052	46349.4	6004459	2	5	5476.56	0.0929866
	19	37.052	43358.2	5616954	2	6	4216.78	0.0477821			19	37.052	47546.4	6159525	2	6	6673.54	0.11331
	20	37.052	43654.5	5655329	2	7	4513	0.0511387			20	37.052	55460.9	7184827	2	7	14588	0.24769
	21	37.052	45015.7	5831673	2	8	5874.23	0.0665633			21	37.052	59618.4	7723418	2	8	18745.5	0.31828
	22	37.052	44783.7	5801625	2	9	5642.28	0.0639351			22	37.052	60512.5	7839248	2	9	19639.6	0.333461
	23	37.052	45574.5	5904067	2	10	6433.05	0.0728956			23	37.052	64768.7	8390634	2	10	23895.9	0.405728
	24	37.052	45335.7	5873129	2	11	6194.23	0.0701895			24	37.052	67186.1	8703796	2	11	26313.2	0.446772
	25	37.052	45726.9	5923803	2	12	6585.4	0.0746219			25	37.052	72886.8	9442308	2	12	32013.9	0.543564
	26	37.052	47537.6	6158384	2	13	8396.17	0.0951405			26	37.052	74659.7	9671985	2	13	33786.8	0.573667
cell 3	27	37.052	305943	39634132	1	1	237268	1		cell 3	27	37.052	179189	23213543	2	1	118672	1
	28	37.052	53263.6	6900176	1	2	-15411.3	-0.0649531			28	37.052	54877.7	7109270	2	2	-5639.32	-0.0475201
	29	37.052	68674.9	8896669	1	3	0	0			29	37.052	60517	7839830	2	3	0	0
	30	37.052	71367.7	9245516	1	4	2692.81	0.0113492			30	37.052	65428.8	8476143	2	4	4911.81	0.0413897
	31	37.052	89922.4	11649231	1	5	21247.5	0.0895507			31	37.052	65519.6	8487907	2	5	5002.62	0.0421549
	32	37.052	93091.1	12059728	1	6	24416.2	0.102906			32	37.052	72729.8	9421965	2	6	12212.8	0.102912
	33	37.052	101911	13202353	1	7	33236.3	0.140079			33	37.052	71173.4	9220336	2	7	10656.4	0.0897965
	34	37.052	108387	14041258	1	8	39712	0.167372			34	37.052	77085.7	9986266	2	8	16568.7	0.139617
	35	37.052	116060	15035314	1	9	47385.3	0.199712			35	37.052	82873.2	10736028	2	9	22356.3	0.188386
	36	37.052	121474	15736654	1	10	52799	0.222529			36	37.052	84014.3	10883847	2	10	23497.3	0.198001
	37	37.052	122550	15876104	1	11	53875.5	0.227066			37	37.052	81135.1	10510855	2	11	20618.1	0.17374
	38	37.052	131651	17055080	1	12	62976.2	0.265422			38	37.052	78955.9	10228546	2	12	18438.9	0.155377
	39	37.052	129859	16822970	1	13	61184.5	0.257871			39	37.052	81834.4	10601450	2	13	21317.4	0.179633
740_9										740_10
cell 1	1	37.052	159635	20680339	3	1	84805.6	1		cell 1	1	37.052	129992	16840189	2	1	84037.3	1
	2	37.052	64713.5	8383478	3	2	-10116	-0.119285			2	37.052	41492.9	5375303	2	2	-4462.07	-0.0530963
	3	37.052	74829.5	9693983	3	3	0	0			3	37.052	45955	5953354	2	3	0	0
	4	37.052	86987.8	11269064	3	4	12158.3	0.143367			4	37.052	49630.9	6429559	2	4	3675.91	0.0437414
	5	37.052	100439	13011632	3	5	25609.5	0.301979			5	37.052	51814.7	6712466	2	5	5859.72	0.0697275
	6	37.052	111788	14481854	3	6	36958.4	0.435802			6	37.052	54622.6	7076231	2	6	8667.68	0.103141
	7	37.052	119805	15520475	3	7	44975.7	0.530339			7	37.052	56130.3	7271547	2	7	10175.4	0.121081
	8	37.052	126359	16369524	3	8	51529.6	0.607621			8	37.052	61844.8	8011842	2	8	15889.8	0.18908
	9	37.052	133077	17239750	3	9	58247.1	0.686831			9	37.052	65029	8424347	2	9	19074	0.226971
	10	37.052	138917	17996335	3	10	64087.3	0.755697			10	37.052	65841.5	8529606	2	10	19886.5	0.236639
	11	37.052	151089	19573260	3	11	76259.8	0.899231			11	37.052	66261.3	8583986	2	11	20306.3	0.241634
	12	37.052	150640	19514985	3	12	75810	0.893927			12	37.052	69533.6	9007913	2	12	23578.7	0.280574
	13	37.052	157669	20425623	3	13	82839.4	0.976815			13	37.052	70528.5	9136791	2	13	24573.5	0.292412
cell 2	14	37.052	134852	17469809	2	1	80165.8	1		cell 2	14	37.052	489781	63450005	2	1	396706	1
	15	37.052	44061.1	5708003	2	2	-10625.6	-0.132545			15	37.052	79870.5	10347034	2	2	-13205	-0.0332867
	16	37.052	54686.6	7084520	2	3	0	0			16	37.052	93075.6	12057712	2	3	0	0
	17	37.052	64950.5	8414177	2	4	10263.8	0.128033			17	37.052	103116	13358460	2	4	10040.7	0.0253102
	18	37.052	77249	10007421	2	5	22562.4	0.281446			18	37.052	108021	13993914	2	5	14945.9	0.0376749
	19	37.052	87416.3	11324572	2	6	32729.7	0.408275			19	37.052	110061	14258164	2	6	16985.7	0.0428168
	20	37.052	103214	13371069	2	7	48527	0.605332			20	37.052	111477	14441620	2	7	18401.8	0.0463865
	21	37.052	111091	14391524	2	8	56404	0.703592			21	37.052	114419	14822757	2	8	21343.9	0.0538027
	22	37.052	124896	16179990	2	9	70209.5	0.875803			22	37.052	115141	14916297	2	9	22065.9	0.0556228
	23	37.052	134845	17468875	2	10	80158.6	0.99991			23	37.052	108074	14000667	2	10	14998	0.0378063
	24	37.052	142587	18471741	2	11	87899.9	1.09648			24	37.052	108539	14061000	2	11	15463.7	0.0389803
	25	37.052	153497	19885198	2	12	98810.6	1.23258			25	37.052	108592	14067847	2	12	15516.6	0.0391135
	26	37.052	147337	19087101	2	13	92650	1.15573			26	37.052	105698	13692898	2	13	12622.3	0.0318177
cell 3	27	37.052	295504	38281860	2	1	217769	1		cell 3	27	37.052	432454	56023389	2	1	346959	1
	28	37.052	66352.3	8595779	2	2	-11382.9	-0.0522704			28	37.052	74809.9	9691444	2	2	-10685	-0.030796
	29	37.052	77735.2	10070404	2	3	0	0			29	37.052	85494.9	11075656	2	3	0	0
	30	37.052	88427.6	11455576	2	4	10692.4	0.0490996			30	37.052	98803.6	12799768	2	4	13308.7	0.0383582
	31	37.052	99383.2	12874848	2	5	21648	0.099408			31	37.052	100929	13075152	2	5	15434.5	0.0444849
	32	37.052	108371	14039211	2	6	30635.9	0.140681			32	37.052	106867	13844319	2	6	21371.8	0.0615974
	33	37.052	119073	15425561	2	7	41337.4	0.189822			33	37.052	116682	15115853	2	7	31187	0.0898866
	34	37.052	122292	15842588	2	8	44556.5	0.204604			34	37.052	113295	14677041	2	8	27799.7	0.0801238
	35	37.052	130746	16937881	2	9	53011.2	0.243429			35	37.052	117074	15166603	2	9	31578.7	0.0910156
	36	37.052	135941	17610882	2	10	58206.2	0.267284			36	37.052	116429	15083051	2	10	30933.8	0.0891568
	37	37.052	135152	17508575	2	11	57416.5	0.263658			37	37.052	116106	15041205	2	11	30610.8	0.0882258
	38	37.052	144111	18669202	2	12	66375.6	0.304798			38	37.052	113196	14664275	2	12	27701.2	0.0798398
	39	37.052	147329	19086104	2	13	69593.7	0.319576			39	37.052	116341	15071718	2	13	30846.3	0.0889046
740_11										740_12
cell 1	1	37.052	226527	29346006	2	1	169696	1		cell 1	1	37.052	89542.6	11600025	3	1	55635.6	1
	2	37.052	48903.7	6335356	2	2	-7927.64	-0.0467168			2	37.052	33030.8	4279059	3	2	-876.219	-0.0157493
	3	37.052	56831.3	7362362	2	3	0	0			3	37.052	33907	4392571	3	3	0	0
	4	37.052	64396.2	8342373	2	4	7564.87	0.0445791			4	37.052	36814.5	4769234	3	4	2907.53	0.0522602
	5	37.052	71531.9	9266786	2	5	14700.6	0.0866291			5	37.052	37101.1	4806360	3	5	3194.11	0.0574113
	6	37.052	78367.5	10152323	2	6	21536.2	0.126911			6	37.052	39156.3	5072604	3	6	5249.29	0.0943513
	7	37.052	82174.5	10645509	2	7	25343.2	0.149345			7	37.052	38701.7	5013716	3	7	4794.72	0.0861809
	8	37.052	92565.3	11991610	2	8	35734	0.210577			8	37.052	40998.2	5311219	3	8	7091.2	0.127458
	9	37.052	94764.8	12276544	2	9	37933.4	0.223538			9	37.052	42238.6	5471903	3	9	8331.55	0.149752
	10	37.052	96714.8	12529174	2	10	39883.5	0.23503			10	37.052	44520.2	5767490	3	10	10613.2	0.190763
	11	37.052	103038	13348374	2	11	46207.1	0.272294			11	37.052	45072.3	5839002	3	11	11165.2	0.200685
	12	37.052	107653	13946184	2	12	50821.7	0.299487			12	37.052	45675	5917092	3	12	11768	0.21152
	13	37.052	107617	13941533	2	13	50785.8	0.299276			13	37.052	47888.6	6203851	3	13	13981.6	0.251306
cell 2	14	37.052	279775	36244130	2	1	210463	1		cell 2	14	37.052	398666	51646173	2	1	321444	1
	15	37.052	55299.7	7163941	2	2	-14011.7	-0.0665756			15	37.052	66937.5	8671589	2	2	-10284.3	-0.0319942
	16	37.052	69311.4	8979126	2	3	0	0			16	37.052	77221.8	10003901	2	3	0	0
	17	37.052	76627.8	9926942	2	4	7316.35	0.0347631			17	37.052	84401.6	10934017	2	4	7179.72	0.0223359
	18	37.052	84439.5	10938928	2	5	15128	0.0718798			18	37.052	90017.9	11661601	2	5	12796.1	0.0398081
	19	37.052	91473.8	11850207	2	6	22162.4	0.105303			19	37.052	95313.7	12347661	2	6	18091.9	0.0562832
	20	37.052	100759	13053120	2	7	31447.9	0.149422			20	37.052	100243	12986277	2	7	23021.5	0.071619
	21	37.052	106697	13822396	2	8	37386	0.177637			21	37.052	102275	13249483	2	8	25053.2	0.0779396
	22	37.052	114164	14789701	2	9	44852.8	0.213115			22	37.052	101254	13117203	2	9	24032.1	0.074763
	23	37.052	120848	15655575	2	10	51536.7	0.244872			23	37.052	102846	13323470	2	10	25624.3	0.0797163
	24	37.052	126342	16367340	2	11	57030.9	0.270978			24	37.052	102587	13289847	2	11	25364.8	0.0789089
	25	37.052	134674	17446671	2	12	65362.4	0.310565			25	37.052	103637	13425967	2	12	26415.5	0.0821777
	26	37.052	142950	18518861	2	13	73638.9	0.349889			26	37.052	106119	13747522	2	13	28897.7	0.0898995
cell 3	27	37.052	122101	15817840	2	1	64927.2	1		cell 3	27	37.052	116943	15149635	2	1	79458.5	1
	28	37.052	47393.1	6139662	2	2	-9780.36	-0.150636			28	37.052	34080.2	4415002	2	2	-3403.94	-0.0428392
	29	37.052	57173.5	7406684	2	3	0	0			29	37.052	37484.1	4855974	2	3	0	0
	30	37.052	65753.9	8518258	2	4	8580.43	0.132155			30	37.052	39079.2	5062615	2	4	1595.1	0.0200746
	31	37.052	75423	9770868	2	5	18249.5	0.281077			31	37.052	41246.4	5343368	2	5	3762.28	0.0473489
	32	37.052	93014.5	12049807	2	6	35841.1	0.55202			32	37.052	42180.9	5464430	2	6	4696.78	0.0591098
	33	37.052	104114	13487678	2	7	46940.2	0.722968			33	37.052	44081.4	5710643	2	7	6597.34	0.0830287
	34	37.052	107070	13870710	2	8	49896.9	0.768506			34	37.052	45479.9	5891808	2	8	7995.78	0.100628
	35	37.052	120509	15611671	2	9	63335.7	0.975489			35	37.052	44364.1	5747267	2	9	6880.04	0.0865866
	36	37.052	122543	15875137	2	10	65369.4	1.00681			36	37.052	46917.6	6078058	2	10	9433.48	0.118722
	37	37.052	126607	16401580	2	11	69433.1	1.0694			37	37.052	46924.1	6078901	2	11	9439.98	0.118804
	38	37.052	129849	16821581	2	12	72675.2	1.11933			38	37.052	49194	6372966	2	12	11709.9	0.147371
	39	37.052	132763	17199076	2	13	75589.2	1.16421			39	37.052	50562.2	6550204	2	13	13078.1	0.16459
740_13										740_14
cell 1	1	37.052	148778	19273804	2	1	92375.8	1		cell 1	1	37.052	485906	62947924	2	1	383790	1
	2	37.052	44921.2	5819427	2	2	-11480.9	-0.124284			2	37.052	86734.2	11236212	2	2	-15381.6	-0.0400781
	3	37.052	56402	7306744	2	3	0	0			3	37.052	102116	13228856	2	3	0	0
	4	37.052	67669.3	8766396	2	4	11267.3	0.121972			4	37.052	111236	14410390	2	4	9120.46	0.0237642
	5	37.052	76983.6	9973038	2	5	20581.6	0.222803			5	37.052	115894	15013816	2	5	13778.4	0.0359009
	6	37.052	81872.9	10606430	2	6	25470.8	0.275731			6	37.052	123932	16055072	2	6	21816	0.0568437
	7	37.052	80076.9	10373767	2	7	23674.9	0.256289			7	37.052	131004	16971213	2	7	28887.9	0.0752701
	8	37.052	89312.5	11570213	2	8	32910.4	0.356267			8	37.052	138303	17916784	2	8	36186.9	0.0942883
	9	37.052	95425	12362082	2	9	39023	0.422438			9	37.052	146252	18946570	2	9	44136	0.115
	10	37.052	103403	13395544	2	10	47000.5	0.508797			10	37.052	151740	19657550	2	10	49624.2	0.1293
	11	37.052	104809	13577733	2	11	48406.8	0.524021			11	37.052	143205	18551899	2	11	41089.5	0.107062
	12	37.052	108276	14026830	2	12	51873.5	0.561549			12	37.052	149867	19414895	2	12	47751.1	0.12442
	13	37.052	111336	14423289	2	13	54933.8	0.594678			13	37.052	151841	19670670	2	13	49725.5	0.129564
cell 2	14	37.052	117844	15266351	2	1	64987.4	1		cell 2	14	37.052	197620	25601143	2	1	149430	1
	15	37.052	41131.9	5328532	2	2	-11724.3	-0.180409			15	37.052	43453.8	5629337	2	2	-4736.11	-0.0316945
	16	37.052	52856.1	6847386	2	3	0	0			16	37.052	48189.9	6242888	2	3	0	0
	17	37.052	66240.4	8581282	2	4	13384.2	0.205951			17	37.052	51494.4	6670971	2	4	3304.45	0.0221137
	18	37.052	76935.9	9966856	2	5	24079.7	0.370529			18	37.052	52556.7	6808594	2	5	4366.78	0.029223
	19	37.052	78526.4	10172908	2	6	25670.3	0.395004			19	37.052	56596.2	7331907	2	6	8406.32	0.056256
	20	37.052	94105.3	12191115	2	7	41249.2	0.634725			20	37.052	60445	7830499	2	7	12255	0.0820121
	21	37.052	100712	13047008	2	8	47855.9	0.736388			21	37.052	61714.5	7994962	2	8	13524.6	0.0905078
	22	37.052	116141	15045754	2	9	63284.6	0.973798			22	37.052	63631.8	8243343	2	9	15441.9	0.103339
	23	37.052	117148	15176261	2	10	64292	0.989299			23	37.052	67095.7	8692082	2	10	18905.7	0.126519
	24	37.052	130164	16862476	2	11	77308.2	1.18959			24	37.052	71704.7	9289167	2	11	23514.8	0.157363
	25	37.052	133487	17292932	2	12	80631	1.24072			25	37.052	74376.1	9635246	2	12	26186.2	0.175241
	26	37.052	154175	19973026	2	13	101319	1.55906			26	37.052	75800.3	9819745	2	13	27610.4	0.184772
cell 3	27	37.052	145724	18878150	2	1	103585	1		cell 3	27	37.052	358839	46486714	2	1	262710	1
	28	37.052	38508.3	4988663	2	2	-3630.61	-0.0350497			28	37.052	77838.7	10083812	2	2	-18290.5	-0.0696223
	29	37.052	42139	5459000	2	3	0	0			29	37.052	96129.1	12453296	2	3	0	0
	30	37.052	43954.3	5694169	2	4	1815.31	0.0175249			30	37.052	105946	13725001	2	4	9816.51	0.0373664
	31	37.052	49965.8	6472946	2	5	7826.82	0.0755596			31	37.052	111580	14454894	2	5	15450.7	0.0588127
	32	37.052	51319.9	6648366	2	6	9180.92	0.088632			32	37.052	109749	14217707	2	6	13619.8	0.0518435
	33	37.052	55060	7132886	2	7	12921	0.124739			33	37.052	119529	15484656	2	7	23399.6	0.0890701
	34	37.052	62067.4	8040681	2	8	19928.4	0.192388			34	37.052	125261	16227263	2	8	29131.9	0.11089
	35	37.052	64317.2	8332135	2	9	22178.2	0.214107			35	37.052	133152	17249519	2	9	37022.9	0.140927
	36	37.052	67043.4	8685312	2	10	24904.5	0.240426			36	37.052	141035	18270772	2	10	44906.1	0.170934
	37	37.052	70910.7	9186314	2	11	28771.8	0.277761			37	37.052	136573	17692745	2	11	40444.2	0.15395
	38	37.052	73202.9	9483258	2	12	31063.9	0.299889			38	37.052	132682	17188602	2	12	36552.6	0.139137
	39	37.052	78013.8	10106502	2	13	35874.9	0.346334			39	37.052	126505	16388452	2	13	30376.1	0.115626

## Sheet: 741
			60x80 px
0.5% DMSO										25 µM FR-204
741_1		area	IntDen	RawIntDen	Slice	Frame	minus bg	normalized		741_2		area	IntDen	RawIntDen	Slice	Frame	minus bg	normalized
	1	37.052	96736	12531916	2	1	52404.5	1			1	37.052	187772	24325348	2	1	140974	1
	2	37.052	38415.5	4976637	2	2	-5915.96	-0.11289			2	37.052	42044	5446701	2	2	-4753.3	-0.0337175
	3	37.052	44331.5	5743036	2	3	0	0			3	37.052	46797.3	6062480	2	3	0	0
	4	37.052	49945.7	6470346	2	4	5614.23	0.107133			4	37.052	50831.9	6585154	2	4	4034.61	0.0286195
	5	37.052	54205	7022128	2	5	9873.53	0.18841			5	37.052	54675.6	7083094	2	5	7878.29	0.0558847
	6	37.052	57732.1	7479060	2	6	13400.7	0.255716			6	37.052	57820.2	7490468	2	6	11022.9	0.0781908
	7	37.052	62899.9	8148531	2	7	18568.4	0.354329			7	37.052	60416.2	7826771	2	7	13618.9	0.0966054
	8	37.052	65148.9	8439883	2	8	20817.4	0.397245			8	37.052	59683.4	7731846	2	8	12886.1	0.0914077
	9	37.052	68796.6	8912435	2	9	24465.1	0.466852			9	37.052	60852.8	7883333	2	9	14055.5	0.0997025
	10	37.052	71156.7	9218172	2	10	26825.2	0.511887			10	37.052	63874	8274726	2	10	17076.7	0.121134
	11	37.052	76282.2	9882174	2	11	31950.7	0.609694			11	37.052	65451	8479024	2	11	18653.7	0.13232
	12	37.052	77479.7	10037308	2	12	33148.2	0.632545			12	37.052	70518.2	9135457	2	12	23720.8	0.168264
	13	37.052	80414.7	10417533	2	13	36083.2	0.688552			13	37.052	76656.7	9930696	2	13	29859.4	0.211808
	14	37.052	67969.9	8805334	2	1	29807.6	1			14	37.052	368084	47684329	2	1	294121	1
	15	37.052	34800.2	4508279	2	2	-3362.11	-0.112794			15	37.052	62704	8123155	2	2	-11258	-0.0382768
	16	37.052	38162.3	4943832	2	3	0	0			16	37.052	73962.1	9581605	2	3	0	0
	17	37.052	43099.2	5583397	2	4	4936.91	0.165626			17	37.052	82737.2	10718406	2	4	8775.16	0.0298352
	18	37.052	47011.5	6090230	2	5	8849.24	0.296879			18	37.052	91650.5	11873100	2	5	17688.4	0.0601399
	19	37.052	49174.9	6370484	2	6	11012.6	0.369455			19	37.052	94688.5	12266671	2	6	20726.5	0.0704691
	20	37.052	52735.4	6831742	2	7	14573.1	0.488906			20	37.052	100961	13079256	2	7	26999	0.0917953
	21	37.052	51406.9	6659641	2	8	13244.6	0.444337			21	37.052	107651	13945958	2	8	33689.2	0.114542
	22	37.052	53355.5	6912071	2	9	15193.2	0.509708			22	37.052	111485	14442623	2	9	37523	0.127577
	23	37.052	52526.4	6804664	2	10	14364.1	0.481893			23	37.052	114401	14820339	2	10	40438.7	0.13749
	24	37.052	58475.7	7575390	2	11	20313.4	0.681486			24	37.052	119703	15507257	2	11	45741.1	0.155518
	25	37.052	61717	7995289	2	12	23554.7	0.790225			25	37.052	125031	16197403	2	12	51068.5	0.173631
	26	37.052	65653.6	8505267	2	13	27491.3	0.922293			26	37.052	132984	17227739	2	13	59021.8	0.200672
	27	37.052	232318	30096202	2	1	179340	1			27	37.052	370256	47965757	2	1	275290	1
	28	37.052	46847.3	6068958	2	2	-6130.39	-0.034183			28	37.052	81232.7	10523497	2	2	-13733.3	-0.0498868
	29	37.052	52977.7	6863135	2	3	0	0			29	37.052	94966	12302616	2	3	0	0
	30	37.052	59572.7	7717499	2	4	6594.98	0.0367736			30	37.052	105274	13637982	2	4	10307.9	0.0374439
	31	37.052	65553.3	8492270	2	5	12575.6	0.0701214			31	37.052	108237	14021901	2	5	13271.5	0.048209
	32	37.052	67873.8	8792892	2	6	14896.1	0.0830608			32	37.052	106631	13813724	2	6	11664.5	0.0423717
	33	37.052	75800.5	9819772	2	7	22822.8	0.12726			33	37.052	119288	15453523	2	7	24322.4	0.0883519
	34	37.052	84319.7	10923419	2	8	31342	0.174763			34	37.052	124391	16114564	2	8	29425.1	0.106888
	35	37.052	86162.7	11162165	2	9	33185	0.185039			35	37.052	127896	16568676	2	9	32930.4	0.119621
	36	37.052	95023.2	12310023	2	10	42045.5	0.234446			36	37.052	133706	17321248	2	10	38739.7	0.140723
	37	37.052	99336.8	12868846	2	11	46359.1	0.258498			37	37.052	142826	18502717	2	11	47859.6	0.173852
	38	37.052	104322	13514678	2	12	51344.4	0.286296			38	37.052	142034	18400214	2	12	47068.4	0.170978
	39	37.052	110777	14350844	2	13	57798.9	0.322287			39	37.052	148657	19258155	2	13	53691	0.195034
741_3	1	37.052	125296	16231773	2	1	78705.9	1		741_4	1	37.052	143075	18534990	2	1	99153.8	1
	2	37.052	39875.1	5165729	2	2	-6714.77	-0.0853147			2	37.052	41044.2	5317174	2	2	-2876.79	-0.0290134
	3	37.052	46589.9	6035611	2	3	0	0			3	37.052	43921	5689855	2	3	0	0
	4	37.052	55175.7	7147878	2	4	8585.78	0.109087			4	37.052	46852.5	6069631	2	4	2931.56	0.0295657
	5	37.052	60426.1	7828052	2	5	13836.2	0.175796			5	37.052	46780.7	6060320	2	5	2859.68	0.0288409
	6	37.052	67888.3	8794761	2	6	21298.4	0.270607			6	37.052	49996.6	6476944	2	6	6075.67	0.0612753
	7	37.052	70734.1	9163427	2	7	24144.1	0.306764			7	37.052	53069.5	6875020	2	7	9148.49	0.0922657
	8	37.052	74174.7	9609157	2	8	27584.8	0.35048			8	37.052	53830.4	6973598	2	8	9909.43	0.09994
	9	37.052	76619.7	9925900	2	9	30029.8	0.381544			9	37.052	54766.3	7094839	2	9	10845.3	0.109379
	10	37.052	78487	10167806	2	10	31897.1	0.40527			10	37.052	55905	7242362	2	10	11984.1	0.120863
	11	37.052	82379.2	10672025	2	11	35789.3	0.454721			11	37.052	52942.7	6858595	2	11	9021.71	0.090987
	12	37.052	82565.3	10696130	2	12	35975.3	0.457086			12	37.052	56078.8	7264879	2	12	12157.9	0.122616
	13	37.052	86153.3	11160954	2	13	39563.4	0.502674			13	37.052	54666.8	7081949	2	13	10745.8	0.108375
	14	37.052	183525	23775169	3	1	139067	1			14	37.052	287481	37242432	2	1	228976	1
	15	37.052	49082.3	6358495	3	2	4624.53	0.033254			15	37.052	53924.1	6985736	2	2	-4580.85	-0.0200058
	16	37.052	44457.8	5759398	3	3	0	0			16	37.052	58504.9	7579174	2	3	0	0
	17	37.052	56695.8	7344809	3	4	12238.1	0.0880013			17	37.052	62316.9	8073001	2	4	3811.93	0.0166478
	18	37.052	67787	8781642	3	5	23329.2	0.167755			18	37.052	63748.3	8258444	2	5	5243.4	0.0228994
	19	37.052	65030.7	8424570	3	6	20572.9	0.147935			19	37.052	63790.8	8263939	2	6	5285.82	0.0230846
	20	37.052	68181.6	8832766	3	7	23723.9	0.170593			20	37.052	62955.4	8155718	2	7	4450.44	0.0194363
	21	37.052	68060.6	8817085	3	8	23602.8	0.169723			21	37.052	62809.7	8136850	2	8	4304.8	0.0188002
	22	37.052	68693.6	8899086	3	9	24235.8	0.174274			22	37.052	61291.2	7940121	2	9	2786.21	0.0121682
	23	37.052	80739.2	10459565	3	10	36281.4	0.260892			23	37.052	62570.6	8105866	2	10	4065.63	0.0177557
	24	37.052	83912.9	10870707	3	11	39455.1	0.283713			24	37.052	62406.7	8084634	2	11	3901.73	0.0170399
	25	37.052	80571.5	10437840	3	12	36113.7	0.259686			25	37.052	62418.7	8086188	2	12	3913.73	0.0170923
	26	37.052	89134.3	11547129	3	13	44676.5	0.321259			26	37.052	61315.7	7943301	2	13	2810.76	0.0122754
	27	37.052	93546.2	12118684	2	1	56174.5	1			27	37.052	159671	20685040	2	1	116152	1
	28	37.052	34263.2	4438717	2	2	-3108.46	-0.0553357			28	37.052	38157.1	4943161	2	2	-5362.25	-0.0461658
	29	37.052	37371.7	4841410	2	3	0	0			29	37.052	43519.4	5637827	2	3	0	0
	30	37.052	39067.5	5061099	2	4	1695.82	0.0301884			30	37.052	45763.3	5928521	2	4	2243.92	0.0193188
	31	37.052	41609.5	5390409	2	5	4237.82	0.0754402			31	37.052	47777.9	6189517	2	5	4258.59	0.0366639
	32	37.052	44286.3	5737182	2	6	6914.62	0.123092			32	37.052	49199.3	6373651	2	6	5679.95	0.048901
	33	37.052	43799.6	5674137	2	7	6427.96	0.114428			33	37.052	50710.7	6569442	2	7	7191.3	0.0619128
	34	37.052	45789.2	5931882	2	8	8417.54	0.149846			34	37.052	53241.8	6897346	2	8	9722.44	0.0837045
	35	37.052	46431.4	6015073	2	9	9059.71	0.161278			35	37.052	56323.5	7296577	2	9	12804.2	0.110236
	36	37.052	44708.3	5791849	2	10	7336.6	0.130604			36	37.052	55534	7194298	2	10	12014.7	0.103439
	37	37.052	48060.5	6226125	2	11	10688.9	0.190279			37	37.052	61814.9	8007973	2	11	18295.6	0.157514
	38	37.052	48966	6343432	2	12	11594.4	0.206399			38	37.052	63020.2	8164114	2	12	19500.8	0.167891
	39	37.052	49736.4	6443224	2	13	12364.7	0.220112			39	37.052	66993.7	8678875	2	13	23474.4	0.2021
741_5	1	37.052	354534	45928972	2	1	278170	1		741_6	1	37.052	189749	24581529	2	1	127494	1
	2	37.052	69933.1	9059666	2	2	-6430.24	-0.0231162			2	37.052	59486.4	7706316	2	2	-2768.71	-0.0217164
	3	37.052	76363.4	9892688	2	3	0	0			3	37.052	62255.1	8064996	2	3	0	0
	4	37.052	94271.1	12212593	2	4	17907.7	0.0643769			4	37.052	65313.2	8461170	2	4	3058.14	0.0239865
	5	37.052	108853	14101706	2	5	32490.1	0.116799			5	37.052	68175.5	8831969	2	5	5920.4	0.0464367
	6	37.052	122938	15926279	2	6	46574.3	0.167431			6	37.052	63920.1	8280697	2	6	1665.03	0.0130597
	7	37.052	132320	17141783	2	7	55957	0.201161			7	37.052	62078.8	8042163	2	7	-176.252	-0.00138243
	8	37.052	147165	19064805	2	8	70801.1	0.254524			8	37.052	58286.2	7550836	2	8	-3968.89	-0.03113
	9	37.052	157102	20352159	2	9	80738.5	0.290248			9	37.052	59858.7	7754549	2	9	-2396.39	-0.0187961
	10	37.052	168404	21816281	2	10	92040.3	0.330877			10	37.052	60423.6	7827728	2	10	-1831.51	-0.0143655
	11	37.052	216479	28044279	2	11	140115	0.503703			11	37.052	59939.9	7765073	2	11	-2315.16	-0.018159
	12	37.052	245425	31794196	2	12	169062	0.607763			12	37.052	63587	8237539	2	12	1331.89	0.0104467
	13	37.052	250376	32435588	2	13	174013	0.625561			13	37.052	66717.6	8643098	2	13	4462.47	0.0350014
	14	37.052	195193	25286771	2	1	143549	1			14	37.052	101063	13092406	3	1	64415.3	1
	15	37.052	47321.6	6130403	2	2	-4322.14	-0.0301091			15	37.052	36984.5	4791251	3	2	337.219	0.00523508
	16	37.052	51643.8	6690326	2	3	0	0			16	37.052	36647.3	4747565	3	3	0	0
	17	37.052	55204.2	7151576	2	4	3560.47	0.0248031			17	37.052	35902.8	4651125	3	4	-744.437	-0.0115568
	18	37.052	60524.5	7840806	2	5	8880.75	0.0618656			18	37.052	36150.1	4683155	3	5	-497.192	-0.00771854
	19	37.052	65054.6	8427671	2	6	13410.9	0.0934235			19	37.052	38279.1	4958969	3	6	1631.86	0.0253335
	20	37.052	70134.2	9085711	2	7	18490.4	0.128809			20	37.052	37076.9	4803218	3	7	429.595	0.00666915
	21	37.052	67431.2	8735549	2	8	15787.4	0.109979			21	37.052	37509	4859199	3	8	861.722	0.0133776
	22	37.052	75940.5	9837911	2	9	24296.7	0.169257			22	37.052	38084.5	4933754	3	9	1437.22	0.0223119
	23	37.052	80868.7	10476349	2	10	29225	0.203589			23	37.052	37051.9	4799979	3	10	404.592	0.006281
	24	37.052	81985	10620952	2	11	30341.2	0.211364			24	37.052	35781.3	4635384	3	11	-865.945	-0.0134432
	25	37.052	89041.9	11535165	2	12	37398.1	0.260525			25	37.052	34759.1	4502954	3	12	-1888.19	-0.0293129
	26	37.052	99928.8	12945528	2	13	48285	0.336365			26	37.052	34099.9	4417558	3	13	-2547.38	-0.0395462
	27	37.052	120665	15631883	2	1	79444.3	1			27	37.052	186064	24104090	3	1	119886	1
	28	37.052	39800.5	5156055	2	2	-1420.45	-0.0178798			28	37.052	63543.1	8231849	3	2	-2634.47	-0.0219748
	29	37.052	41220.9	5340071	2	3	0	0			29	37.052	66177.5	8573138	3	3	0	0
	30	37.052	50761.2	6575991	2	4	9540.28	0.120088			30	37.052	72330.4	9370231	3	4	6152.9	0.0513229
	31	37.052	54097.8	7008244	2	5	12876.9	0.162087			31	37.052	76054.1	9852618	3	5	9876.53	0.0823826
	32	37.052	55473.8	7186500	2	6	14252.9	0.179408			32	37.052	74614.5	9666122	3	6	8436.93	0.0703746
	33	37.052	58962.7	7638473	2	7	17741.8	0.223323			33	37.052	79025.7	10237586	3	7	12848.2	0.10717
	34	37.052	62182.5	8055590	2	8	20961.6	0.263852			34	37.052	75225.1	9745224	3	8	9047.53	0.0754678
	35	37.052	62783.4	8133443	2	9	21562.5	0.271417			35	37.052	74304	9625897	3	9	8126.43	0.0677846
	36	37.052	65379.6	8469764	2	10	24158.6	0.304095			36	37.052	76474.2	9907045	3	10	10296.7	0.085887
	37	37.052	73354.6	9502915	2	11	32133.7	0.404481			37	37.052	75230.5	9745933	3	11	9053.01	0.0755134
	38	37.052	81639.7	10576221	2	12	40418.7	0.508769			38	37.052	77626.7	10056356	3	12	11449.2	0.0955008
	39	37.052	93221.5	12076619	2	13	52000.6	0.654554			39	37.052	77026	9978532	3	13	10848.5	0.0904899
741_7	1	37.052	239972	31087760	2	1	174740	1		741_8	1	37.052	329687	42710176	2	1	253887	1
	2	37.052	57696.7	7474463	2	2	-7534.89	-0.0431205			2	37.052	65549.2	8491745	2	2	-10251	-0.0403761
	3	37.052	65231.5	8450589	2	3	0	0			3	37.052	75800.2	9819734	2	3	0	0
	4	37.052	72532.9	9396468	2	4	7301.4	0.0417843			4	37.052	85383.1	11061172	2	4	9582.87	0.0377446
	5	37.052	78392.5	10155560	2	5	13161	0.0753173			5	37.052	91436.8	11845416	2	5	15636.6	0.0615888
	6	37.052	84026.7	10885450	2	6	18795.1	0.10756			6	37.052	104995	13601851	2	6	29194.8	0.114991
	7	37.052	92434.9	11974720	2	7	27203.4	0.155679			7	37.052	113698	14729292	2	7	37897.7	0.14927
	8	37.052	95758.8	12405318	2	8	30527.2	0.174701			8	37.052	123909	16052143	2	8	48109	0.18949
	9	37.052	107249	13893819	2	9	42017.2	0.240455			9	37.052	133022	17232736	2	9	57222.2	0.225385
	10	37.052	111011	14381155	2	10	45779.1	0.261984			10	37.052	142324	18437732	2	10	66523.8	0.262021
	11	37.052	128423	16636830	2	11	63191	0.361628			11	37.052	157326	20381178	2	11	81525.6	0.32111
	12	37.052	135826	17595903	2	12	70594.2	0.403995			12	37.052	166847	21614586	2	12	91046.5	0.35861
	13	37.052	135911	17606933	2	13	70679.4	0.404483			13	37.052	171645	22236252	2	13	95845.2	0.377511
	14	37.052	214787	27825185	2	1	141815	1			14	37.052	84466.8	10942469	2	1	50175.1	1
	15	37.052	59255.7	7676437	2	2	-13716.9	-0.0967241			15	37.052	30868.1	3998886	2	2	-3423.6	-0.068233
	16	37.052	72972.6	9453428	2	3	0	0			16	37.052	34291.7	4442405	2	3	0	0
	17	37.052	81832.4	10601187	2	4	8859.75	0.0624741			17	37.052	36226.7	4693087	2	4	1935.06	0.0385661
	18	37.052	87869.4	11383270	2	5	14896.8	0.105044			18	37.052	38935	5043929	2	5	4643.27	0.0925412
	19	37.052	94371.8	12225639	2	6	21399.2	0.150895			19	37.052	42625.3	5522003	2	6	8333.6	0.16609
	20	37.052	101073	13093701	2	7	28099.9	0.198145			20	37.052	42965.1	5566029	2	7	8673.45	0.172864
	21	37.052	105311	13642798	2	8	32338.5	0.228033			21	37.052	46392.7	6010064	2	8	12101	0.241176
	22	37.052	111552	14451269	2	9	38579.2	0.272039			22	37.052	48597.6	6295703	2	9	14305.9	0.28512
	23	37.052	110227	14279686	2	10	37254.7	0.2627			23	37.052	48444.4	6275854	2	10	14152.7	0.282066
	24	37.052	120331	15588621	2	11	47358.6	0.333947			24	37.052	55785.9	7226925	2	11	21494.2	0.428383
	25	37.052	121031	15679269	2	12	48058.3	0.338881			25	37.052	55864.4	7237099	2	12	21572.7	0.429949
	26	37.052	128117	16597229	2	13	55144.2	0.388847			26	37.052	59502.9	7708461	2	13	25211.2	0.502465
	27	37.052	194964	25257123	2	1	134754	1			27	37.052	205549	26628362	2	1	150968	1
	28	37.052	49186.3	6371967	2	2	-11023.8	-0.0818066			28	37.052	46747.4	6056008	2	2	-7833.82	-0.0518907
	29	37.052	60210.1	7800070	2	3	0	0			29	37.052	54581.2	7070860	2	3	0	0
	30	37.052	71970.2	9323569	2	4	11760.1	0.0872713			30	37.052	62826.6	8139030	2	4	8245.39	0.0546169
	31	37.052	78207.2	10131548	2	5	17997.1	0.133555			31	37.052	63493.6	8225440	2	5	8912.4	0.0590351
	32	37.052	81244.7	10525055	2	6	21034.6	0.156097			32	37.052	67895.3	8795671	2	6	13314.1	0.0881918
	33	37.052	90119.8	11674806	2	7	29909.8	0.221958			33	37.052	71276.7	9233721	2	7	16695.5	0.11059
	34	37.052	92830.3	12025942	2	8	32620.2	0.242072			34	37.052	76778.4	9946457	2	8	22197.2	0.147033
	35	37.052	101567	13157722	2	9	41356.6	0.306905			35	37.052	81236.6	10524009	2	9	26655.5	0.176564
	36	37.052	107890	13976877	2	10	47679.8	0.353829			36	37.052	95555.6	12378996	2	10	40974.4	0.271412
	37	37.052	111252	14412443	2	11	51042	0.378779			37	37.052	102843	13323117	2	11	48262.2	0.319686
	38	37.052	117515	15223735	2	12	57304.5	0.425253			38	37.052	123153	15954118	2	12	68571.4	0.454212
	39	37.052	118814	15392046	2	13	58603.8	0.434894			39	37.052	143410	18578358	2	13	88828.4	0.588393
741_9	1	37.052	320179	41478423	2	1	244429	1		741_10	1	37.052	289685	37527993	2	1	211337	1
	2	37.052	61068.4	7911267	2	2	-14681.3	-0.0600637			2	37.052	64403	8343253	2	2	-13945.1	-0.0659853
	3	37.052	75749.8	9813197	2	3	0	0			3	37.052	78348.1	10149811	2	3	0	0
	4	37.052	81583.5	10568942	2	4	5833.73	0.0238667			4	37.052	93054.5	12054984	2	4	14706.4	0.0695873
	5	37.052	85282.1	11048092	2	5	9532.37	0.0389985			5	37.052	99620.2	12905561	2	5	21272.1	0.100655
	6	37.052	85245.1	11043299	2	6	9495.37	0.0388471			6	37.052	109828	14227987	2	6	31480.1	0.148957
	7	37.052	87657.6	11355828	2	7	11907.8	0.0487169			7	37.052	117907	15274624	2	7	39559.3	0.187186
	8	37.052	95476.4	12368738	2	8	19726.7	0.080705			8	37.052	126266	16357406	2	8	47917.5	0.226735
	9	37.052	95566.3	12380388	2	9	19816.6	0.0810729			9	37.052	137555	17819908	2	9	59206.8	0.280154
	10	37.052	103570	13417239	2	10	27820.2	0.113817			10	37.052	149973	19428652	2	10	71625	0.338914
	11	37.052	100552	13026240	2	11	24802	0.101469			11	37.052	155307	20119671	2	11	76959.1	0.364153
	12	37.052	105956	13726295	2	12	30205.9	0.123577			12	37.052	164689	21335076	2	12	86341	0.408547
	13	37.052	116039	15032542	2	13	40289	0.164829			13	37.052	176848	22910273	2	13	98500.2	0.466081
	14	37.052	112691	14598881	3	1	64481.9	1			14	37.052	202284	26205399	2	1	155002	1
	15	37.052	42552	5512504	3	2	-5657.4	-0.0877363			15	37.052	43503.2	5635735	2	2	-3779.17	-0.0243815
	16	37.052	48209.4	6245407	3	3	0	0			16	37.052	47282.4	6125317	2	3	0	0
	17	37.052	50520.1	6544754	3	4	2310.71	0.035835			17	37.052	51604.3	6685209	2	4	4321.9	0.027883
	18	37.052	50801.3	6581181	3	5	2591.9	0.0401957			18	37.052	53695.8	6956160	2	5	6413.42	0.0413765
	19	37.052	53109.8	6880249	3	6	4900.46	0.0759974			19	37.052	58240.4	7544903	2	6	10958	0.0706962
	20	37.052	56971.6	7380530	3	7	8762.21	0.135886			20	37.052	60457.4	7832111	2	7	13175	0.0849994
	21	37.052	57242	7415557	3	8	9032.59	0.140079			21	37.052	64763.9	8390007	2	8	17481.5	0.112783
	22	37.052	58104.2	7527252	3	9	9894.78	0.153451			22	37.052	69010.8	8940182	2	9	21728.4	0.140182
	23	37.052	58366.6	7561249	3	10	10157.2	0.15752			23	37.052	71628	9279236	2	10	24345.6	0.157067
	24	37.052	59690.9	7732808	3	11	11481.5	0.178058			24	37.052	75340.3	9760151	2	11	28057.9	0.181017
	25	37.052	60786.3	7874715	3	12	12576.9	0.195046			25	37.052	84556.4	10954081	2	12	37274.1	0.240475
	26	37.052	61522.1	7970040	3	13	13312.7	0.206457			26	37.052	82994.7	10751758	2	13	35712.3	0.2304
	27	37.052	81579.9	10568472	2	1	47792.1	1			27	37.052	195524	25329650	2	1	143307	1
	28	37.052	30548.9	3957530	2	2	-3238.93	-0.0677712			28	37.052	46170.4	5981268	2	2	-6046.78	-0.0421947
	29	37.052	33787.8	4377125	2	3	0	0			29	37.052	52217.2	6764614	2	3	0	0
	30	37.052	36328.5	4706267	2	4	2540.7	0.0531616			30	37.052	61690.4	7991848	2	4	9473.23	0.0661046
	31	37.052	40862.2	5293600	2	5	7074.43	0.148025			31	37.052	61929.2	8022778	2	5	9711.98	0.0677706
	32	37.052	43659.4	5655969	2	6	9871.62	0.206553			32	37.052	67228.6	8709298	2	6	15011.3	0.10475
	33	37.052	45461.9	5889477	2	7	11674.1	0.244269			33	37.052	74071.9	9595834	2	7	21854.7	0.152503
	34	37.052	48556.4	6290363	2	8	14768.6	0.309018			34	37.052	79466.3	10294663	2	8	27249.1	0.190145
	35	37.052	50861.6	6588993	2	9	17073.8	0.357251			35	37.052	78303.6	10144046	2	9	26086.4	0.182032
	36	37.052	54442	7052823	2	10	20654.2	0.432167			36	37.052	82441.3	10680065	2	10	30224	0.210905
	37	37.052	55673.6	7212376	2	11	21885.8	0.457938			37	37.052	82831.4	10730610	2	11	30614.2	0.213627
	38	37.052	55561.9	7197909	2	12	21774.1	0.455601			38	37.052	85915.8	11130182	2	12	33698.6	0.23515
	39	37.052	57563.9	7457263	2	13	23776.1	0.497491			39	37.052	89117.6	11544974	2	13	36900.4	0.257493
741_11	1	37.052	388153	50284248	2	1	292170	1		741_12	1	37.052	192417	24927117	2	1	143131	1
	2	37.052	84026	10885365	2	2	-11956.4	-0.0409227			2	37.052	44873.3	5813221	2	2	-4412.76	-0.0308303
	3	37.052	95982.4	12434287	2	3	0	0			3	37.052	49286	6384883	2	3	0	0
	4	37.052	104791	13575471	2	4	8809	0.0301502			4	37.052	54568.6	7069233	2	4	5282.62	0.0369076
	5	37.052	110735	14345492	2	5	14752.9	0.0504942			5	37.052	62129.9	8048783	2	5	12843.9	0.0897357
	6	37.052	116340	15071624	2	6	20358.1	0.0696787			6	37.052	66767.4	8649559	2	6	17481.4	0.122136
	7	37.052	127558	16524788	2	7	31575.3	0.108071			7	37.052	75008.2	9717127	2	7	25722.2	0.179711
	8	37.052	129871	16824417	2	8	33888.2	0.115988			8	37.052	82101.3	10636027	2	8	32815.3	0.229268
	9	37.052	134669	17446067	2	9	38686.8	0.132412			9	37.052	91802.1	11892744	2	9	42516.1	0.297044
	10	37.052	135688	17578065	2	10	39705.7	0.135899			10	37.052	96797.9	12539938	2	10	47511.9	0.331948
	11	37.052	145056	18791599	2	11	49073.2	0.167961			11	37.052	99090.4	12836925	2	11	49804.4	0.347965
	12	37.052	136194	17643627	2	12	40211.8	0.137631			12	37.052	104206	13499692	2	12	54920.4	0.383708
	13	37.052	126940	16444759	2	13	30957.5	0.105957			13	37.052	112553	14580937	2	13	63266.7	0.442021
	14	37.052	328104	42505058	2	1	255483	1			14	37.052	174331	22584196	2	1	133945	1
	15	37.052	68581	8884498	2	2	-4039.49	-0.0158112			15	37.052	39024.8	5055563	2	2	-1361.25	-0.0101628
	16	37.052	72620.5	9407804	2	3	0	0			16	37.052	40386	5231910	2	3	0	0
	17	37.052	77931.6	10095848	2	4	5311.13	0.0207885			17	37.052	43855	5681311	2	4	3469	0.0258987
	18	37.052	83115.6	10767429	2	5	10495.2	0.0410797			18	37.052	43270.8	5605623	2	5	2884.75	0.0215368
	19	37.052	86174.9	11163754	2	6	13554.5	0.0530542			19	37.052	41565.5	5384714	2	6	1179.52	0.00880598
	20	37.052	93437.9	12104649	2	7	20817.4	0.0814824			20	37.052	41366.8	5358964	2	7	980.751	0.00732203
	21	37.052	92654.3	12003136	2	8	20033.8	0.0784153			21	37.052	44048.4	5706365	2	8	3662.4	0.0273425
	22	37.052	102205	13240459	2	9	29584.9	0.1158			22	37.052	46876.8	6072774	2	9	6490.77	0.0484584
	23	37.052	95306.5	12346732	2	10	22686.1	0.0887967			23	37.052	44944.5	5822448	2	10	4558.46	0.0340323
	24	37.052	104373	13521301	2	11	31752.8	0.124285			24	37.052	45616.7	5909534	2	11	5230.7	0.039051
	25	37.052	94573.4	12251760	2	12	21953	0.0859272			25	37.052	46275.5	5994885	2	12	5889.53	0.0439697
	26	37.052	94058.9	12185106	2	13	21438.5	0.0839134			26	37.052	44482.7	5762632	2	13	4096.73	0.0305851
	27	37.052	376706	48801383	2	1	294529	1			27	37.052	137036	17752628	2	1	98715.7	1
	28	37.052	72313	9367978	2	2	-9864.44	-0.0334923			28	37.052	35822.9	4640771	2	2	-2497	-0.0252948
	29	37.052	82177.5	10645892	2	3	0	0			29	37.052	38319.9	4964251	2	3	0	0
	30	37.052	90975.9	11785707	2	4	8798.43	0.0298729			30	37.052	39140.5	5070562	2	4	820.633	0.0083131
	31	37.052	94409.3	12230497	2	5	12231.8	0.0415302			31	37.052	39267.9	5087056	2	5	947.953	0.00960286
	32	37.052	98830.8	12803289	2	6	16653.3	0.0565422			32	37.052	39518.5	5119528	2	6	1198.61	0.012142
	33	37.052	107439	13918447	2	7	25261.4	0.0857689			33	37.052	42048.4	5447272	2	7	3728.52	0.0377703
	34	37.052	105949	13725486	2	8	23771.9	0.0807117			34	37.052	42925.7	5560914	2	8	4605.74	0.0466567
	35	37.052	111579	14454806	2	9	29401.7	0.0998261			35	37.052	43917.4	5689391	2	9	5597.48	0.056703
	36	37.052	114277	14804253	2	10	32099.1	0.108985			36	37.052	43858.8	5681799	2	10	5538.88	0.0561094
	37	37.052	120378	15594652	2	11	38200.3	0.1297			37	37.052	46357.1	6005454	2	11	8037.22	0.0814179
	38	37.052	123028	15937988	2	12	40850.6	0.138698			38	37.052	45725.2	5923586	2	12	7405.27	0.0750162
	39	37.052	123558	16006631	2	13	41380.5	0.140497			39	37.052	47990	6216984	2	13	9670.06	0.0979587
741_13	1	37.052	207253	26849151	2	1	152910	1		741_14	1	37.052	243720	31573390	2	1	192786	1
	2	37.052	47682.5	6177148	2	2	-6660.58	-0.0435588			2	37.052	48945.7	6340793	2	2	-1989.11	-0.0103177
	3	37.052	54343	7040010	2	3	0	0			3	37.052	50934.8	6598477	2	3	0	0
	4	37.052	60147.1	7791917	2	4	5804.1	0.0379576			4	37.052	57884.7	7498829	2	4	6949.97	0.0360503
	5	37.052	62867.8	8144370	2	5	8524.74	0.05575			5	37.052	60828.8	7880226	2	5	9894.04	0.0513215
	6	37.052	64390.2	8341589	2	6	10047.1	0.065706			6	37.052	62925	8151776	2	6	11990.2	0.0621944
	7	37.052	65261.7	8454499	2	7	10918.7	0.0714059			7	37.052	68911.4	8927300	2	7	17976.6	0.0932465
	8	37.052	66709.9	8642112	2	8	12366.9	0.0808769			8	37.052	70211.4	9095714	2	8	19276.6	0.0999898
	9	37.052	68500	8874010	2	9	14157	0.0925835			9	37.052	71816.5	9303650	2	9	20881.7	0.108316
	10	37.052	66293.1	8588105	2	10	11950	0.0781505			10	37.052	70682.6	9156764	2	10	19747.9	0.102434
	11	37.052	64092.5	8303031	2	11	9749.48	0.0637595			11	37.052	73738.6	9552651	2	11	22803.8	0.118286
	12	37.052	71439	9254753	2	12	17096	0.111804			12	37.052	74307.1	9626299	2	12	23372.3	0.121235
	13	37.052	75352.1	9761679	2	13	21009	0.137395			13	37.052	76350.3	9890998	2	13	25415.5	0.131833
	14	37.052	353036	45734945	2	1	290039	1			14	37.052	178560	23131972	2	1	131974	1
	15	37.052	57319.3	7425578	2	2	-5678	-0.0195767			15	37.052	42211.2	5468353	2	2	-4374.81	-0.0331491
	16	37.052	62997.3	8161149	2	3	0	0			16	37.052	46586	6035099	2	3	0	0
	17	37.052	64692.6	8380768	2	4	1695.28	0.005845			17	37.052	48435.4	6274694	2	4	1849.47	0.014014
	18	37.052	69909.1	9056551	2	5	6911.76	0.0238305			18	37.052	47322.2	6130474	2	5	736.216	0.00557851
	19	37.052	73943	9579142	2	6	10945.7	0.0377389			19	37.052	48268.1	6253019	2	6	1682.16	0.0127462
	20	37.052	78800	10208348	2	7	15802.7	0.0544848			20	37.052	47783.9	6190289	2	7	1197.94	0.0090771
	21	37.052	80622.6	10444463	2	8	17625.3	0.0607688			21	37.052	50267.1	6511980	2	8	3681.13	0.0278929
	22	37.052	80110	10378059	2	9	17112.7	0.0590015			22	37.052	55690.5	7214563	2	9	9104.49	0.0689871
	23	37.052	84307.8	10921875	2	10	21310.5	0.0734748			23	37.052	56069.7	7263694	2	10	9483.74	0.0718608
	24	37.052	84476.4	10943713	2	11	21479.1	0.074056			24	37.052	54605.6	7074019	2	11	8019.6	0.0607667
	25	37.052	85945.1	11133986	2	12	22947.8	0.07912			25	37.052	56757.3	7352768	2	12	10171.3	0.0770708
	26	37.052	91871.6	11901747	2	13	28874.3	0.0995534			26	37.052	57512.2	7450560	2	13	10926.2	0.0827906
	27	37.052	125871	16306261	2	1	87102.6	1			27	37.052	93806.7	12152428	2	1	57727.4	1
	28	37.052	35421.6	4588778	2	2	-3346.68	-0.0384223			28	37.052	34952.3	4527982	2	2	-1126.97	-0.0195222
	29	37.052	38768.2	5022332	2	3	0	0			29	37.052	36079.2	4673978	2	3	0	0
	30	37.052	42437.8	5497709	2	4	3669.52	0.0421287			30	37.052	39203.2	5078678	2	4	3123.95	0.0541155
	31	37.052	42517.1	5507988	2	5	3748.86	0.0430396			31	37.052	40723.5	5275626	2	5	4644.22	0.0804509
	32	37.052	45988.3	5957669	2	6	7220.03	0.0828911			32	37.052	45215.3	5857534	2	6	9136.07	0.158262
	33	37.052	46889.2	6074388	2	7	8121	0.0932349			33	37.052	44583.5	5775685	2	7	8504.26	0.147318
	34	37.052	48706	6309741	2	8	9937.73	0.114092			34	37.052	46285	5996116	2	8	10205.8	0.176793
	35	37.052	50704.2	6568603	2	9	11935.9	0.137033			35	37.052	49445	6405476	2	9	13365.7	0.231532
	36	37.052	53102.8	6879338	2	10	14334.5	0.164571			36	37.052	50423.2	6532206	2	10	14344	0.248478
	37	37.052	51888.6	6722044	2	11	13120.4	0.150631			37	37.052	52733.2	6831455	2	11	16653.9	0.288493
	38	37.052	54696.8	7085840	2	12	15928.6	0.182871			38	37.052	52047.3	6742601	2	12	15968.1	0.276611
	39	37.052	53257.9	6899429	2	13	14489.6	0.166351			39	37.052	56385.8	7304638	2	13	20306.5	0.351765

## Sheet: 743
			60x80 px
0.5% DMSO										25 µM FR-204
743_1		area	IntDen	RawIntDen	Slice	Frame	minus bg	normalized		743_2		area	IntDen	RawIntDen	Slice	Frame	minus bg	normalized
	1	37.052	147413	19097016	2	1	96155.1	1			1	37.052	369975	47929347	2	1	303295	1
	2	37.052	44839.8	5808881	2	2	-6418.34	-0.0667499			2	37.052	59431.9	7699255	2	2	-7247.86	-0.0238971
	3	37.052	51258.1	6640361	2	3	0	0			3	37.052	66679.7	8638198	2	3	0	0
	4	37.052	53923.8	6985696	2	4	2665.7	0.0277229			4	37.052	68021.4	8812010	2	4	1341.68	0.00442369
	5	37.052	57917.2	7503029	2	5	6659.08	0.0692536			5	37.052	71460.2	9257500	2	5	4780.5	0.0157619
	6	37.052	64863.2	8402868	2	6	13605.1	0.141491			6	37.052	77145.9	9994060	2	6	10466.1	0.0345081
	7	37.052	75355.4	9762111	2	7	24097.3	0.250609			7	37.052	77361	10021934	2	7	10681.3	0.0352175
	8	37.052	73842.1	9566069	2	8	22584	0.234871			8	37.052	80328.6	10406374	2	8	13648.9	0.0450019
	9	37.052	76802.3	9949557	2	9	25544.3	0.265657			9	37.052	83035.5	10757052	2	9	16355.8	0.053927
	10	37.052	77493.5	10039099	2	10	26235.4	0.272845			10	37.052	88586.6	11476183	2	10	21906.9	0.0722296
	11	37.052	81908.2	10611003	2	11	30650.1	0.318757			11	37.052	88266.2	11434669	2	11	21586.4	0.0711731
	12	37.052	90512.8	11725717	2	12	39254.7	0.408244			12	37.052	89331.5	11572679	2	12	22651.8	0.0746855
	13	37.052	82656.7	10707976	2	13	31398.6	0.326542			13	37.052	88944.5	11522540	2	13	22264.7	0.0734095
	14	37.052	539399	69877824	2	1	426359	1			14	37.052	478479	61985793	2	1	370915	1
	15	37.052	89161.6	11550673	2	2	-23878.4	-0.0560053			15	37.052	89681.4	11618011	2	2	-17882.5	-0.0482117
	16	37.052	113040	14644057	2	3	0	0			16	37.052	107564	13934640	2	3	0	0
	17	37.052	132165	17121714	2	4	19125.5	0.0448577			17	37.052	123918	16053299	2	4	16354.3	0.0440917
	18	37.052	153581	19896011	2	5	40540.7	0.0950859			18	37.052	117327	15199381	2	5	9762.75	0.0263207
	19	37.052	168422	21818688	2	6	55382.2	0.129896			19	37.052	118461	15346324	2	6	10897	0.0293788
	20	37.052	179842	23298094	2	7	66802	0.15668			20	37.052	127305	16492050	2	7	19741.1	0.0532227
	21	37.052	190805	24718389	2	8	77765.5	0.182394			21	37.052	126516	16389827	2	8	18952	0.0510953
	22	37.052	204840	26536527	2	9	91800	0.215312			22	37.052	132008	17101277	2	9	24443.8	0.0659014
	23	37.052	216902	28099148	2	10	103862	0.243603			23	37.052	140537	18206186	2	10	32972.8	0.0888958
	24	37.052	227313	29447830	2	11	114273	0.26802			24	37.052	143076	18535169	2	11	35512.3	0.0957423
	25	37.052	238904	30949498	2	12	125864	0.295208			25	37.052	142311	18436072	2	12	34747.3	0.09368
	26	37.052	246708	31960388	2	13	133668	0.31351			26	37.052	146227	18943337	2	13	38663	0.104237
	27	37.052	401801	52052300	2	1	295655	1			27	37.052	176787	22902366	2	1	127852	1
	28	37.052	89894.1	11645560	2	2	-16251.7	-0.0549685			28	37.052	43995.7	5699541	2	2	-4939.72	-0.0386363
	29	37.052	106146	13750930	2	3	0	0			29	37.052	48935.5	6339470	2	3	0	0
	30	37.052	112726	14603332	2	4	6579.84	0.0222551			30	37.052	51864.8	6718958	2	4	2929.33	0.0229119
	31	37.052	120945	15668099	2	5	14799	0.0500548			31	37.052	49308.5	6387800	2	5	373.067	0.00291796
	32	37.052	122963	15929577	2	6	16817.4	0.0568817			32	37.052	50910	6595272	2	6	1974.58	0.0154443
	33	37.052	135560	17561493	2	7	29414.4	0.0994889			33	37.052	51540.5	6676941	2	7	2605	0.0203751
	34	37.052	130913	16959438	2	8	24767	0.0837701			34	37.052	52531.8	6805370	2	8	3596.36	0.0281291
	35	37.052	134940	17481116	2	9	28793.9	0.0973904			35	37.052	53607.9	6944778	2	9	4672.48	0.036546
	36	37.052	153437	19877382	2	10	47291.1	0.159954			36	37.052	51245.8	6638774	2	10	2310.38	0.0180708
	37	37.052	154809	20055156	2	11	48663.4	0.164595			37	37.052	50766.7	6576708	2	11	1831.28	0.0143235
	38	37.052	163880	21230246	2	12	57734.1	0.195275			38	37.052	51298.8	6645632	2	12	2363.32	0.0184848
	39	37.052	155873	20192986	2	13	49727.3	0.168194			39	37.052	50615.1	6557070	2	13	1679.69	0.0131378
743_3	1	37.052	233944	30306862	3	1	145166	1		743_4	1	37.052	258298	33461936	3	1	159621	1
	2	37.052	89832.8	11637624	3	2	1055.29	0.00726951			2	37.052	100828	13061985	3	2	2150.69	0.0134737
	3	37.052	88777.5	11500914	3	3	0	0			3	37.052	98677	12783368	3	3	0	0
	4	37.052	97397.2	12617573	3	4	8619.68	0.059378			4	37.052	107263	13895702	3	4	8586.3	0.0537916
	5	37.052	102242	13245141	3	5	13464	0.0927487			5	37.052	103018	13345703	3	5	4340.76	0.0271941
	6	37.052	101960	13208727	3	6	13182.9	0.0908124			6	37.052	99937	12946593	3	6	1259.96	0.00789344
	7	37.052	121345	15719899	3	7	32567.1	0.224343			7	37.052	98920.5	12814910	3	7	243.478	0.00152535
	8	37.052	125330	16236186	3	8	36552.4	0.251797			8	37.052	98389.3	12746091	3	8	-287.748	-0.00180269
	9	37.052	135728	17583272	3	9	46950.8	0.323427			9	37.052	97199.1	12591910	3	9	-1477.9	-0.00925876
	10	37.052	141624	18346989	3	10	52846	0.364038			10	37.052	97833.1	12674035	3	10	-843.96	-0.00528726
	11	37.052	139544	18077606	3	11	50766.6	0.349713			11	37.052	99836.6	12933592	3	11	1159.6	0.00726472
	12	37.052	142601	18473637	3	12	53823.6	0.370772			12	37.052	101327	13126703	3	12	2650.26	0.0166034
	13	37.052	147917	19162292	3	13	59139.5	0.407391			13	37.052	101986	13211977	3	13	3308.51	0.0207272
	14	37.052	290806	37673245	3	1	176724	1			14	37.052	284534	36860701	3	1	193815	1
	15	37.052	108523	14058951	3	2	-5558.85	-0.031455			15	37.052	87665.5	11356848	3	2	-3053.74	-0.0157559
	16	37.052	114082	14779086	3	3	0	0			16	37.052	90719.2	11752452	3	3	0	0
	17	37.052	123090	15945979	3	4	9007.45	0.050969			17	37.052	99733.6	12920242	3	4	9014.37	0.0465102
	18	37.052	128146	16601063	3	5	14064.2	0.0795826			18	37.052	101410	13137356	3	5	10690.3	0.0551573
	19	37.052	123775	16034784	3	6	9692.95	0.054848			19	37.052	101042	13089771	3	6	10323	0.0532621
	20	37.052	130026	16844556	3	7	15943.7	0.0902182			20	37.052	106557	13804244	3	7	15838.1	0.0817178
	21	37.052	135885	17603628	3	8	21803.1	0.123374			21	37.052	100636	13037121	3	8	9916.58	0.0511652
	22	37.052	142377	18444638	3	9	28295	0.160109			22	37.052	101332	13127349	3	9	10613.1	0.0547588
	23	37.052	149252	19335172	3	10	35169.2	0.199006			23	37.052	100689	13043993	3	10	9969.63	0.0514389
	24	37.052	137962	17872638	3	11	23879.7	0.135124			24	37.052	99965.2	12950249	3	11	9246	0.0477053
	25	37.052	133630	17311443	3	12	19547.7	0.110611			25	37.052	99297.2	12863710	3	12	8577.99	0.0442587
	26	37.052	133217	17257902	3	13	19134.4	0.108273			26	37.052	99775.1	12925622	3	13	9055.9	0.0467245
	27	37.052	246507	31934440	3	1	165670	1			27	37.052	299591	38811348	3	1	172365	1
	28	37.052	82897.4	10739155	3	2	2059.53	0.0124315			28	37.052	126008	16324073	3	2	-1218.59	-0.00706982
	29	37.052	80837.9	10472348	3	3	0	0			29	37.052	127227	16481938	3	3	0	0
	30	37.052	90431.5	11715184	3	4	9593.66	0.0579084			30	37.052	137651	17832343	3	4	10424	0.0604765
	31	37.052	104567	13546455	3	5	23729.6	0.143234			31	37.052	131577	17045429	3	5	4349.68	0.0252354
	32	37.052	107996	13990634	3	6	27158.3	0.16393			32	37.052	128029	16585855	3	6	802.153	0.00465382
	33	37.052	106124	13748140	3	7	25286.4	0.152632			33	37.052	128259	16615595	3	7	1031.72	0.00598569
	34	37.052	111796	14482865	3	8	30957.9	0.186865			34	37.052	131146	16989660	3	8	3919.19	0.0227378
	35	37.052	115491	14961578	3	9	34653.1	0.20917			35	37.052	126791	16425438	3	9	-436.133	-0.00253029
	36	37.052	114894	14884200	3	10	34055.8	0.205565			36	37.052	125004	16194004	3	10	-2222.61	-0.0128948
	37	37.052	116854	15138114	3	11	36015.8	0.217396			37	37.052	125555	16265383	3	11	-1671.62	-0.00969819
	38	37.052	118957	15410601	3	12	38119.2	0.230092			38	37.052	115632	14979853	3	12	-11594.9	-0.0672694
	39	37.052	122791	15907309	3	13	41953.4	0.253235			39	37.052	115604	14976246	3	13	-11622.7	-0.0674309
743_5	1	37.052	148548	19244050	3	1	83043.3	1		743_6	1	37.052	225158	29168615	3	1	119486	1
	2	37.052	63362.1	8208407	3	2	-2142.69	-0.025802			2	37.052	88536.5	11469690	3	2	-17134.7	-0.143403
	3	37.052	65504.8	8485987	3	3	0	0			3	37.052	105671	13689449	3	3	0	0
	4	37.052	63511.7	8227792	3	4	-1993.05	-0.0240001			4	37.052	104287	13510177	3	4	-1383.83	-0.0115815
	5	37.052	65869	8533170	3	5	364.214	0.00438583			5	37.052	107806	13965962	3	5	2134.45	0.0178636
	6	37.052	67306	8719325	3	6	1801.18	0.0216896			6	37.052	110127	14266675	3	6	4455.71	0.0372905
	7	37.052	69094.1	8950977	3	7	3589.34	0.0432225			7	37.052	113318	14680137	3	7	7647.29	0.0640014
	8	37.052	70407.9	9121179	3	8	4903.16	0.0590433			8	37.052	113875	14752233	3	8	8203.81	0.068659
	9	37.052	80855.1	10474577	3	9	15350.3	0.184846			9	37.052	112025	14512572	3	9	6353.83	0.0531762
	10	37.052	84241.4	10913264	3	10	18736.6	0.225624			10	37.052	109896	14236821	3	10	4225.26	0.0353618
	11	37.052	102948	13336628	3	11	37442.9	0.450884			11	37.052	109784	14222280	3	11	4113.01	0.0344225
	12	37.052	104905	13590154	3	12	39399.9	0.47445			12	37.052	107374	13910060	3	12	1702.93	0.0142521
	13	37.052	118602	15364548	3	13	53096.8	0.639387			13	37.052	100448	13012736	3	13	-5223.66	-0.0437177
	14	37.052	334716	43361617	2	1	269460	1			14	37.052	208598	27023412	3	1	151316	1
	15	37.052	55363.2	7172164	2	2	-9892.32	-0.0367116			15	37.052	57593.7	7461120	3	2	310.898	0.00205463
	16	37.052	65255.5	8453690	2	3	0	0			16	37.052	57282.8	7420844	3	3	0	0
	17	37.052	72051.7	9334122	2	4	6796.21	0.0252215			17	37.052	59406.8	7696010	3	4	2124.05	0.0140372
	18	37.052	70776.8	9168963	2	5	5521.32	0.0204903			18	37.052	61771.4	8002341	3	5	4488.68	0.0296643
	19	37.052	73689.9	9546351	2	6	8434.44	0.0313012			19	37.052	60150	7792283	3	6	2867.2	0.0189485
	20	37.052	77046.9	9981235	2	7	11791.4	0.0437593			20	37.052	59687.2	7732330	3	7	2404.41	0.0158901
	21	37.052	77695.5	10065262	2	8	12440	0.0461664			21	37.052	65324.1	8462580	3	8	8041.34	0.0531428
	22	37.052	80713.2	10456194	2	9	15457.7	0.0573653			22	37.052	72388.7	9377784	3	9	15106	0.0998308
	23	37.052	83212.6	10779986	2	10	17957.1	0.0666409			23	37.052	73954.4	9580616	3	10	16671.7	0.110178
	24	37.052	82414.7	10676628	2	11	17159.2	0.06368			24	37.052	73667.5	9543450	3	11	16384.8	0.108282
	25	37.052	85130.6	11028462	2	12	19875.1	0.0737589			25	37.052	80398.4	10415418	3	12	23115.6	0.152764
	26	37.052	85238.4	11042425	2	13	19982.9	0.0741589			26	37.052	83183.5	10776226	3	13	25900.8	0.171171
	27	37.052	140020	18139196	2	1	95984.2	1			27	37.052	205294	26595306	3	1	147614	1
	28	37.052	38911.1	5040839	2	2	-5124.22	-0.0533861			28	37.052	58490.4	7577288	3	2	810.397	0.00548998
	29	37.052	44035.3	5704670	2	3	0	0			29	37.052	57680	7472303	3	3	0	0
	30	37.052	50114.3	6492183	2	4	6078.95	0.0633328			30	37.052	60824.5	7879663	3	4	3144.48	0.0213021
	31	37.052	52785.7	6838261	2	5	8750.38	0.0911648			31	37.052	61229.1	7932088	3	5	3549.16	0.0240436
	32	37.052	57719.5	7477426	2	6	13684.2	0.142567			32	37.052	57364.5	7431428	3	6	-315.521	-0.00213748
	33	37.052	62335.4	8075395	2	7	18300	0.190657			33	37.052	55198.8	7150870	3	7	-2481.2	-0.0168087
	34	37.052	67531.9	8748595	2	8	23496.6	0.244796			34	37.052	56423.5	7309528	3	8	-1256.49	-0.008512
	35	37.052	70389	9118723	2	9	26353.7	0.274562			35	37.052	61669.5	7989135	3	9	3989.51	0.0270267
	36	37.052	71697.6	9288253	2	10	27662.3	0.288196			36	37.052	62936.6	8153287	3	10	5256.63	0.0356107
	37	37.052	75468.2	9776717	2	11	31432.8	0.327479			37	37.052	59993.4	7772005	3	11	2313.45	0.0156723
	38	37.052	78620.7	10185126	2	12	34585.4	0.360324			38	37.052	63820.3	8267768	3	12	6140.33	0.0415973
	39	37.052	83140.1	10770605	2	13	39104.8	0.407409			39	37.052	67712.1	8771939	3	13	10032.1	0.0679619
743_7	1	37.052	201601	26116918	3	1	126625	1		743_8	1	37.052	181891	23563552	2	1	123051	1
	2	37.052	69007.7	8939775	3	2	-5967.82	-0.0471297			2	37.052	52115.7	6751463	2	2	-6724.48	-0.0546479
	3	37.052	74975.5	9712892	3	3	0	0			3	37.052	58840.2	7622603	2	3	0	0
	4	37.052	82378.5	10671936	3	4	7403.03	0.0584639			4	37.052	61648.4	7986400	2	4	2808.21	0.0228215
	5	37.052	88270.5	11435231	3	5	13295	0.104995			5	37.052	63430.3	8217245	2	5	4590.14	0.0373028
	6	37.052	88300.3	11439096	3	6	13324.9	0.105231			6	37.052	67816.1	8785406	2	6	8975.88	0.0729444
	7	37.052	92203.2	11944706	3	7	17227.8	0.136053			7	37.052	68427.1	8864563	2	7	9586.9	0.07791
	8	37.052	99816.9	12931033	3	8	24841.4	0.19618			8	37.052	70191.5	9093141	2	8	11351.3	0.0922491
	9	37.052	105625	13683444	3	9	30649.4	0.242047			9	37.052	71634.9	9280129	2	9	12794.7	0.103979
	10	37.052	109505	14186158	3	10	34529.9	0.272693			10	37.052	71717.1	9290777	2	10	12876.9	0.104647
	11	37.052	114055	14775524	3	11	39079.3	0.308621			11	37.052	72969	9452953	2	11	14128.8	0.114821
	12	37.052	129832	16819399	3	12	54856.3	0.433217			12	37.052	72640.1	9410355	2	12	13800	0.112148
	13	37.052	137701	17838891	3	13	62726	0.495366			13	37.052	72527.2	9395724	2	13	13687	0.111231
	14	37.052	76322.8	9887436	3	1	39443.3	1			14	37.052	107810	13966520	2	1	67265.3	1
	15	37.052	35712.6	4626480	3	2	-1166.88	-0.0295838			15	37.052	36225.8	4692962	2	2	-4318.85	-0.0642061
	16	37.052	36879.5	4777647	3	3	0	0			16	37.052	40544.6	5252458	2	3	0	0
	17	37.052	39708.6	5144149	3	4	2829.09	0.0717255			17	37.052	40307.8	5221781	2	4	-236.801	-0.0035204
	18	37.052	39813.3	5157719	3	5	2933.84	0.0743812			18	37.052	39823	5158978	2	5	-721.588	-0.0107275
	19	37.052	39638.8	5135110	3	6	2759.32	0.0699565			19	37.052	41645.3	5395052	2	6	1100.71	0.0163637
	20	37.052	42025.6	5444321	3	7	5146.17	0.13047			20	37.052	40535.8	5251319	2	7	-8.792	-0.000130706
	21	37.052	41468.5	5372144	3	8	4589.02	0.116345			21	37.052	40301.5	5220956	2	8	-243.169	-0.00361507
	22	37.052	41932.5	5432251	3	9	5053	0.128108			22	37.052	41169.3	5333384	2	9	624.682	0.00928683
	23	37.052	40663.9	5267915	3	10	3784.46	0.0959468			23	37.052	41336.6	5355051	2	10	791.933	0.0117733
	24	37.052	41189.7	5336026	3	11	4310.22	0.109276			24	37.052	41990.5	5439763	2	11	1445.84	0.0214946
	25	37.052	42345.8	5485792	3	12	5466.29	0.138586			25	37.052	42181.5	5464517	2	12	1636.92	0.0243353
	26	37.052	41733.8	5406516	3	13	4854.35	0.123071			26	37.052	42827.3	5548170	2	13	2282.65	0.033935
	27	37.052	215387	27902928	2	1	150805	1			27	37.052	159768	20697548	2	1	108647	1
	28	37.052	54128.7	7012238	2	2	-10453.6	-0.0693187			28	37.052	46898.6	6075594	2	2	-4221.97	-0.0388594
	29	37.052	64582.3	8366479	2	3	0	0			29	37.052	51120.5	6622540	2	3	0	0
	30	37.052	71607.6	9276593	2	4	7025.33	0.0465854			30	37.052	54582	7070963	2	4	3461.45	0.0318595
	31	37.052	74018.5	9588916	2	5	9436.2	0.0625721			31	37.052	54553.2	7067230	2	5	3432.64	0.0315943
	32	37.052	81174.6	10515978	2	6	16592.4	0.110025			32	37.052	56650.7	7338958	2	6	5530.15	0.0509
	33	37.052	86105.2	11154726	2	7	21523	0.14272			33	37.052	57562.6	7457099	2	7	6442.1	0.0592937
	34	37.052	91563.8	11861874	2	8	26981.6	0.178917			34	37.052	58193	7538756	2	8	7072.43	0.0650952
	35	37.052	95062.4	12315103	2	9	30480.1	0.202116			35	37.052	58927.7	7633941	2	9	7807.18	0.0718579
	36	37.052	99924.2	12944939	2	10	35341.9	0.234355			36	37.052	59714	7735799	2	10	8593.44	0.0790947
	37	37.052	107259	13895083	2	11	42676.2	0.282989			37	37.052	57657.2	7469353	2	11	6536.69	0.0601643
	38	37.052	107260	13895242	2	12	42677.5	0.282997			38	37.052	59735.1	7738532	2	12	8614.53	0.0792889
	39	37.052	119487	15479245	2	13	54904.7	0.364077			39	37.052	58936.3	7635052	2	13	7815.75	0.0719369
743_9	1	37.052	166464	21565037	3	1	118893	1		743_10	1	37.052	102992	13342302	2	1	62965.9	1
	2	37.052	45577.7	5904481	3	2	-1993.41	-0.0167664			2	37.052	36254.5	4696677	2	2	-3771.15	-0.0598919
	3	37.052	47571.1	6162723	3	3	0	0			3	37.052	40025.6	5185220	2	3	0	0
	4	37.052	48663.9	6304284	3	4	1092.73	0.00919089			4	37.052	42970.8	5566759	2	4	2945.17	0.046774
	5	37.052	50117.9	6492650	3	5	2546.76	0.0214206			5	37.052	45453.6	5888400	2	5	5427.97	0.0862048
	6	37.052	49484.2	6410562	3	6	1913.11	0.016091			6	37.052	49189.1	6372332	2	6	9163.52	0.145531
	7	37.052	59624.5	7724209	3	7	12053.4	0.10138			7	37.052	49803.8	6451964	2	7	9778.21	0.155294
	8	37.052	59885.7	7758049	3	8	12314.6	0.103577			8	37.052	50432.8	6533451	2	8	10407.2	0.165283
	9	37.052	57657.5	7469392	3	9	10086.4	0.0848359			9	37.052	54834.6	7103692	2	9	14809	0.235191
	10	37.052	69240.5	8969941	3	10	21669.4	0.182259			10	37.052	58942.3	7635829	2	10	18916.7	0.300427
	11	37.052	68379.2	8858355	3	11	20808	0.175015			11	37.052	60577.5	7847662	2	11	20551.8	0.326396
	12	37.052	67740	8775549	3	12	20168.9	0.169639			12	37.052	66109.7	8564349	2	12	26084.1	0.414257
	13	37.052	71927.1	9317986	3	13	24356	0.204856			13	37.052	69023.6	8941834	2	13	28997.9	0.460534
	14	37.052	95366	12354430	2	1	56617.1	1			14	37.052	211097	27347103	2	1	142988	1
	15	37.052	36328.6	4706279	2	2	-2420.29	-0.0427484			15	37.052	60916.5	7891586	2	2	-7192.25	-0.0502996
	16	37.052	38748.9	5019822	2	3	0	0			16	37.052	68108.8	8823325	2	3	0	0
	17	37.052	41096.7	5323983	2	4	2347.87	0.0414693			17	37.052	71592.4	9274625	2	4	3483.66	0.0243633
	18	37.052	44109	5714208	2	5	5360.08	0.0946725			18	37.052	75039.2	9721145	2	5	6930.43	0.0484685
	19	37.052	47252.5	6121450	2	6	8503.66	0.150196			19	37.052	75914.8	9834575	2	6	7806.01	0.054592
	20	37.052	46358.7	6005656	2	7	7609.82	0.134409			20	37.052	76477.3	9907443	2	7	8368.49	0.0585258
	21	37.052	49245.3	6379611	2	8	10496.4	0.185394			21	37.052	80338.2	10407625	2	8	12229.5	0.0855279
	22	37.052	48505.8	6283810	2	9	9756.94	0.172332			22	37.052	79283.3	10270965	2	9	11174.6	0.0781504
	23	37.052	48657.6	6303480	2	10	9908.78	0.175014			23	37.052	79796.3	10337416	2	10	11687.5	0.0817377
	24	37.052	53742	6962147	2	11	14993.1	0.264816			24	37.052	81890.9	10608771	2	11	13782.2	0.0963867
	25	37.052	54988.5	7123624	2	12	16239.6	0.286832			25	37.052	80933	10484671	2	12	12824.2	0.0896872
	26	37.052	59104.6	7656864	2	13	20355.8	0.359534			26	37.052	79822.9	10340862	2	13	11714.1	0.0819237
	27	37.052	209782	27176802	2	1	150148	1			27	37.052	119847	15525854	2	1	74639.6	1
	28	37.052	47838	6197301	2	2	-11796	-0.0785626			28	37.052	40825.3	5288820	2	2	-4381.78	-0.0587058
	29	37.052	59634.1	7725449	2	3	0	0			29	37.052	45207.1	5856469	2	3	0	0
	30	37.052	63457.5	8220769	2	4	3823.46	0.0254646			30	37.052	46950	6082263	2	4	1742.94	0.0233514
	31	37.052	64853.3	8401587	2	5	5219.22	0.0347605			31	37.052	48033.7	6222645	2	5	2826.58	0.0378696
	32	37.052	67673.8	8766978	2	6	8039.74	0.0535453			32	37.052	50968.7	6602874	2	6	5761.63	0.0771926
	33	37.052	70142.7	9086822	2	7	10508.7	0.0699886			33	37.052	52780.5	6837591	2	7	7573.45	0.101467
	34	37.052	73380.2	9506224	2	8	13746.1	0.0915502			34	37.052	52793.4	6839253	2	8	7586.28	0.101639
	35	37.052	76830	9953135	2	9	17195.9	0.114526			35	37.052	55699.2	7215699	2	9	10492.1	0.14057
	36	37.052	81242.8	10524810	2	10	21608.7	0.143916			36	37.052	58847.5	7623553	2	10	13640.4	0.18275
	37	37.052	84054.8	10889095	2	11	24420.7	0.162644			37	37.052	61854.1	8013048	2	11	16647	0.223032
	38	37.052	85432.2	11067541	2	12	25798.2	0.171818			38	37.052	62877.3	8145604	2	12	17670.2	0.23674
	39	37.052	86370.3	11189067	2	13	26736.3	0.178066			39	37.052	64892.9	8406722	2	13	19685.8	0.263745
743_11	1	37.052	141806	18370659	2	1	93715.1	1		743_12	1	37.052	110077	14260234	2	1	70009.1	1
	2	37.052	43473.9	5631941	2	2	-4617.26	-0.0492691			2	37.052	37960.8	4917736	2	2	-2107.28	-0.0301001
	3	37.052	48091.2	6230096	2	3	0	0			3	37.052	40068.1	5190729	2	3	0	0
	4	37.052	54081.1	7006070	2	4	5989.88	0.0639158			4	37.052	42839.9	5549801	2	4	2771.74	0.0395911
	5	37.052	54590.5	7072066	2	5	6499.31	0.0693518			5	37.052	43050.1	5577033	2	5	2981.95	0.0425937
	6	37.052	60077.3	7782868	2	6	11986.1	0.1279			6	37.052	47205.3	6115326	2	6	7137.12	0.101946
	7	37.052	62262	8065887	2	7	14170.8	0.151211			7	37.052	47580.6	6163952	2	7	7512.47	0.107307
	8	37.052	64090.6	8302776	2	8	15999.4	0.170724			8	37.052	51161.9	6627894	2	8	11093.7	0.158461
	9	37.052	68024.4	8812398	2	9	19933.2	0.2127			9	37.052	53415.3	6919818	2	9	13347.1	0.190649
	10	37.052	71540.7	9267929	2	10	23449.6	0.250222			10	37.052	54418.8	7049829	2	10	14350.7	0.204984
	11	37.052	74455.3	9645505	2	11	26364.1	0.281322			11	37.052	58214.2	7541513	2	11	18146.1	0.259197
	12	37.052	72959.5	9451727	2	12	24868.3	0.265361			12	37.052	59729.1	7737759	2	12	19661	0.280835
	13	37.052	77574.8	10049624	2	13	29483.6	0.314609			13	37.052	60820.1	7879100	2	13	20752	0.296419
	14	37.052	144250	18687230	2	1	92949.8	1			14	37.052	177353	22975604	2	1	123895	1
	15	37.052	43642.7	5653800	2	2	-7657.5	-0.0823831			15	37.052	47349.8	6134052	2	2	-6108.07	-0.0493005
	16	37.052	51300.1	6645810	2	3	0	0			16	37.052	53457.9	6925338	2	3	0	0
	17	37.052	56636	7337054	2	4	5335.83	0.0574055			17	37.052	59258	7676728	2	4	5800.11	0.0468148
	18	37.052	58685.7	7602585	2	5	7385.51	0.079457			18	37.052	58281.5	7550230	2	5	4823.65	0.0389334
	19	37.052	61168.1	7924180	2	6	9867.96	0.106164			19	37.052	61515.9	7969238	2	6	8058.04	0.0650394
	20	37.052	63826.3	8268539	2	7	12526.1	0.134762			20	37.052	64556.7	8363168	2	7	11098.9	0.0895829
	21	37.052	64498.4	8355616	2	8	13198.3	0.141994			21	37.052	65452.3	8479188	2	8	11994.4	0.0968115
	22	37.052	72018.7	9329847	2	9	20718.5	0.2229			22	37.052	67027.8	8683285	2	9	13569.9	0.109528
	23	37.052	74006.3	9587331	2	10	22706.1	0.244284			23	37.052	69152.5	8958544	2	10	15694.7	0.126677
	24	37.052	78301.6	10143787	2	11	27001.5	0.290495			24	37.052	66856.4	8661080	2	11	13398.5	0.108144
	25	37.052	78417.8	10158839	2	12	27117.7	0.291745			25	37.052	68536.8	8878771	2	12	15078.9	0.121707
	26	37.052	82310.5	10663130	2	13	31010.4	0.333625			26	37.052	69661.8	9024517	2	13	16203.9	0.130788
	27	37.052	248933	32248644	2	1	175446	1			27	37.052	106768	13831594	3	1	57744.9	1
	28	37.052	59509.9	7709357	2	2	-13977	-0.0796655			28	37.052	45460	5889235	3	2	-3563.55	-0.0617119
	29	37.052	73486.8	9520042	2	3	0	0			29	37.052	49023.6	6350884	3	3	0	0
	30	37.052	83304.4	10791883	2	4	9817.56	0.0559577			30	37.052	51196.3	6632353	3	4	2172.71	0.037626
	31	37.052	87043.8	11276314	2	5	13557	0.0772714			31	37.052	51174.5	6629530	3	5	2150.92	0.0372486
	32	37.052	91862.5	11900558	2	6	18375.6	0.104737			32	37.052	52169	6758362	3	6	3145.39	0.0544705
	33	37.052	92834.9	12026530	2	7	19348	0.110279			33	37.052	50822.9	6583990	3	7	1799.39	0.0311609
	34	37.052	99649.9	12909407	2	8	26163.1	0.149123			34	37.052	51210.5	6634196	3	8	2186.93	0.0378723
	35	37.052	106556	13804025	2	9	33068.8	0.188484			35	37.052	50138.5	6495324	3	9	1114.96	0.0193083
	36	37.052	110043	14255811	2	10	36556.2	0.208362			36	37.052	48291.6	6256054	3	10	-732.009	-0.0126766
	37	37.052	116572	15101602	2	11	43085	0.245574			37	37.052	47215.4	6116639	3	11	-1808.18	-0.0313132
	38	37.052	118079	15296829	2	12	44592	0.254164			38	37.052	46004.8	5959806	3	12	-3018.8	-0.0522782
	39	37.052	120003	15546146	2	13	46516.5	0.265133			39	37.052	43158	5591017	3	13	-5865.54	-0.101577
743_13	1	37.052	249244	32288964	2	1	183335	1		743_14	1	37.052	259212	33580327	2	1	189314	1
	2	37.052	52245.7	6768302	2	2	-13663	-0.0745246			2	37.052	60186.9	7797062	2	2	-9711.1	-0.0512961
	3	37.052	65908.7	8538311	2	3	0	0			3	37.052	69898	9055111	2	3	0	0
	4	37.052	71940.9	9319763	2	4	6032.16	0.0329023			4	37.052	79318.7	10275544	2	4	9420.73	0.0497624
	5	37.052	77143.5	9993754	2	5	11234.8	0.0612801			5	37.052	84269.6	10916922	2	5	14371.6	0.0759142
	6	37.052	79608.4	10313072	2	6	13699.7	0.0747247			6	37.052	87116.6	11285741	2	6	17218.6	0.0909525
	7	37.052	85379.4	11060701	2	7	19470.8	0.106203			7	37.052	92508.8	11984296	2	7	22610.9	0.119436
	8	37.052	88142.7	11418677	2	8	22234	0.121275			8	37.052	95392.3	12357845	2	8	25494.4	0.134667
	9	37.052	92484.2	11981109	2	9	26575.5	0.144956			9	37.052	99702.4	12916203	2	9	29804.4	0.157434
	10	37.052	91094.6	11801082	2	10	25185.9	0.137376			10	37.052	105335	13645841	2	10	35436.6	0.187184
	11	37.052	94843.9	12286792	2	11	28935.2	0.157826			11	37.052	111418	14433989	2	11	41520.5	0.21932
	12	37.052	91549.2	11859972	2	12	25640.5	0.139856			12	37.052	117949	15279989	2	12	48050.9	0.253815
	13	37.052	94974.8	12303756	1	13	29066.1	0.158541			13	37.052	124286	16100905	2	13	54387.7	0.287288
	14	37.052	320717	41548141	2	1	236168	1			14	37.052	83074.4	10762085	2	1	45535	1
	15	37.052	68139.6	8827314	2	2	-16409.4	-0.0694816			15	37.052	35151.9	4553838	2	2	-2387.48	-0.0524317
	16	37.052	84548.9	10953106	2	3	0	0			16	37.052	37539.3	4863130	2	3	0	0
	17	37.052	93973.1	12173988	2	4	9424.2	0.0399046			17	37.052	38284.8	4959697	2	4	745.417	0.0163702
	18	37.052	100593	13031540	2	5	16043.8	0.0679337			18	37.052	40613.8	5261415	2	5	3074.43	0.0675179
	19	37.052	105211	13629831	2	6	20662.1	0.0874889			19	37.052	40525.8	5250013	2	6	2986.42	0.065585
	20	37.052	111950	14502842	2	7	27401	0.116023			20	37.052	42838.1	5549573	2	7	5298.77	0.116367
	21	37.052	117124	15173150	2	8	32575.2	0.137932			21	37.052	44216.1	5728091	2	8	6676.78	0.14663
	22	37.052	126672	16410084	2	9	42123.4	0.178362			22	37.052	46728.7	6053590	2	9	9189.36	0.201809
	23	37.052	128122	16597897	2	10	43573.1	0.1845			23	37.052	46313.9	5999853	2	10	8774.56	0.192699
	24	37.052	131426	17025971	2	11	46877.5	0.198492			24	37.052	49205.5	6374452	2	11	11666.2	0.256202
	25	37.052	141400	18318076	3	12	56851.5	0.240724			25	37.052	50985.5	6605047	2	12	13446.2	0.295292
	26	37.052	136611	17697660	2	13	52062.4	0.220446			26	37.052	53329.6	6908722	2	13	15790.3	0.346772
	27	37.052	305313	39552568	2	1	221926	1			27	37.052	92200.9	11944404	3	1	49188.5	1
	28	37.052	63521.7	8229077	2	2	-19865.2	-0.0895125			28	37.052	41115.7	5326442	3	2	-1896.7	-0.0385598
	29	37.052	83386.8	10802563	2	3	0	0			29	37.052	43012.4	5572155	3	3	0	0
	30	37.052	99166.6	12846792	2	4	15779.8	0.0711036			30	37.052	44470.9	5761091	3	4	1458.43	0.0296498
	31	37.052	104308	13512870	2	5	20921.3	0.0942715			31	37.052	46239.2	5990179	3	5	3226.8	0.0656007
	32	37.052	113735	14734071	2	6	30348	0.136748			32	37.052	46694.4	6049148	3	6	3681.99	0.0748547
	33	37.052	118210	15313772	2	7	34822.8	0.156912			33	37.052	45979.8	5956576	3	7	2967.41	0.0603274
	34	37.052	117254	15190028	2	8	33867.6	0.152607			34	37.052	49315.4	6388686	3	8	6302.94	0.128139
	35	37.052	127446	16510331	2	9	44059.2	0.198531			35	37.052	45956.5	5953556	3	9	2944.1	0.0598534
	36	37.052	127147	16471558	2	10	43759.9	0.197182			36	37.052	45099.5	5842530	3	10	2087.07	0.0424301
	37	37.052	123512	16000646	2	11	40124.9	0.180803			37	37.052	46737.5	6054724	3	11	3725.03	0.0757298
	38	37.052	126132	16340142	3	12	42745.5	0.192611			38	37.052	48393.3	6269231	3	12	5380.85	0.109392
	39	37.052	129555	16783551	2	13	46168.3	0.208034			39	37.052	49570.7	6421760	3	13	6558.25	0.133329

## Sheet: 744
			60x80 px
0.5% DMSO										25 µM FR-204
744_1		area	IntDen	RawIntDen	Slice	Frame	minus bg	normalized		744_2		area	IntDen	RawIntDen	Slice	Frame	minus bg	normalized
	1	37.052	232581	30130320	3	1	158816	1			1	37.052	391979	50779887	2	1	312971	1
	2	37.052	68775.5	8909701	3	2	-4989.82	-0.0314189			2	37.052	71955.8	9321695	2	2	-7052.39	-0.0225337
	3	37.052	73765.3	9556120	3	3	0	0			3	37.052	79008.2	10235315	2	3	0	0
	4	37.052	79420.4	10288725	3	4	5655.1	0.0356079			4	37.052	85424.7	11066568	2	4	6416.59	0.0205022
	5	37.052	83235.8	10782991	3	5	9470.43	0.0596315			5	37.052	89746.6	11626455	2	5	10738.4	0.0343114
	6	37.052	89406.6	11582413	3	6	15641.3	0.0984871			6	37.052	92541.9	11988577	2	6	13533.7	0.0432428
	7	37.052	104484	13535666	3	7	30718.8	0.193424			7	37.052	96201.9	12462718	2	7	17193.7	0.0549371
	8	37.052	112710	14601339	3	8	38944.9	0.245221			8	37.052	92478	11980307	2	8	13469.9	0.0430389
	9	37.052	109104	14134106	3	9	35338.3	0.222511			9	37.052	95871.1	12419867	2	9	16862.9	0.0538803
	10	37.052	110052	14257019	3	10	36287	0.228485			10	37.052	94471.2	12238516	2	10	15463.1	0.0494074
	11	37.052	118037	15291454	3	11	44272	0.278763			11	37.052	100857	13065844	2	11	21849.3	0.0698128
	12	37.052	127628	16533880	3	12	53862.5	0.339151			12	37.052	98311.2	12735978	2	12	19303	0.0616769
	13	37.052	135695	17578982	3	13	61929.9	0.389948			13	37.052	101058	13091868	2	13	22050.2	0.0704546
	14	37.052	434633	56305638	3	1	287673	1			14	37.052	423369	54846406	3	1	316568	1
	15	37.052	126716	16415796	3	2	-20243.6	-0.0703703			15	37.052	98255.2	12728728	3	2	-8545.73	-0.0269949
	16	37.052	146960	19038310	3	3	0	0			16	37.052	106801	13835806	3	3	0	0
	17	37.052	139582	18082572	3	4	-7377.51	-0.0256455			17	37.052	113944	14761202	3	4	7143.29	0.0225648
	18	37.052	152892	19806780	3	5	5931.95	0.0206205			18	37.052	121012	15676831	3	5	14211.2	0.0448914
	19	37.052	165694	21465306	3	6	18734.4	0.065124			19	37.052	119681	15504440	3	6	12880.5	0.0406879
	20	37.052	167744	21730883	3	7	20784.4	0.0722502			20	37.052	125733	16288464	3	7	18932.5	0.0598055
	21	37.052	208539	27015763	3	8	61579.3	0.21406			21	37.052	123100	15947367	3	8	16299.5	0.0514882
	22	37.052	215763	27951609	3	9	68803.3	0.239172			22	37.052	122922	15924260	3	9	16121.1	0.0509247
	23	37.052	153586	19896638	3	10	6625.58	0.0230317			23	37.052	117592	15233802	3	10	10791.4	0.0340886
	24	37.052	162128	21003303	3	11	15168.1	0.052727			24	37.052	125126	16209779	3	11	18325.1	0.0578868
	25	37.052	186192	24120742	3	12	39232.2	0.136378			25	37.052	126943	16445187	3	12	20142.3	0.063627
	26	37.052	207563	26889341	3	13	60603.5	0.210668			26	37.052	129454	16770458	3	13	22653.1	0.0715584
	27	37.052	171690	22242084	3	1	99764.1	1			27	37.052	432186	55988682	3	1	333006	1
	28	37.052	66562.4	8623002	3	2	-5363.97	-0.0537665			28	37.052	91777.1	11889507	3	2	-7403.45	-0.0222322
	29	37.052	71926.4	9317891	3	3	0	0			29	37.052	99180.6	12848606	3	3	0	0
	30	37.052	73811.4	9562083	3	4	1884.96	0.0188942			30	37.052	106448	13790087	3	4	7267.45	0.0218238
	31	37.052	79101.3	10247379	3	5	7174.88	0.0719185			31	37.052	106752	13829519	3	5	7571.84	0.0227379
	32	37.052	84240	10913093	3	6	12313.6	0.123428			32	37.052	106711	13824166	3	6	7530.51	0.0226138
	33	37.052	93369.5	12095792	3	7	21443.1	0.214938			33	37.052	106154	13752056	3	7	6973.89	0.0209422
	34	37.052	108751	14088483	3	8	36825	0.369121			34	37.052	106084	13742978	3	8	6903.81	0.0207318
	35	37.052	119959	15540431	3	9	48032.9	0.481464			35	37.052	107928	13981874	3	9	8747.89	0.0262695
	36	37.052	98728.9	12790095	3	10	26802.5	0.268659			36	37.052	105384	13652204	3	10	6203.11	0.0186276
	37	37.052	108267	14025775	3	11	36341	0.364269			37	37.052	110021	14252964	3	11	10840.5	0.0325534
	38	37.052	117264	15191223	3	12	45337.3	0.454445			38	37.052	107663	13947449	3	12	8482.16	0.0254715
	39	37.052	124127	16080401	3	13	52201	0.523244			39	37.052	111170	14401863	3	13	11989.9	0.036005
744_3	1	37.052	274840	35604841	3	1	166903	1		744_4	1	37.052	287075	37189861	3	1	175847	1
	2	37.052	92004.1	11918910	3	2	-15932.5	-0.0954596			2	37.052	97456.1	12625205	3	2	-13771.5	-0.0783149
	3	37.052	107937	13982930	3	3	0	0			3	37.052	111228	14409265	3	3	0	0
	4	37.052	119011	15417644	3	4	11074.8	0.0663546			4	37.052	109668	14207283	3	4	-1559.13	-0.00886641
	5	37.052	106076	13741926	3	5	-1860.35	-0.0111463			5	37.052	101680	13172428	3	5	-9547.36	-0.0542934
	6	37.052	111670	14466577	3	6	3733.35	0.0223684			6	37.052	106608	13810795	3	6	-4619.69	-0.026271
	7	37.052	121721	15768623	3	7	13784.1	0.0825872			7	37.052	103380	13392567	3	7	-7848.07	-0.04463
	8	37.052	114560	14840991	3	8	6623.52	0.0396848			8	37.052	109118	14135962	3	8	-2109.67	-0.0119972
	9	37.052	118850	15396716	3	9	10913.3	0.0653867			9	37.052	114321	14810025	3	9	3093.54	0.0175922
	10	37.052	137501	17812960	3	10	29564.7	0.177137			10	37.052	122573	15878999	3	10	11345.1	0.0645169
	11	37.052	132768	17199732	3	11	24831	0.148775			11	37.052	124234	16094189	3	11	13006.2	0.0739631
	12	37.052	141336	18309681	3	12	33398.9	0.20011			12	37.052	133287	17267052	3	12	22059.7	0.125448
	13	37.052	147480	19105709	3	13	39543.6	0.236925			13	37.052	137713	17840430	3	13	26485.8	0.150618
	14	37.052	243388	31530362	3	1	164495	1			14	37.052	180310	23358733	3	1	118077	1
	15	37.052	72067.5	9336168	3	2	-6825.94	-0.0414964			15	37.052	57001.1	7384352	3	2	-5231.92	-0.0443094
	16	37.052	78893.4	10220452	3	3	0	0			16	37.052	62233	8062135	3	3	0	0
	17	37.052	83481.3	10814803	3	4	4587.9	0.0278908			17	37.052	67134.4	8697096	3	4	4901.37	0.0415099
	18	37.052	82890.3	10738237	3	5	3996.87	0.0242978			18	37.052	68283.4	8845951	3	5	6050.41	0.0512412
	19	37.052	86409.6	11194157	3	6	7516.2	0.0456926			19	37.052	70045.1	9074174	3	6	7812.1	0.066161
	20	37.052	90373.9	11707714	3	7	11480.4	0.069792			20	37.052	69574.8	9013242	3	7	7341.76	0.0621777
	21	37.052	92467.4	11978934	3	8	13574	0.0825195			21	37.052	68387.6	8859453	3	8	6154.63	0.0521239
	22	37.052	90960.4	11783698	3	9	12067	0.0733577			22	37.052	71151.4	9217485	3	9	8918.35	0.0755299
	23	37.052	95747.6	12403867	3	10	16854.2	0.10246			23	37.052	74015.8	9588569	3	10	11782.8	0.0997891
	24	37.052	91172.6	11811186	3	11	12279.1	0.0746476			24	37.052	75166.4	9737622	3	11	12933.4	0.109533
	25	37.052	95529.8	12375653	3	12	16636.4	0.101136			25	37.052	74656.1	9671513	3	12	12423.1	0.105211
	26	37.052	92751.5	12015729	3	13	13858.1	0.0842461			26	37.052	76647.3	9929478	3	13	14414.3	0.122076
	27	37.052	202337	26212326	3	1	123421	1			27	37.052	265857	34441163	3	1	202546	1
	28	37.052	69492.1	9002538	3	2	-9424.7	-0.0763624			28	37.052	57143.8	7402839	3	2	-6167.85	-0.0304517
	29	37.052	78916.8	10223485	3	3	0	0			29	37.052	63311.6	8201869	3	3	0	0
	30	37.052	87383.6	11320331	3	4	8466.74	0.0686007			30	37.052	70523.8	9136181	3	4	7212.11	0.0356074
	31	37.052	90757.8	11757459	3	5	11841	0.0959403			31	37.052	74998	9715809	3	5	11686.4	0.0576974
	32	37.052	92477.8	11980281	3	6	13561	0.109876			32	37.052	75231	9745991	3	6	11919.3	0.0588477
	33	37.052	98350.2	12741036	3	7	19433.4	0.157457			33	37.052	75445.8	9773819	3	7	12134.2	0.0599082
	34	37.052	97350.5	12611520	3	8	18433.7	0.149356			34	37.052	71864.7	9309900	3	8	8553.08	0.0422279
	35	37.052	108322	14032817	3	9	29404.9	0.238249			35	37.052	70842.8	9177513	3	9	7531.16	0.0371826
	36	37.052	114946	14890942	3	10	36028.9	0.29192			36	37.052	73518.3	9524113	3	10	10206.6	0.0503918
	37	37.052	120144	15564396	3	11	41227.4	0.33404			37	37.052	74132.4	9603669	3	11	10820.7	0.0534237
	38	37.052	133550	17301046	3	12	54632.9	0.442656			38	37.052	73291.7	9494767	3	12	9980.1	0.0492734
	39	37.052	135749	17585999	3	13	56832.5	0.460478			39	37.052	71212.9	9225454	3	13	7901.23	0.0390096
744_5	1	37.052	195947	25384445	2	1	145771	1		744_6	1	37.052	168172	21786289	2	1	116188	1
	2	37.052	47072.5	6098133	2	2	-3103.39	-0.0212895			2	37.052	44925	5819927	2	2	-7059.19	-0.0607567
	3	37.052	50175.9	6500169	2	3	0	0			3	37.052	51984.2	6734428	2	3	0	0
	4	37.052	57667.5	7470683	2	4	7491.56	0.0513927			4	37.052	52426.5	6791727	2	4	442.301	0.00380677
	5	37.052	66148.8	8569416	2	5	15972.9	0.109575			5	37.052	54139.7	7013663	2	5	2155.46	0.0185515
	6	37.052	68677.2	8896964	2	6	18501.3	0.12692			6	37.052	51103	6620274	2	6	-881.174	-0.00758404
	7	37.052	66031	8554162	2	7	15855.1	0.108767			7	37.052	52633.3	6818523	2	7	649.144	0.00558702
	8	37.052	72986.3	9455203	2	8	22810.4	0.156481			8	37.052	54064.3	7003902	2	8	2080.12	0.017903
	9	37.052	79524.2	10302169	2	9	29348.3	0.201332			9	37.052	55410.4	7178284	2	9	3426.2	0.0294884
	10	37.052	84534.8	10951279	2	10	34358.9	0.235705			10	37.052	55376.5	7173887	2	10	3392.26	0.0291963
	11	37.052	84026.5	10885428	2	11	33850.6	0.232217			11	37.052	55839.7	7233893	2	11	3855.46	0.0331829
	12	37.052	83963.7	10877300	2	12	33787.8	0.231787			12	37.052	57487.6	7447375	2	12	5503.36	0.047366
	13	37.052	82864.1	10734848	2	13	32688.2	0.224244			13	37.052	57905.4	7501498	2	13	5921.15	0.0509618
	14	37.052	254590	32981502	2	1	194539	1			14	37.052	208591	27022403	2	1	147079	1
	15	37.052	52734.6	6831637	2	2	-7316.11	-0.0376074			15	37.052	49722.9	6441481	2	2	-11788.6	-0.0801511
	16	37.052	60050.7	7779421	2	3	0	0			16	37.052	61511.5	7968660	2	3	0	0
	17	37.052	61602.8	7980488	2	4	1552.07	0.00797819			17	37.052	63293.9	8199576	2	4	1782.48	0.0121192
	18	37.052	67138.4	8697615	2	5	7087.7	0.0364333			18	37.052	65663.9	8506595	2	5	4152.41	0.0282325
	19	37.052	71321.2	9239483	2	6	11270.5	0.0579342			19	37.052	62044.3	8037687	2	6	532.831	0.00362275
	20	37.052	66994.4	8678956	2	7	6943.67	0.0356929			20	37.052	65570.4	8494480	2	7	4058.9	0.0275967
	21	37.052	75441.1	9773213	2	8	15390.4	0.0791122			21	37.052	61406.2	7955023	2	8	-105.266	-0.00071571
	22	37.052	80679.1	10451778	2	9	20628.4	0.106037			22	37.052	63009.4	8162719	2	9	1497.97	0.0101848
	23	37.052	85092.9	11023584	2	10	25042.3	0.128726			23	37.052	62904.1	8149068	2	10	1392.6	0.00946837
	24	37.052	82377.9	10671861	2	11	22327.2	0.11477			24	37.052	64148.4	8310274	2	11	2636.98	0.017929
	25	37.052	84153.3	10901855	2	12	24102.6	0.123896			25	37.052	64685	8379785	2	12	3173.54	0.0215771
	26	37.052	85406.7	11064231	2	13	25356	0.130339			26	37.052	63190.5	8186173	2	13	1679.02	0.0114158
	27	37.052	235423	30498471	3	1	166449	1			27	37.052	360481	46699425	3	1	225781	1
	28	37.052	65694.7	8510585	3	2	-3279.61	-0.0197034			28	37.052	117514	15223656	3	2	-17185.4	-0.0761154
	29	37.052	68974.3	8935450	3	3	0	0			29	37.052	134699	17449988	3	3	0	0
	30	37.052	76697.1	9935919	3	4	7722.79	0.0463974			30	37.052	132286	17137375	3	4	-2413.11	-0.0106878
	31	37.052	78455.2	10163677	3	5	9480.9	0.0569599			31	37.052	136026	17621840	3	5	1326.55	0.00587539
	32	37.052	81083	10504102	3	6	12108.7	0.0727473			32	37.052	139303	18046381	3	6	4603.66	0.0203899
	33	37.052	82870.1	10735617	3	7	13895.8	0.083484			33	37.052	142620	18476032	3	7	7920.21	0.0350791
	34	37.052	87622.9	11351336	3	8	18648.6	0.112038			34	37.052	144938	18776305	3	8	10238.1	0.045345
	35	37.052	85569.2	11085286	3	9	16595	0.0997001			35	37.052	143847	18635023	3	9	9147.49	0.0405148
	36	37.052	94885	12292122	3	10	25910.7	0.155668			36	37.052	144558	18727077	3	10	9858.07	0.043662
	37	37.052	91317.3	11829939	3	11	22343.1	0.134234			37	37.052	145012	18786013	3	11	10313	0.0456769
	38	37.052	98476.8	12757427	3	12	29502.5	0.177247			38	37.052	154438	20007082	3	12	19738.6	0.0874237
	39	37.052	104546	13543646	3	13	35571.5	0.213708			39	37.052	152225	19720395	3	13	17525.7	0.0776222
744_7	1	37.052	359115	46522432	2	1	285746	1		744_8	1	37.052	214141	27741499	2	1	148000	1
	2	37.052	61347	7947350	2	2	-12021.6	-0.0420708			2	37.052	57490.7	7447785	2	2	-8650.86	-0.0584518
	3	37.052	73368.5	9504714	2	3	0	0			3	37.052	66141.6	8568483	2	3	0	0
	4	37.052	79704.1	10325471	2	4	6335.56	0.022172			4	37.052	73726.2	9551047	2	4	7584.58	0.0512472
	5	37.052	90307.2	11699079	2	5	16938.7	0.0592788			5	37.052	81727.3	10587573	2	5	15585.7	0.105309
	6	37.052	91774.1	11889108	2	6	18405.5	0.0644122			6	37.052	84967.5	11007333	2	6	18825.9	0.127202
	7	37.052	87915.2	11389196	2	7	14546.6	0.0509076			7	37.052	85183.9	11035363	2	7	19042.3	0.128664
	8	37.052	99360.2	12871872	2	8	25991.7	0.0909607			8	37.052	91088.2	11800257	2	8	24946.6	0.168558
	9	37.052	100245	12986561	2	9	26877	0.0940589			9	37.052	99554.4	12897025	2	9	33412.8	0.225762
	10	37.052	98514.7	12762344	2	10	25146.2	0.0880019			10	37.052	105998	13731800	2	10	39856.5	0.269301
	11	37.052	102506	13279363	2	11	29137.2	0.101969			11	37.052	109899	14237137	2	11	43757.3	0.295658
	12	37.052	102427	13269165	2	12	29058.4	0.101693			12	37.052	115954	15021609	2	12	49812.8	0.336573
	13	37.052	102218	13242057	2	13	28849.2	0.100961			13	37.052	120861	15657309	2	13	54719.9	0.369729
	14	37.052	218047	28247436	2	1	167605	1			14	37.052	99558.8	12897604	2	1	58088	1
	15	37.052	43917.1	5689358	2	2	-6524.52	-0.0389279			15	37.052	36544	4734192	2	2	-4926.77	-0.0848156
	16	37.052	50441.7	6534594	2	3	0	0			16	37.052	41470.8	5372443	2	3	0	0
	17	37.052	53693.3	6955833	2	4	3251.62	0.0194005			17	37.052	46525.9	6027320	2	4	5055.11	0.087025
	18	37.052	56420.2	7309102	2	5	5978.56	0.0356705			18	37.052	49492.9	6411690	2	5	8022.13	0.138103
	19	37.052	58298.8	7552462	2	6	7857.1	0.0468786			19	37.052	50505.9	6542918	2	6	9035.1	0.155542
	20	37.052	57492.7	7448045	2	7	7051.08	0.0420696			20	37.052	57533.5	7453327	2	7	16062.7	0.276524
	21	37.052	59300	7682169	2	8	8858.33	0.0528524			21	37.052	59509.5	7709316	2	8	18038.7	0.310541
	22	37.052	58718.5	7606838	2	9	8276.84	0.0493829			22	37.052	67121.3	8695401	2	9	25650.5	0.44158
	23	37.052	58256.7	7547015	2	10	7815.05	0.0466278			23	37.052	70673.7	9155612	2	10	29202.9	0.502736
	24	37.052	57546.5	7455004	2	11	7104.8	0.0423901			24	37.052	73383.7	9506686	2	11	31912.9	0.549389
	25	37.052	60417.4	7826932	2	12	9975.78	0.0595195			25	37.052	73543.4	9527371	2	12	32072.6	0.552138
	26	37.052	61733.6	7997440	2	13	11292	0.0673724			26	37.052	78182.4	10128339	2	13	36711.6	0.631999	outlier
	27	37.052	325280	42139224	2	1	238295	1			27	37.052	241938	31342488	2	1	173187	1
	28	37.052	66231.9	8580182	2	2	-20752.6	-0.0870876			28	37.052	59416.4	7697248	2	2	-9334.41	-0.0538978
	29	37.052	86984.5	11268627	2	3	0	0			29	37.052	68750.8	8906498	2	3	0	0
	30	37.052	103779	13444320	2	4	16794.5	0.0704778			30	37.052	77284.8	10012060	2	4	8534.02	0.0492763
	31	37.052	110738	14345879	2	5	23753.8	0.0996823			31	37.052	85498.5	11076128	2	5	16747.7	0.0967031
	32	37.052	119375	15464678	2	6	32390	0.135924			32	37.052	88656.5	11485231	2	6	19905.7	0.114937
	33	37.052	126061	16330864	2	7	39076.3	0.163982			33	37.052	95108.2	12321040	2	7	26357.4	0.15219
	34	37.052	122349	15849972	2	8	35364.2	0.148405			34	37.052	97834	12674158	2	8	29083.2	0.167929
	35	37.052	131601	17048595	2	9	44616.6	0.187232			35	37.052	105735	13697769	2	9	36984.6	0.213553
	36	37.052	137008	17749106	2	10	50023.9	0.209924			36	37.052	114867	14880684	2	10	46115.8	0.266277
	37	37.052	144393	18705708	2	11	57408.1	0.240911			37	37.052	122992	15933279	2	11	54240.9	0.313192
	38	37.052	147788	19145538	2	12	60803.2	0.255159			38	37.052	131371	17018764	2	12	62620	0.361574
	39	37.052	156979	20336205	2	13	69994.2	0.293729			39	37.052	133557	17302016	2	13	64806.4	0.374199
744_9	1	37.052	168650	21848215	2	1	121867	1		744_10	1	37.052	292520	37895279	2	1	224647	1
	2	37.052	42359	5487500	2	2	-4424.65	-0.0363074			2	37.052	61031.9	7906534	2	2	-6841.76	-0.0304557
	3	37.052	46783.6	6060703	2	3	0	0			3	37.052	67873.6	8792867	2	3	0	0
	4	37.052	49916.6	6466573	2	4	3132.98	0.0257083			4	37.052	71385	9247758	2	4	3511.38	0.0156307
	5	37.052	52928.3	6856732	2	5	6144.68	0.0504214			5	37.052	75137.9	9733939	2	5	7264.3	0.0323366
	6	37.052	55701.1	7215946	2	6	8917.52	0.0731745			6	37.052	75883.4	9830510	2	6	8009.75	0.0356549
	7	37.052	57823.2	7490856	2	7	11039.6	0.0905876			7	37.052	80283.2	10400497	2	7	12409.6	0.0552404
	8	37.052	60677.2	7860586	2	8	13893.6	0.114007			8	37.052	82298.8	10661604	2	8	14425.1	0.0642124
	9	37.052	63398.4	8213110	2	9	16614.8	0.136336			9	37.052	84834.9	10990153	2	9	16961.2	0.0755019
	10	37.052	67625.8	8760758	2	10	20842.2	0.171025			10	37.052	83411.4	10805751	2	10	15537.8	0.0691655
	11	37.052	70047.2	9074450	2	11	23263.6	0.190894			11	37.052	92051.7	11925070	2	11	24178	0.107627
	12	37.052	72444.1	9384954	2	12	25660.5	0.210562			12	37.052	95124.7	12323170	2	12	27251	0.121306
	13	37.052	74370.1	9634461	2	13	27586.5	0.226366			13	37.052	100321	12996402	2	13	32447.8	0.144439
	14	37.052	467701	60589549	2	1	387866	1			14	37.052	193816	25108401	2	1	134640	1
	15	37.052	74972.4	9712494	2	2	-4862.25	-0.0125359			15	37.052	53449.9	6924299	2	2	-5725.93	-0.0425277
	16	37.052	79834.7	10342387	2	3	0	0			16	37.052	59175.8	7666080	2	3	0	0
	17	37.052	83913.8	10870831	2	4	4079.15	0.0105169			17	37.052	62117.7	8047199	2	4	2941.92	0.0218502
	18	37.052	83665.8	10838705	2	5	3831.16	0.00987753			18	37.052	63566.9	8234939	2	5	4391.12	0.0326137
	19	37.052	95074.8	12316715	2	6	15240.2	0.0392923			19	37.052	63005.7	8162237	2	6	3829.92	0.0284456
	20	37.052	102683	13302390	2	7	22848.8	0.0589089			20	37.052	65090.9	8432369	2	7	5915.12	0.0439327
	21	37.052	111095	14392061	2	8	31260.1	0.0805951			21	37.052	67681.5	8767975	2	8	8505.72	0.0631736
	22	37.052	109391	14171353	2	9	29556.4	0.0762026			22	37.052	68789.9	8911569	2	9	9614.14	0.0714061
	23	37.052	106802	13835909	2	10	26967.1	0.0695268			23	37.052	64289	8328480	2	10	5113.18	0.0379766
	24	37.052	116755	15125270	2	11	36919.9	0.0951871			24	37.052	69241	8970006	2	11	10065.2	0.0747565
	25	37.052	124781	16165108	2	12	44946.6	0.115882			25	37.052	73723.4	9550684	2	12	14547.6	0.108048
	26	37.052	124214	16091663	2	13	44379.6	0.11442			26	37.052	73658.8	9542321	2	13	14483	0.107568
	27	37.052	211085	27345575	2	1	141032	1			27	37.052	122548	15875758	2	1	79223	1
	28	37.052	63002.2	8161781	2	2	-7051.16	-0.049997			28	37.052	40576	5256527	2	2	-2748.64	-0.034695
	29	37.052	70053.4	9075242	2	3	0	0			29	37.052	43324.7	5612607	2	3	0	0
	30	37.052	68972.4	8935207	2	4	-1080.95	-0.00766461			30	37.052	46119.9	5974717	2	4	2795.19	0.0352825
	31	37.052	71711.1	9289994	2	5	1657.71	0.0117541			31	37.052	47661.2	6174391	2	5	4336.51	0.054738
	32	37.052	71690.4	9287312	2	6	1637.01	0.0116073			32	37.052	48403.6	6270567	2	6	5078.91	0.064109
	33	37.052	78116.6	10119818	2	7	8063.26	0.0571733			33	37.052	50083.6	6488215	2	7	6758.97	0.0853157
	34	37.052	81790.5	10595758	2	8	11737.1	0.0832232			34	37.052	50879.3	6591291	2	8	7554.63	0.095359
	35	37.052	78959.2	10228977	2	9	8905.88	0.063148			35	37.052	54398	7047130	2	9	11073.3	0.139774
	36	37.052	73711.6	9549162	2	10	3658.27	0.0259393			36	37.052	56273.4	7290081	2	10	12948.7	0.163446
	37	37.052	72403.1	9379652	2	11	2349.79	0.0166614			37	37.052	59012.7	7644950	2	11	15688	0.198023
	38	37.052	78139.9	10122835	2	12	8086.55	0.0573385			38	37.052	60377.2	7821726	2	12	17052.6	0.215248
	39	37.052	81100.7	10506395	2	13	11047.3	0.0783321			39	37.052	63290.8	8199167	2	13	19966.1	0.252024
744_11	1	37.052	573640	74313712	2	1	484616	1		744_12	1	37.052	293534	38026576	2	1	227240	1
	2	37.052	77751.6	10072526	2	2	-11272.6	-0.0232609			2	37.052	61725.4	7996373	2	2	-4568.22	-0.0201031
	3	37.052	89024.2	11532864	2	3	0	0			3	37.052	66293.6	8588175	2	3	0	0
	4	37.052	91567.7	11862374	2	4	2543.54	0.00524857			4	37.052	70254.6	9101314	2	4	3961.01	0.0174309
	5	37.052	95522.1	12374659	2	5	6497.96	0.0134085			5	37.052	72365.9	9374833	2	5	6072.35	0.0267222
	6	37.052	100317	12995808	2	6	11292.7	0.0233024			6	37.052	72976.7	9453958	2	6	6683.13	0.02941
	7	37.052	105105	13616079	2	7	16080.7	0.0331823			7	37.052	72733.6	9422458	2	7	6439.97	0.02834
	8	37.052	108588	14067308	2	8	19563.8	0.0403697			8	37.052	78804.1	10208876	2	8	12510.5	0.055054
	9	37.052	112436	14565788	2	9	23411.7	0.0483097			9	37.052	79517	10301241	2	9	13223.4	0.0581915
	10	37.052	126919	16442015	2	10	37894.6	0.078195			10	37.052	81731.4	10588108	2	10	15437.8	0.0679362
	11	37.052	125190	16218112	2	11	36166.2	0.0746286			11	37.052	80312.8	10404327	2	11	14019.2	0.0616933
	12	37.052	138455	17936549	2	12	49431.1	0.102001			12	37.052	80788.4	10465936	2	12	14494.8	0.0637861
	13	37.052	146091	18925763	2	13	57067.1	0.117757			13	37.052	82222.4	10651709	2	13	15928.8	0.0700967
	14	37.052	392469	50843458	2	1	319081	1			14	37.052	370737	48028083	3	1	275488	1
	15	37.052	61637.6	7984996	2	2	-11751.1	-0.0368279			15	37.052	83551.2	10823850	3	2	-11698.2	-0.0424637
	16	37.052	73388.6	9507321	2	3	0	0			16	37.052	95249.4	12339328	3	3	0	0
	17	37.052	79068.5	10243133	2	4	5679.86	0.0178007			17	37.052	105967	13727708	3	4	10717.1	0.0389025
	18	37.052	80626.7	10444995	2	5	7238.07	0.0226841			18	37.052	111049	14386078	3	5	15799.2	0.05735
	19	37.052	82778.8	10723798	2	6	9390.2	0.0294289			19	37.052	121542	15745449	3	6	26292.4	0.0954396
	20	37.052	83711.5	10844628	2	7	10322.9	0.032352			20	37.052	131378	17019670	3	7	36128.4	0.131143
	21	37.052	89671.6	11616734	2	8	16282.9	0.0510307			21	37.052	142020	18398328	3	8	46770.5	0.169773
	22	37.052	92796.2	12021520	2	9	19407.5	0.0608233			22	37.052	155637	20162442	3	9	60388	0.219204
	23	37.052	92797.6	12021702	2	10	19408.9	0.0608277			23	37.052	169514	21960087	3	10	74264.3	0.269574
	24	37.052	97009.7	12567378	2	11	23621.1	0.0740286			24	37.052	165986	21503021	3	11	70736.1	0.256767
	25	37.052	98494	12759658	2	12	25105.3	0.0786802			25	37.052	172636	22364548	3	12	77386.4	0.280907
	26	37.052	98619.3	12775887	2	13	25230.6	0.0790728			26	37.052	184482	23899233	3	13	89232.9	0.323909
	27	37.052	174954	22664850	3	1	118208	1			27	37.052	164177	21268693	3	1	110269	1
	28	37.052	50777.2	6578060	3	2	-5969.03	-0.0504961			28	37.052	47625.5	6169767	3	2	-6282.05	-0.0569701
	29	37.052	56746.2	7351333	3	3	0	0			29	37.052	53907.5	6983591	3	3	0	0
	30	37.052	58821.1	7620125	3	4	2074.85	0.0175526			30	37.052	55759.8	7223548	3	4	1852.27	0.0167977
	31	37.052	63920.3	8280724	3	5	7174.13	0.0606909			31	37.052	58675.6	7601284	3	5	4768.08	0.0432404
	32	37.052	68324.5	8851273	3	6	11578.3	0.0979488			32	37.052	59470.8	7704299	3	6	5563.27	0.0504517
	33	37.052	69609	9017682	3	7	12862.8	0.108816			33	37.052	60586.4	7848827	3	7	6678.9	0.0605691
	34	37.052	69178.9	8961964	3	8	12432.7	0.105177			34	37.052	64960.7	8415495	3	8	11053.1	0.100238
	35	37.052	72602	9405412	3	9	15855.8	0.134135			35	37.052	67869.3	8792308	3	9	13961.8	0.126616
	36	37.052	82912	10741048	3	10	26165.8	0.221354			36	37.052	68795.5	8912286	3	10	14887.9	0.135014
	37	37.052	84654	10966720	3	11	27907.8	0.236091			37	37.052	74568.8	9660206	3	11	20661.3	0.187371
	38	37.052	91991.6	11917289	3	12	35245.4	0.298165			38	37.052	77976.4	10101650	3	12	24068.8	0.218273
	39	37.052	95521.4	12374561	3	13	38775.2	0.328026			39	37.052	82229.8	10652665	3	13	28322.2	0.256846
744_13	1	37.052	345926	44813835	3	1	245896	1		744_14	1	37.052	325087	42114197	1	1	255456	1
	2	37.052	88526.5	11468399	3	2	-11502.9	-0.0467796			2	37.052	56368.8	7302437	1	2	-13262.4	-0.0519167
	3	37.052	100029	12958576	3	3	0	0			3	37.052	69631.2	9020551	1	3	0	0
	4	37.052	118439	15343497	3	4	18409.6	0.0748674			4	37.052	76586.3	9921564	1	4	6955.07	0.0272262
	5	37.052	128431	16637884	3	5	28401.2	0.115501			5	37.052	81105	10506950	1	5	11473.8	0.0449149
	6	37.052	149407	19355323	3	6	49377.6	0.200807			6	37.052	85917.9	11130458	1	6	16286.7	0.0637557
	7	37.052	157163	20360080	3	7	57133.5	0.232348			7	37.052	88594.5	11477202	1	7	18963.3	0.0742333
	8	37.052	169148	21912762	3	8	69118.9	0.28109			8	37.052	90031.6	11663372	1	8	20400.4	0.0798589
	9	37.052	182907	23695179	3	9	82877.7	0.337043			9	37.052	99159.9	12845925	1	9	29528.7	0.115592
	10	37.052	188259	24388514	3	10	88229.7	0.358809			10	37.052	101138	13102238	1	10	31507.2	0.123337
	11	37.052	189008	24485562	3	11	88978.8	0.361855			11	37.052	103558	13415735	1	11	33927.2	0.132811
	12	37.052	201540	26109032	3	12	101511	0.412819			12	37.052	107478	13923533	1	12	37847	0.148155
	13	37.052	212542	27534307	3	13	112513	0.457561			13	37.052	108457	14050386	1	13	38826.2	0.151988
	14	37.052	270426	35033051	3	1	170001	1			14	37.052	108166	14012687	2	1	63903.5	1
	15	37.052	86976.3	11267568	3	2	-13449.2	-0.0791123			15	37.052	39728.9	5146780	2	2	-4533.93	-0.0709496
	16	37.052	100425	13009873	3	3	0	0			16	37.052	44262.8	5734140	2	3	0	0
	17	37.052	120011	15547141	3	4	19585.6	0.115209			17	37.052	44676.5	5787731	2	4	413.679	0.00647349
	18	37.052	127933	16573394	3	5	27507.4	0.161808			18	37.052	47783.1	6190189	2	5	3520.32	0.0550881
	19	37.052	152211	19718516	3	6	51785.2	0.304617			19	37.052	49868.8	6460377	2	6	5605.95	0.0877252
	20	37.052	157847	20448683	3	7	57421.5	0.337772			20	37.052	51882.8	6721285	2	7	7619.94	0.119241
	21	37.052	166365	21552156	3	8	65939.3	0.387877			21	37.052	53137.9	6883886	2	8	8875.09	0.138883
	22	37.052	174411	22594569	3	9	73985.9	0.435209			22	37.052	55243.2	7156621	2	9	10980.4	0.171827
	23	37.052	186351	24141305	3	10	85925.4	0.505442			23	37.052	56277.8	7290658	2	10	12015	0.188018
	24	37.052	182052	23584334	3	11	81626.1	0.480151			24	37.052	56600.8	7332490	2	11	12337.9	0.193071
	25	37.052	183909	23824918	3	12	83483.2	0.491076			25	37.052	58838.1	7622335	2	12	14575.3	0.228083
	26	37.052	194282	25168791	3	13	93856.8	0.552096			26	37.052	59671.5	7730302	2	13	15408.7	0.241125
	27	37.052	149270	19337532	3	1	80754.5	1			27	37.052	408116	52870499	2	1	306020	1
	28	37.052	59805.4	7747640	3	2	-8709.88	-0.107856			28	37.052	79717.3	10327186	2	2	-22378.7	-0.0731282
	29	37.052	68515.2	8875984	3	3	0	0			29	37.052	102096	13226295	2	3	0	0
	30	37.052	78385.8	10154690	3	4	9870.55	0.122229			30	37.052	110024	14253323	2	4	7927.81	0.0259061
	31	37.052	85520.6	11078987	3	5	17005.4	0.210581			31	37.052	130425	16896300	2	5	28329.4	0.0925736
	32	37.052	94009.6	12178714	3	6	25494.3	0.315702			32	37.052	126721	16416387	2	6	24624.9	0.0804681
	33	37.052	99439.8	12882185	3	7	30924.6	0.382945			33	37.052	135664	17574953	2	7	33568	0.109692
	34	37.052	100446	13012589	3	8	31931.2	0.39541			34	37.052	129432	16767644	2	8	27336.3	0.0893283
	35	37.052	104067	13481638	3	9	35551.8	0.440246			35	37.052	138383	17927196	2	9	36287.1	0.118577
	36	37.052	113896	14754929	3	10	45380.6	0.561957			36	37.052	134021	17362065	2	10	31924.7	0.104322
	37	37.052	114819	14874550	3	11	46304	0.573392			37	37.052	131011	16972156	2	11	28914.9	0.094487
	38	37.052	119560	15488727	3	12	51044.9	0.6321			38	37.052	138553	17949171	2	12	36456.7	0.119132
	39	37.052	127705	16543880	3	13	59189.8	0.73296			39	37.052	144364	18701997	2	13	42267.9	0.138121

## Sheet: 745
			60x80 px
0.5% DMSO										25 µM FR-204
745_1		area	IntDen	RawIntDen	Slice	Frame	minus bg	normalized		745_2		area	IntDen	RawIntDen	Slice	Frame	minus bg	normalized
	1	37.052	412528	53442010	2	1	320488	1			1	37.052	135180	17512268	2	1	91257.3	1
	2	37.052	67623.7	8760488	2	2	-24416	-0.0761837			2	37.052	39702.1	5143312	2	2	-4220.83	-0.046252
	3	37.052	92039.7	11923521	2	3	0	0			3	37.052	43922.9	5690110	2	3	0	0
	4	37.052	108082	14001764	2	4	16042.3	0.0500558			4	37.052	49287.7	6385107	2	4	5364.8	0.0587877
	5	37.052	115829	15005372	2	5	23789.3	0.0742284			5	37.052	50187.2	6501624	2	5	6264.22	0.0686435
	6	37.052	125609	16272301	2	6	33569	0.104743			6	37.052	51589.5	6683298	2	6	7666.59	0.0840107
	7	37.052	133899	17346232	2	7	41858.8	0.13061			7	37.052	53775.7	6966507	2	7	9852.73	0.107967
	8	37.052	138962	18002187	2	8	46922.3	0.146409			8	37.052	56287.4	7291899	2	8	12364.5	0.13549
	9	37.052	144477	18716700	2	9	52437.7	0.163618			9	37.052	55582.3	7200552	2	9	11659.4	0.127764
	10	37.052	148943	19295241	2	10	56903.6	0.177553			10	37.052	57388.1	7434486	2	10	13465.1	0.147551
	11	37.052	158434	20524678	2	11	66393.8	0.207164			11	37.052	58100.3	7526756	2	11	14177.4	0.155356
	12	37.052	157306	20378629	2	12	65266.4	0.203647			12	37.052	62371.3	8080047	2	12	18448.3	0.202157
	13	37.052	154576	20024882	2	13	62535.8	0.195127			13	37.052	62101.7	8045119	2	13	18178.7	0.199203
	14	37.052	308831	40008311	2	1	201934	1			14	37.052	96183.5	12460344	2	1	53884.8	1
	15	37.052	84094	10894180	2	2	-22802.6	-0.112921			15	37.052	39629.6	5133918	2	2	-2669.19	-0.0495351
	16	37.052	106897	13848205	2	3	0	0			16	37.052	42298.8	5479705	2	3	0	0
	17	37.052	124521	16131400	2	4	17624.4	0.0872777			17	37.052	44816.4	5805860	2	4	2517.65	0.0467228
	18	37.052	133392	17280628	2	5	26495.5	0.131208			18	37.052	44912.1	5818248	2	5	2613.27	0.0484974
	19	37.052	145165	18805760	2	6	38268.2	0.189508			19	37.052	45435.2	5886020	2	6	3136.42	0.058206
	20	37.052	148878	19286720	2	7	41980.8	0.207893			20	37.052	47262.6	6122758	2	7	4963.84	0.0921195
	21	37.052	162399	21038401	2	8	55502.4	0.274853			21	37.052	49763.7	6446770	2	8	7464.94	0.138535
	22	37.052	166128	21521474	2	9	59231.3	0.293319			22	37.052	51845.8	6716498	2	9	9547.02	0.177175
	23	37.052	174076	22551062	2	10	67178.8	0.332677			23	37.052	51610.9	6686070	2	10	9312.14	0.172816
	24	37.052	179364	23236153	2	11	72467.2	0.358865			24	37.052	53227.5	6895497	2	11	10928.7	0.202817
	25	37.052	204953	26551119	2	12	98056	0.485583			25	37.052	54334.2	7038864	2	12	12035.4	0.223355
	26	37.052	229247	29698450	2	13	122351	0.605894			26	37.052	55352.2	7170749	2	13	13053.5	0.242248
	27	37.052	256817	33270031	2	1	189566	1			27	37.052	228684	29625482	2	1	181315	1
	28	37.052	55705.2	7216470	2	2	-11545.5	-0.0609045			28	37.052	46435	6015539	2	2	-934.49	-0.00515397
	29	37.052	67250.6	8712156	2	3	0	0			29	37.052	47369.5	6136600	2	3	0	0
	30	37.052	77528.4	10043615	2	4	10277.8	0.0542172			30	37.052	50737.8	6572963	2	4	3368.36	0.0185774
	31	37.052	82690.3	10712327	2	5	15439.7	0.0814472			31	37.052	51869.9	6719615	2	5	4500.39	0.0248209
	32	37.052	91133.2	11806088	2	6	23882.6	0.125985			32	37.052	55635.8	7207479	2	6	8266.3	0.0455909
	33	37.052	94959.4	12301763	2	7	27708.8	0.146169			33	37.052	58627.9	7595100	2	7	11258.4	0.0620932
	34	37.052	98311.7	12736044	2	8	31061.1	0.163853			34	37.052	59776	7743833	2	8	12406.5	0.0684253
	35	37.052	105241	13633720	2	9	37990.4	0.200407			35	37.052	58679.1	7601737	2	9	11309.6	0.0623758
	36	37.052	108892	14106723	2	10	41641.6	0.219667			36	37.052	57251.7	7416818	2	10	9882.22	0.0545031
	37	37.052	117650	15241319	2	11	50399.7	0.265868			37	37.052	60557.5	7845073	2	11	13188	0.0727354
	38	37.052	125705	16284809	2	12	58454.6	0.308359			38	37.052	59895.2	7759281	2	12	12525.8	0.0690829
	39	37.052	125116	16208485	2	13	57865.5	0.305252			39	37.052	59791.8	7745884	2	13	12422.3	0.0685126
745_3	1	37.052	608949	78887844	2	1	511442	1		745_4	1	37.052	173316	22452615	2	1	120851	1
	2	37.052	88219.8	11428666	2	2	-9286.56	-0.0181576			2	37.052	47277.7	6124716	2	2	-5187.07	-0.0429213
	3	37.052	97506.4	12631718	2	3	0	0			3	37.052	52464.8	6796689	2	3	0	0
	4	37.052	112084	14520154	2	4	14577.2	0.0285021			4	37.052	56838.6	7363301	2	4	4373.78	0.0361915
	5	37.052	107350	13906907	2	5	9843.4	0.0192464			5	37.052	58426.5	7569008	2	5	5961.66	0.0493308
	6	37.052	114674	14855771	2	6	17167.8	0.0335675			6	37.052	58650.1	7597979	2	6	6185.3	0.0511813
	7	37.052	124907	16181433	2	7	27400.9	0.0535757			7	37.052	61629.1	7983897	2	7	9164.26	0.0758312
	8	37.052	127258	16485910	2	8	29751.2	0.0581711			8	37.052	60925.7	7892771	2	8	8460.85	0.0700107
	9	37.052	143852	18635691	2	9	46345.7	0.0906176			9	37.052	64948.3	8413898	2	9	12483.5	0.103297
	10	37.052	141439	18323126	2	10	43933	0.0859001			10	37.052	64122.5	8306914	2	10	11657.7	0.0964635
	11	37.052	139140	18025234	2	11	41633.5	0.081404			11	37.052	65598.6	8498142	2	11	13133.8	0.108678
	12	37.052	145786	18886251	2	12	48279.8	0.0943993			12	37.052	69096.3	8951263	2	12	16631.5	0.13762
	13	37.052	139092	18019037	2	13	41585.6	0.0813105			13	37.052	69747	9035561	2	13	17282.2	0.143005
	14	37.052	323656	41928902	2	1	255177	1			14	37.052	222129	28776293	1	1	148675	1
	15	37.052	61998.3	8031731	2	2	-6481.57	-0.0254003			15	37.052	62399.7	8083731	1	2	-11054.4	-0.0743528
	16	37.052	68479.9	8871403	2	3	0	0			16	37.052	73454.1	9515802	1	3	0	0
	17	37.052	82317.6	10664043	2	4	13837.7	0.0542279			17	37.052	73592.8	9533773	1	4	138.721	0.000933048
	18	37.052	79754.3	10331978	2	5	11274.4	0.0441829			18	37.052	77525.3	10043221	1	5	4071.24	0.0273835
	19	37.052	83736.7	10847885	2	6	15256.8	0.0597892			19	37.052	75543	9786407	1	6	2088.85	0.0140497
	20	37.052	92486.6	11981416	2	7	24006.7	0.0940789			20	37.052	77837.6	10083672	1	7	4383.49	0.0294837
	21	37.052	92800.6	12022089	2	8	24320.7	0.0953093			21	37.052	82228.3	10652483	1	8	8774.24	0.0590162
	22	37.052	101051	13090876	2	9	32570.8	0.12764			22	37.052	82368.8	10670675	1	9	8914.66	0.0599607
	23	37.052	99355.7	12871286	2	10	30875.8	0.120998			23	37.052	84732.1	10976836	1	10	11278	0.0758565
	24	37.052	103607	13422025	2	11	35127	0.137658			24	37.052	84758	10980195	1	11	11303.9	0.0760309
	25	37.052	109497	14185091	2	12	41017.3	0.160741			25	37.052	85252.3	11044229	1	12	11798.2	0.0793556
	26	37.052	118198	15312300	2	13	49718.4	0.194839			26	37.052	88046.3	11406182	1	13	14592.2	0.0981481
	27	37.052	318560	41268675	2	1	252465	1			27	37.052	215453	27911379	1	1	146716	1
	28	37.052	59464.7	7703505	2	2	-6630.36	-0.0262625			28	37.052	59701.8	7734222	1	2	-9035.01	-0.0615817
	29	37.052	66095	8562452	2	3	0	0			29	37.052	68736.8	8904686	1	3	0	0
	30	37.052	78680	10192809	2	4	12585	0.0498485			30	37.052	69382.2	8988302	1	4	645.447	0.0043993
	31	37.052	75323.3	9757946	2	5	9228.22	0.0365525			31	37.052	69326.2	8981043	1	5	589.413	0.00401738
	32	37.052	86202.8	11167364	2	6	20107.8	0.0796458			32	37.052	70292.4	9106211	1	6	1555.61	0.0106029
	33	37.052	89399.7	11581510	2	7	23304.6	0.0923084			33	37.052	75484.9	9778882	1	7	6748.07	0.0459941
	34	37.052	112732	14604141	2	8	46636.8	0.184726			34	37.052	75689.2	9805355	1	8	6952.42	0.0473869
	35	37.052	123310	15974469	2	9	57214.6	0.226624			35	37.052	78598.3	10182221	1	9	9861.51	0.067215
	36	37.052	133766	17329046	2	10	67670.8	0.268041			36	37.052	83097.9	10765130	1	10	14361.1	0.0978836
	37	37.052	128567	16655528	2	11	62471.8	0.247448			37	37.052	79530.4	10302966	1	11	10793.6	0.0735678
	38	37.052	123717	16027238	2	12	57622	0.228237			38	37.052	82476.2	10684591	1	12	13739.4	0.0936462
	39	37.052	141249	18298430	2	13	75153.7	0.29768			39	37.052	83890	10867747	1	13	15153.2	0.103283
745_5	1	37.052	158425	20523628	2	1	100685	1		745_6	1	37.052	502795	65135878	2	1	406145	1
	2	37.052	48140.3	6236457	2	2	-9599.7	-0.0953435			2	37.052	85271.3	11046688	2	2	-11379.2	-0.0280175
	3	37.052	57740	7480075	2	3	0	0			3	37.052	96650.4	12520830	2	3	0	0
	4	37.052	67558.1	8751992	2	4	9818.15	0.0975131			4	37.052	106010	13733329	2	4	9359.49	0.0230447
	5	37.052	72740.6	9423373	2	5	15000.7	0.148985			5	37.052	108110	14005434	2	5	11459.9	0.0282163
	6	37.052	81550.4	10564652	2	6	23810.4	0.236483			6	37.052	112439	14566203	2	6	15788.6	0.0388743
	7	37.052	87217.6	11298826	2	7	29477.6	0.292769			7	37.052	121675	15762755	2	7	25025	0.0616159
	8	37.052	98114.6	12710515	2	8	40374.7	0.400998			8	37.052	121543	15745596	2	8	24892.5	0.0612898
	9	37.052	103269	13378262	2	9	45529.1	0.452192			9	37.052	128425	16637150	2	9	31774.6	0.0782347
	10	37.052	101244	13115910	2	10	43504	0.432078			10	37.052	133078	17239975	2	10	36427.9	0.0896919
	11	37.052	106653	13816600	2	11	48912.7	0.485797			11	37.052	142692	18485414	2	11	46041.6	0.113363
	12	37.052	111428	14435258	2	12	53688.3	0.533228			12	37.052	150030	19435986	2	12	53379.3	0.131429
	13	37.052	114225	14797617	2	13	56485.4	0.561008			13	37.052	155750	20177072	2	13	59099.8	0.145514
	14	37.052	234258	30347598	2	1	175674	1			14	37.052	456298	59112298	2	1	362115	1
	15	37.052	52186.8	6760677	2	2	-6397.82	-0.0364188			15	37.052	80330.1	10406575	2	2	-13852.6	-0.0382546
	16	37.052	58584.6	7589499	2	3	0	0			16	37.052	94182.7	12201144	2	3	0	0
	17	37.052	68437.8	8865957	2	4	9853.2	0.0560881			17	37.052	101271	13119381	2	4	7088.03	0.019574
	18	37.052	70251	9100849	2	5	11666.4	0.0664093			18	37.052	107523	13929319	2	5	13340.1	0.0368393
	19	37.052	81833.2	10601295	2	6	23248.6	0.13234			19	37.052	113468	14699565	2	6	19285.7	0.0532586
	20	37.052	90540.9	11729357	2	7	31956.3	0.181907			20	37.052	113361	14685597	2	7	19177.9	0.0529608
	21	37.052	96927.2	12556678	2	8	38342.5	0.21826			21	37.052	114407	14821193	2	8	20224.6	0.0558513
	22	37.052	115619	14978170	2	9	57034.4	0.324661			22	37.052	113625	14719878	2	9	19442.5	0.0536916
	23	37.052	120707	15637326	2	10	62122.6	0.353625			23	37.052	116843	15136686	2	10	22660	0.0625766
	24	37.052	130997	16970357	2	11	72412.5	0.412199			24	37.052	122030	15808658	2	11	27847	0.076901
	25	37.052	141874	18379416	2	12	83289.2	0.474113			25	37.052	126451	16381416	2	12	32268.2	0.0891104
	26	37.052	149989	19430650	2	13	91403.9	0.520305			26	37.052	126363	16370008	2	13	32180.2	0.0888672
	27	37.052	309076	40039995	2	1	232123	1			27	37.052	281306	36442574	2	1	212096	1
	28	37.052	61112.8	7917017	2	2	-15840.1	-0.0682404			28	37.052	63967.4	8286828	2	2	-5243.32	-0.0247215
	29	37.052	76953	9969069	2	3	0	0			29	37.052	69210.8	8966087	2	3	0	0
	30	37.052	88371.7	11448342	2	4	11418.8	0.0491928			30	37.052	83728.1	10846769	2	4	14517.3	0.068447
	31	37.052	103373	13391765	2	5	26420.4	0.113821			31	37.052	86462.9	11201065	2	5	17252.2	0.0813415
	32	37.052	123272	15969598	2	6	46319.1	0.199546			32	37.052	85612.7	11090913	2	6	16401.9	0.0773325
	33	37.052	143673	18612439	2	7	66719.7	0.287433			33	37.052	93760	12146382	2	7	24549.2	0.115746
	34	37.052	160215	20755455	2	8	83262	0.358698			34	37.052	99526.1	12893361	2	8	30315.3	0.142932
	35	37.052	167918	21753380	2	9	90965.1	0.391884			35	37.052	107433	13917739	2	9	38222.7	0.180214
	36	37.052	178145	23078277	2	10	101192	0.435943			36	37.052	112996	14638346	2	10	43785.1	0.20644
	37	37.052	183092	23719113	2	11	106139	0.457254			37	37.052	114701	14859288	2	11	45490.6	0.214482
	38	37.052	199488	25843242	2	12	122535	0.527891			38	37.052	118059	15294315	2	12	48848.7	0.230314
	39	37.052	202718	26261576	2	13	125765	0.541803			39	37.052	116541	15097650	2	13	47330.6	0.223157
745_7	1	37.052	274899	35612457	2	1	213520	1		745_8	1	37.052	102548	13284899	1	1	35637.7	1
	2	37.052	55093.5	7137229	2	2	-6285.15	-0.0294359			2	37.052	59227.1	7672723	1	2	-7683.67	-0.215605
	3	37.052	61378.6	7951455	2	3	0	0			3	37.052	66910.7	8668124	1	3	0	0
	4	37.052	65158.1	8441076	2	4	3779.47	0.0177008			4	37.052	70109.6	9082534	1	4	3198.9	0.0897618
	5	37.052	70841	9177274	2	5	9462.31	0.0443158			5	37.052	71498.9	9262507	1	5	4588.14	0.128744
	6	37.052	75591.7	9792717	2	6	14213	0.0665653			6	37.052	76111.4	9860050	1	6	9200.68	0.258173
	7	37.052	78332.9	10147832	2	7	16954.2	0.0794034			7	37.052	81198.6	10519083	1	7	14287.9	0.40092
	8	37.052	82344.8	10667571	2	8	20966.2	0.098193			8	37.052	87162.8	11291730	1	8	20252.1	0.568277
	9	37.052	88393.4	11451151	2	9	27014.8	0.126521			9	37.052	84596.4	10959253	1	9	17685.6	0.496262
	10	37.052	88830.7	11507801	2	10	27452	0.128569			10	37.052	89282.3	11566304	1	10	22371.5	0.62775
	11	37.052	93515.6	12114726	2	11	32137	0.15051			11	37.052	92945	12040801	1	11	26034.3	0.730527
	12	37.052	101843	13193486	2	12	40464.1	0.18951			12	37.052	92080.9	11928854	1	12	25170.1	0.706279
	13	37.052	101338	13128091	2	13	39959.3	0.187146			13	37.052	95215.9	12334985	1	13	28305.1	0.794247
	14	37.052	224938	29140201	2	1	158669	1			14	37.052	129998	16840884	1	1	58689.2	1
	15	37.052	58884.8	7628386	2	2	-7384.42	-0.0465398			15	37.052	65403.8	8472901	1	2	-5904.7	-0.10061
	16	37.052	66269.2	8585020	2	3	0	0			16	37.052	71308.5	9237841	1	3	0	0
	17	37.052	74810.6	9691536	2	4	8541.39	0.0538315			17	37.052	73234.7	9487372	1	4	1926.17	0.0328199
	18	37.052	79994.4	10363078	2	5	13725.1	0.0865017			18	37.052	76015.4	9847610	1	5	4706.91	0.0802007
	19	37.052	84878.3	10995778	2	6	18609.1	0.117282			19	37.052	79261.9	10268187	1	6	7953.42	0.135518
	20	37.052	93072.6	12057333	2	7	26803.4	0.168926			20	37.052	81381.1	10542721	1	7	10072.6	0.171626
	21	37.052	95920.6	12426282	2	8	29651.4	0.186876			21	37.052	90194	11684418	1	8	18885.5	0.321789
	22	37.052	103360	13390025	2	9	37090.7	0.233761			22	37.052	88420.8	11454694	1	9	17112.3	0.291574
	23	37.052	114548	14839438	2	10	48278.9	0.304275			23	37.052	94876.7	12291052	1	10	23568.3	0.401577
	24	37.052	127354	16498425	2	11	61084.9	0.384983			24	37.052	98457.8	12754967	1	11	27149.3	0.462595
	25	37.052	128851	16692384	2	12	62582.1	0.394419			25	37.052	102197	13239396	1	12	30888.7	0.52631
	26	37.052	137003	17748455	2	13	70734.1	0.445797			26	37.052	106524	13799911	1	13	35215.4	0.600032
	27	37.052	139651	18091427	2	1	84517.9	1			27	37.052	169155	21913625	1	1	94544	1
	28	37.052	46429.6	6014841	2	2	-8703.32	-0.102976			28	37.052	62651.7	8116376	1	2	-11959.3	-0.126495
	29	37.052	55132.9	7142335	2	3	0	0			29	37.052	74611	9665679	1	3	0	0
	30	37.052	58333.8	7557002	2	4	3200.89	0.0378723			30	37.052	82557.8	10695161	1	4	7946.75	0.0840534
	31	37.052	62090.8	8043714	2	5	6957.9	0.0823246			31	37.052	94895.5	12293482	1	5	20284.5	0.214551
	32	37.052	66217.2	8578274	2	6	11084.3	0.131147			32	37.052	99618	12905265	1	6	25006.9	0.2645
	33	37.052	72600.1	9405168	2	7	17467.2	0.206669			33	37.052	101520	13151607	1	7	26908.5	0.284613
	34	37.052	76893.7	9961398	2	8	21760.8	0.25747			34	37.052	104661	13558530	1	8	30049.6	0.317837
	35	37.052	84982.3	11009250	2	9	29849.4	0.353172			35	37.052	104797	13576262	1	9	30186.5	0.319285
	36	37.052	83287.6	10789711	2	10	28154.7	0.333121			36	37.052	106415	13785773	1	10	31803.7	0.336391
	37	37.052	87797.4	11373944	2	11	32664.5	0.38648			37	37.052	113689	14728106	1	11	39077.7	0.413329
	38	37.052	92380.4	11967657	2	12	37247.5	0.440705			38	37.052	111400	14431575	1	12	36788.8	0.389118
	39	37.052	94668.5	12264069	2	13	39535.5	0.467777			39	37.052	109647	14204566	1	13	35036.4	0.370584
745_9	1	37.052	205964	26682178	2	1	150371	1		745_10	1	37.052	113323	14680672	2	1	68244.9	1
	2	37.052	50917.8	6596283	2	2	-4675.75	-0.0310948			2	37.052	42094.9	5453291	2	2	-2982.81	-0.0437074
	3	37.052	55593.6	7202015	2	3	0	0			3	37.052	45077.7	5839707	2	3	0	0
	4	37.052	63333.9	8204757	2	4	7740.34	0.051475			4	37.052	49192.4	6372757	2	4	4114.71	0.0602932
	5	37.052	72882.1	9441693	2	5	17288.5	0.114972			5	37.052	53310.4	6906236	2	5	8232.72	0.120635
	6	37.052	76785.5	9947372	2	6	21191.9	0.140931			6	37.052	54257.9	7028974	2	6	9180.16	0.134518
	7	37.052	81514.5	10560004	2	7	25920.9	0.17238			7	37.052	57411.3	7437500	2	7	12333.6	0.180726
	8	37.052	89969.1	11655285	2	8	34375.6	0.228605			8	37.052	60262.9	7806911	2	8	15185.2	0.22251
	9	37.052	94066.3	12186055	2	9	38472.7	0.255852			9	37.052	63222.8	8190360	2	9	18145.1	0.265882
	10	37.052	97227.4	12595574	2	10	41633.8	0.276874			10	37.052	67642	8762856	2	10	22564.3	0.330637
	11	37.052	103556	13415469	2	11	47962.7	0.318963			11	37.052	69194	8963918	2	11	24116.3	0.353379
	12	37.052	112586	14585209	2	12	56992.1	0.379011			12	37.052	72891.1	9442868	2	12	27813.4	0.407553
	13	37.052	113084	14649764	2	13	57490.5	0.382325			13	37.052	75035.2	9720622	2	13	29957.4	0.43897
	14	37.052	253743	32871786	2	1	186594	1			14	37.052	198560	25722951	2	1	132183	1
	15	37.052	57745.2	7480753	2	2	-9403.71	-0.0503966			15	37.052	59973.8	7769462	2	2	-6403.4	-0.0484436
	16	37.052	67148.9	8698981	2	3	0	0			16	37.052	66377.2	8599007	2	3	0	0
	17	37.052	73476	9518639	2	4	6327.08	0.0339083			17	37.052	72495.5	9391613	2	4	6118.26	0.0462864
	18	37.052	76694	9935517	2	5	9545.03	0.051154			18	37.052	74348.4	9631651	2	5	7971.16	0.0603041
	19	37.052	79991	10362644	2	6	12842.1	0.0688237			19	37.052	77149.5	9994525	2	6	10772.2	0.0814951
	20	37.052	83664.9	10838591	2	7	16516	0.0885131			20	37.052	78529.9	10173353	2	7	12152.6	0.0919383
	21	37.052	82880.6	10736977	2	8	15731.6	0.0843095			21	37.052	75732.6	9810980	2	8	9355.43	0.0707765
	22	37.052	89053.6	11536684	2	9	21904.7	0.117392			22	37.052	79458.1	10293605	2	9	13080.9	0.0989607
	23	37.052	91454.7	11847738	2	10	24305.8	0.13026			23	37.052	77867.3	10087516	2	10	11490.1	0.0869256
	24	37.052	95821.7	12413470	2	11	28672.8	0.153664			24	37.052	74014.3	9588374	2	11	7637.09	0.0577768
	25	37.052	99678	12913048	2	12	32529.1	0.174331			25	37.052	77077.6	9985210	2	12	10700.3	0.0809512
	26	37.052	96014	12438383	2	13	28865.1	0.154695			26	37.052	79966.2	10359427	2	13	13589	0.102805
	27	37.052	170634	22105272	2	1	117280	1			27	37.052	322869	41826869	1	1	229771	1
	28	37.052	45502	5894675	2	2	-7852.03	-0.066951			28	37.052	84017.7	10884289	1	2	-9080.42	-0.0395195
	29	37.052	53354	6911887	2	3	0	0			29	37.052	93098.1	12060636	1	3	0	0
	30	37.052	62472.3	8093132	2	4	9118.23	0.0777473			30	37.052	102215	13241678	1	4	9116.67	0.0396772
	31	37.052	72771.6	9427388	2	5	19417.6	0.165566			31	37.052	105151	13622074	1	5	12053	0.0524567
	32	37.052	79658.1	10319513	2	6	26304	0.224284			32	37.052	108732	14086008	1	6	15634.2	0.0680426
	33	37.052	85229.6	11041286	2	7	31875.5	0.271789			33	37.052	109930	14241156	1	7	16831.8	0.0732548
	34	37.052	90963	11784032	2	8	37608.9	0.320675			34	37.052	111568	14453387	1	8	18470.1	0.0803847
	35	37.052	94285.5	12214461	2	9	40931.5	0.349005			35	37.052	112599	14586976	1	9	19501.3	0.0848727
	36	37.052	102307	13253577	2	10	48952.6	0.417398			36	37.052	114375	14816960	1	10	21276.5	0.092599
	37	37.052	102241	13245065	2	11	48886.9	0.416838			37	37.052	121346	15720039	1	11	28247.6	0.122938
	38	37.052	104870	13585637	2	12	51515.8	0.439254			38	37.052	123861	16045934	1	12	30763.2	0.133887
	39	37.052	104725	13566809	2	13	51370.5	0.438014			39	37.052	125218	16221644	1	13	32119.5	0.13979
745_11	1	37.052	129951	16834823	2	1	80564.6	1		745_12	1	37.052	284898	36907883	3	1	174268	1
	2	37.052	45668.3	5916216	2	2	-3718.02	-0.0461495			2	37.052	90442.4	11716590	3	2	-20187.9	-0.115844
	3	37.052	49386.3	6397876	2	3	0	0			3	37.052	110630	14331888	3	3	0	0
	4	37.052	59222.7	7672159	2	4	9836.41	0.122093			4	37.052	115005	14898573	3	4	4374.34	0.0251012
	5	37.052	65098.3	8433326	2	5	15712	0.195024			5	37.052	118948	15409435	3	5	8317.77	0.0477298
	6	37.052	72511.5	9393691	2	6	23125.2	0.287039			6	37.052	121100	15688264	3	6	10470.1	0.0600805
	7	37.052	72713.7	9419881	2	7	23327.4	0.289549			7	37.052	121021	15678013	3	7	10391	0.0596264
	8	37.052	77349.4	10020433	2	8	27963.1	0.34709			8	37.052	119527	15484491	3	8	8897.14	0.0510544
	9	37.052	83920.8	10871731	2	9	34534.5	0.428656			9	37.052	116121	15043234	3	9	5491	0.031509
	10	37.052	90867	11771606	2	10	41480.7	0.514876			10	37.052	118383	15336239	3	10	7752.76	0.0444876
	11	37.052	95442.4	12364334	2	11	46056.1	0.571667			11	37.052	114522	14836020	3	11	3891.48	0.0223304
	12	37.052	97620.7	12646528	2	12	48234.4	0.598705			12	37.052	116106	15041254	3	12	5475.72	0.0314213
	13	37.052	102167	13235467	2	13	52780.5	0.655133			13	37.052	109787	14222704	3	13	-842.81	-0.00483629
	14	37.052	156448	20267429	2	1	100568	1			14	37.052	131654	17055497	2	1	79723.1	1
	15	37.052	50572.8	6551587	2	2	-5307.2	-0.0527724			15	37.052	43989.9	5698782	2	2	-7941.35	-0.0996117
	16	37.052	55880	7239122	2	3	0	0			16	37.052	51931.2	6727565	2	3	0	0
	17	37.052	60487.1	7835963	2	4	4607.12	0.0458111			17	37.052	54346.1	7040405	2	4	2414.86	0.0302907
	18	37.052	66116	8565162	2	5	10235.9	0.101781			18	37.052	56136.9	7272398	2	5	4205.66	0.0527533
	19	37.052	70251.7	9100933	2	6	14371.6	0.142905			19	37.052	53833.7	6974025	2	6	1902.47	0.0238634
	20	37.052	72042	9332864	2	7	16162	0.160707			20	37.052	55877.3	7238775	2	7	3946.12	0.0494978
	21	37.052	71343	9242319	2	8	15463	0.153757			21	37.052	56889.4	7369884	2	8	4958.17	0.0621924
	22	37.052	75478.3	9778026	2	9	19598.2	0.194876			22	37.052	59885.7	7758047	2	9	7954.47	0.0997762
	23	37.052	76890.9	9961030	2	10	21010.9	0.208923			23	37.052	64190.1	8315670	2	10	12258.9	0.153768
	24	37.052	76016.6	9847771	2	11	20136.6	0.200229			24	37.052	64565.9	8364354	2	11	12634.7	0.158482
	25	37.052	80333.9	10407061	2	12	24453.9	0.243158			25	37.052	67936.4	8800991	2	12	16005.1	0.200759
	26	37.052	84912.3	11000189	2	13	29032.3	0.288684			26	37.052	67169.7	8701671	2	13	15238.5	0.191142
	27	37.052	91396.6	11840213	2	1	48188.1	1			27	37.052	247790	32100611	2	1	182554	1
	28	37.052	40768.8	5281502	2	2	-2439.67	-0.0506279			28	37.052	54462.6	7055492	2	2	-10774	-0.0590184
	29	37.052	43208.5	5597555	2	3	0	0			29	37.052	65236.6	8451241	2	3	0	0
	30	37.052	47128.5	6105378	2	4	3919.97	0.0813472			30	37.052	70069.9	9077383	2	4	4833.3	0.0264761
	31	37.052	48504.4	6283632	2	5	5295.95	0.109901			31	37.052	72533.7	9396569	2	5	7297.15	0.0399726
	32	37.052	51304.2	6646334	2	6	8095.71	0.168002			32	37.052	74935	9707643	2	6	9698.38	0.0531262
	33	37.052	52513	6802927	2	7	9304.47	0.193086			33	37.052	76684.2	9934254	2	7	11447.6	0.0627084
	34	37.052	54346.3	7040427	2	8	11137.8	0.231131			34	37.052	79432.3	10290260	2	8	14195.7	0.0777619
	35	37.052	54796.8	7098798	2	9	11588.4	0.240481			35	37.052	82588	10699071	2	9	17351.4	0.0950482
	36	37.052	57872.8	7497277	2	10	14664.3	0.304313			36	37.052	83461.4	10812226	2	10	18224.8	0.0998329
	37	37.052	58545.2	7584384	2	11	15336.7	0.318267			37	37.052	89990	11657988	2	11	24753.4	0.135595
	38	37.052	57620	7464530	2	12	14411.5	0.299067			38	37.052	92033.9	11922774	2	12	26797.4	0.146792
	39	37.052	59514.9	7710014	2	13	16306.4	0.338391			39	37.052	92787.5	12020394	2	13	27550.9	0.15092
745_13	1	37.052	229237	29697059	2	1	167561	1		745_14	1	37.052	134866	17471553	2	1	94177.8	1
	2	37.052	50609.8	6556376	2	2	-11065.7	-0.06604			2	37.052	37875.5	4906681	2	2	-2812.61	-0.0298649
	3	37.052	61675.5	7989915	2	3	0	0			3	37.052	40688.1	5271048	2	3	0	0
	4	37.052	74116.4	9601606	2	4	12440.9	0.074247			4	37.052	46560.7	6031827	2	4	5872.58	0.0623563
	5	37.052	80231.9	10393853	2	5	18556.4	0.110744			5	37.052	46665.4	6045395	2	5	5977.32	0.0634684
	6	37.052	87441.6	11327850	2	6	25766.1	0.153771			6	37.052	50489.7	6540823	2	6	9801.61	0.104076
	7	37.052	99512.7	12891630	2	7	37837.2	0.225811			7	37.052	52603.7	6814678	2	7	11915.5	0.126522
	8	37.052	104541	13543062	2	8	42865.7	0.255821			8	37.052	55622.6	7205773	2	8	14934.5	0.158577
	9	37.052	107187	13885827	2	9	45511.6	0.271612			9	37.052	57746.1	7480868	2	9	17058	0.181125
	10	37.052	111458	14439055	2	10	49782	0.297098			10	37.052	58580.5	7588961	2	10	17892.4	0.189985
	11	37.052	108846	14100738	2	11	47170.5	0.281512			11	37.052	63485	8224323	2	11	22796.8	0.242062
	12	37.052	107620	13941851	2	12	45944	0.274192			12	37.052	64378.7	8340103	2	12	23690.6	0.251551
	13	37.052	107410	13914653	2	13	45734.1	0.27294			13	37.052	63905.1	8278747	2	13	23216.9	0.246523
	14	37.052	139280	18043384	2	1	78591.1	1			14	37.052	138603	17955728	2	1	90449.6	1
	15	37.052	47461.6	6148530	2	2	-13227.3	-0.168306			15	37.052	42931.9	5561726	2	2	-5221.82	-0.0577318
	16	37.052	60688.9	7862097	2	3	0	0			16	37.052	48153.7	6238200	2	3	0	0
	17	37.052	69522.9	9006526	2	4	8834.04	0.112405			17	37.052	52200.6	6762467	2	4	4046.91	0.0447421
	18	37.052	78818.3	10210722	2	5	18129.4	0.230681			18	37.052	54171.5	7017781	2	5	6017.72	0.0665312
	19	37.052	82506.3	10688494	2	6	21817.4	0.277607			19	37.052	62342.5	8076326	2	6	14188.8	0.15687
	20	37.052	88068	11408992	2	7	27379.1	0.348374			20	37.052	63250.7	8193974	2	7	15097	0.16691
	21	37.052	100216	12982676	2	8	39526.6	0.50294			21	37.052	65214.5	8448375	2	8	17060.7	0.188621
	22	37.052	104154	13492910	2	9	43465.2	0.553055			22	37.052	64140.5	8309248	2	9	15986.8	0.176748
	23	37.052	116695	15117594	2	10	56006.4	0.712631			23	37.052	69847.6	9048584	2	10	21693.8	0.239844
	24	37.052	119456	15475272	2	11	58767.4	0.747762			24	37.052	67549.6	8750890	2	11	19395.9	0.214439
	25	37.052	114045	14774283	2	12	53356.4	0.678911			25	37.052	68674.2	8896571	2	12	20520.4	0.226871
	26	37.052	119684	15504834	2	13	58995.6	0.750665			26	37.052	71189.5	9222432	2	13	23035.8	0.254681
	27	37.052	163014	21118133	2	1	112157	1			27	37.052	103475	13404938	3	1	49845.4	1
	28	37.052	43882	5684811	2	2	-6975.92	-0.062198			28	37.052	48190.9	6243013	3	2	-5438.77	-0.109113
	29	37.052	50857.9	6588524	2	3	0	0			29	37.052	53629.7	6947593	3	3	0	0
	30	37.052	56796.6	7357858	2	4	5938.62	0.0529494			30	37.052	59665.7	7729546	3	4	6036.03	0.121095
	31	37.052	61160.9	7923241	2	5	10302.9	0.0918619			31	37.052	61456.5	7961536	3	5	7826.8	0.157022
	32	37.052	64445.6	8348776	2	6	13587.7	0.121149			32	37.052	65134	8437956	3	6	11504.4	0.230801
	33	37.052	72230.1	9357240	2	7	21372.2	0.190557			33	37.052	68833.7	8917245	3	7	15204.1	0.305025
	34	37.052	77888.2	10090230	2	8	27030.3	0.241005			34	37.052	73263.1	9491052	3	8	19633.4	0.393886
	35	37.052	82483.9	10685591	2	9	31626	0.281981			35	37.052	81297	10531828	3	9	27667.3	0.555063
	36	37.052	90642.8	11742552	2	10	39784.8	0.354726			36	37.052	79659.8	10319732	3	10	26030.1	0.522218
	37	37.052	92614.1	11997926	2	11	41756.1	0.372302			37	37.052	80876.5	10477351	3	11	27246.8	0.546627
	38	37.052	97637.4	12648690	2	12	46779.5	0.417091			38	37.052	86662.2	11226879	3	12	33032.5	0.662701
	39	37.052	99588.2	12901416	2	13	48730.3	0.434485			39	37.052	87998.7	11400022	3	13	34369.1	0.689514

## Sheet: 746
			60x80 px
0.5% DMSO										2 µM sch-984
746_1		area	IntDen	RawIntDen	Slice	Frame	minus bg	normalized		746_2		area	IntDen	RawIntDen	Slice	Frame	minus bg	normalized
	1	37.052	362571	46970195	2	1	277418	1			1	37.052	169228	21923090	2	1	120418	1
	2	37.052	71090.4	9209586	2	2	-14062.4	-0.0506904			2	37.052	44388.2	5750382	2	2	-4422.05	-0.0367226
	3	37.052	85152.8	11031341	2	3	0	0			3	37.052	48810.2	6323248	2	3	0	0
	4	37.052	95944.4	12429365	2	4	10791.6	0.0389001			4	37.052	54457.4	7054819	2	4	5647.12	0.0468961
	5	37.052	106824	13838811	2	5	21671.3	0.078118			5	37.052	58385.5	7563705	2	5	9575.3	0.0795173
	6	37.052	114110	14782705	2	6	28957.4	0.104382			6	37.052	60474.5	7834320	2	6	11664.2	0.0968646
	7	37.052	117969	15282647	2	7	32816.6	0.118293			7	37.052	60829.7	7880342	2	7	12019.5	0.0998147
	8	37.052	128630	16663756	2	8	43477.6	0.156722			8	37.052	61044.7	7908198	2	8	12234.5	0.1016
	9	37.052	140001	18136822	2	9	54848.4	0.19771			9	37.052	60414.7	7826578	2	9	11604.5	0.0963683
	10	37.052	145874	18897626	2	10	60721.2	0.21888			10	37.052	64929.3	8411438	2	10	16119.1	0.13386
	11	37.052	146154	18933864	2	11	61000.9	0.219888			11	37.052	68040	8814421	2	11	19229.8	0.159692
	12	37.052	159439	20654950	2	12	74286.3	0.267777			12	37.052	71071.8	9207185	2	12	22261.6	0.18487
	13	37.052	167310	21674564	2	13	82156.9	0.296148			13	37.052	72885.5	9442141	2	13	24075.3	0.199931
	14	37.052	578614	74958034	2	1	423623	1			14	37.052	265073	34339558	2	1	186267	1
	15	37.052	120767	15645100	2	2	-34224.2	-0.0807893			15	37.052	74169.5	9608479	2	2	-4636.59	-0.0248922
	16	37.052	154991	20078758	2	3	0	0			16	37.052	78806.1	10209138	2	3	0	0
	17	37.052	181277	23483996	2	4	26285.6	0.0620496			17	37.052	77912.7	10093402	2	4	-893.386	-0.00479627
	18	37.052	207017	26818528	2	5	52025.4	0.122811			18	37.052	89174.1	11552289	2	5	10368	0.0556622
	19	37.052	230625	29876851	2	6	75633.2	0.178539			19	37.052	90021.2	11662025	2	6	11215.1	0.0602098
	20	37.052	266922	34579073	2	7	111930	0.264222			20	37.052	88932.1	11520944	2	7	10126.1	0.0543632
	21	37.052	285666	37007323	2	8	130675	0.308469			21	37.052	92812.7	12023663	2	8	14006.6	0.0751966
	22	37.052	302275	39158948	2	9	147283	0.347676			22	37.052	98735.3	12790923	2	9	19929.2	0.106993
	23	37.052	322846	41823868	2	10	167854	0.396235			23	37.052	109604	14198912	2	10	30797.8	0.165342
	24	37.052	339854	44027310	2	11	184863	0.436386			24	37.052	110839	14358888	2	11	32032.6	0.171972
	25	37.052	350611	45420857	2	12	195620	0.461779			25	37.052	111668	14466370	2	12	32862.3	0.176426
	26	37.052	350539	45411443	2	13	195547	0.461607			26	37.052	121252	15707962	2	13	42446.4	0.227879
	27	37.052	374500	48515562	2	1	266792	1			27	37.052	293470	38018334	2	1	205414	1
	28	37.052	79535.6	10303647	2	2	-28172.2	-0.105596			28	37.052	80624	10444650	2	2	-7432.1	-0.0361811
	29	37.052	107708	13953282	2	3	0	0			29	37.052	88056.1	11407461	2	3	0	0
	30	37.052	114514	14835036	2	4	6806.41	0.025512			30	37.052	90979.6	11786183	2	4	2923.42	0.0142319
	31	37.052	123412	15987679	2	5	15703.9	0.0588618			31	37.052	111208	14406748	2	5	23152	0.112709
	32	37.052	129760	16810045	2	6	22051.8	0.0826555			32	37.052	116290	15065036	2	6	28233.5	0.137447
	33	37.052	142477	18457591	2	7	34769.5	0.130324			33	37.052	114207	14795197	2	7	26150.5	0.127306
	34	37.052	152097	19703861	2	8	44389.7	0.166383			34	37.052	109643	14203938	2	8	21586.5	0.105088
	35	37.052	155665	20166017	2	9	47957.2	0.179755			35	37.052	114917	14887157	2	9	26860.4	0.130762
	36	37.052	172683	22370672	2	10	64975.3	0.243543			36	37.052	131369	17018515	2	10	43312.7	0.210856
	37	37.052	172877	22395815	2	11	65169.4	0.24427			37	37.052	131446	17028469	2	11	43389.5	0.21123
	38	37.052	175708	22762497	2	12	67999.8	0.254879			38	37.052	131266	17005171	2	12	43209.7	0.210354
	39	37.052	179302	23228146	2	13	71594.3	0.268352			39	37.052	135424	17543873	2	13	47368	0.230598
746_3	1	37.052	280650	36357501	2	1	200583	1		746_4	1	37.052	424687	55017141	2	1	348966	1
	2	37.052	63091.2	8173313	2	2	-16975.5	-0.0846307			2	37.052	68498.4	8873800	2	2	-7222.18	-0.0206959
	3	37.052	80066.7	10372446	2	3	0	0			3	37.052	75720.6	9809416	2	3	0	0
	4	37.052	83831.6	10860179	2	4	3764.9	0.0187698			4	37.052	82779.2	10723850	2	4	7058.67	0.0202274
	5	37.052	93720.2	12141225	2	5	13653.5	0.0680691			5	37.052	83694.7	10842444	2	5	7974.12	0.0228507
	6	37.052	97057.1	12573510	2	6	16990.4	0.084705			6	37.052	84050.3	10888509	2	6	8329.7	0.0238697
	7	37.052	104702	13563942	2	7	24635.7	0.12282			7	37.052	94374.2	12225943	2	7	18653.6	0.0534539
	8	37.052	109782	14221974	2	8	29715.2	0.148144			8	37.052	94847.8	12287302	2	8	19127.2	0.0548111
	9	37.052	114206	14795157	2	9	34139.7	0.170202			9	37.052	98923.7	12815326	2	9	23203.1	0.0664911
	10	37.052	120019	15548212	2	10	39952.6	0.199182			10	37.052	103523	13411207	2	10	27802.8	0.079672
	11	37.052	121130	15692159	2	11	41063.8	0.204722			11	37.052	107166	13883135	2	11	31445.7	0.0901111
	12	37.052	123821	16040656	2	12	43753.9	0.218133			12	37.052	111272	14415003	2	12	35551.3	0.101876
	13	37.052	126898	16439335	2	13	46831.4	0.233476			13	37.052	117685	15245792	2	13	41964.3	0.120253
	14	37.052	141835	18374326	2	1	84693.9	1			14	37.052	245021	31741888	2	1	166541	1
	15	37.052	44761.2	5798703	2	2	-12379.5	-0.146168			15	37.052	70727.4	9162558	2	2	-7752.24	-0.0465484
	16	37.052	57140.7	7402438	2	3	0	0			16	37.052	78479.6	10166842	2	3	0	0
	17	37.052	62360.9	8078699	2	4	5220.17	0.0616358			17	37.052	91827.2	11895988	2	4	13347.6	0.0801456
	18	37.052	68034.4	8813688	2	5	10893.7	0.128624			18	37.052	100289	12992201	2	5	21809.4	0.130955
	19	37.052	72336.4	9371011	2	6	15195.8	0.17942			19	37.052	114863	14880179	2	6	36383.1	0.218462
	20	37.052	79261.2	10268095	2	7	22120.5	0.261182			20	37.052	125285	16230430	2	7	46805.9	0.281046
	21	37.052	89647.5	11613613	2	8	32506.8	0.383815			21	37.052	138664	17963625	2	8	60184.7	0.36138
	22	37.052	93160.3	12068697	2	9	36019.7	0.425292			22	37.052	145717	18877312	2	9	67237.6	0.403729
	23	37.052	97095.2	12578443	2	10	39954.5	0.471752			23	37.052	149822	19409041	2	10	71342.1	0.428374
	24	37.052	104237	13503693	2	11	47096.6	0.556081			24	37.052	152010	19692506	2	11	73530.2	0.441513
	25	37.052	101489	13147676	2	12	44348.5	0.523633			25	37.052	159446	20655848	2	12	80966.4	0.486164
	26	37.052	111605	14458173	2	13	54464.4	0.643074			26	37.052	173945	22534189	2	13	95465.7	0.573225
	27	37.052	171769	22252263	2	1	114250	1			27	37.052	328815	42597130	3	1	219683	1
	28	37.052	47075.8	6098560	2	2	-10442.9	-0.0914035			28	37.052	97610.7	12645230	3	2	-11521	-0.0524439
	29	37.052	57518.7	7451410	2	3	0	0			29	37.052	109132	14137750	3	3	0	0
	30	37.052	68251.7	8841846	2	4	10733	0.093943			30	37.052	114193	14793491	3	4	5061.78	0.0230413
	31	37.052	80303.6	10403143	2	5	22784.9	0.19943			31	37.052	112286	14546329	3	5	3153.89	0.0143566
	32	37.052	85774.5	11111873	2	6	28255.7	0.247314			32	37.052	124745	16160472	3	6	15613.7	0.071074
	33	37.052	92761.3	12016998	2	7	35242.6	0.308468			33	37.052	128047	16588225	3	7	18915.6	0.0861043
	34	37.052	99185.2	12849206	2	8	41666.5	0.364695			34	37.052	131169	16992680	3	8	22037.7	0.100316
	35	37.052	110620	14330585	2	9	53101.5	0.464782			35	37.052	138302	17916640	3	9	29169.9	0.132782
	36	37.052	119303	15455446	2	10	61784.5	0.540782			36	37.052	157598	20416484	3	10	48466.6	0.220621
	37	37.052	130550	16912483	2	11	73031.6	0.639225			37	37.052	168032	21768191	3	11	58900.7	0.268117
	38	37.052	136229	17648139	2	12	78710.3	0.688928			38	37.052	186421	24150449	3	12	77289.7	0.351824
	39	37.052	142019	18398186	2	13	84500	0.739604			39	37.052	200986	26037188	3	13	91853.8	0.41812
746_5	1	37.052	151978	19688330	2	1	96638.8	1		746_6	1	37.052	199243	25811479	2	1	139290	1
	2	37.052	47075.4	6098498	2	2	-8263.5	-0.0855091			2	37.052	48545.4	6288944	2	2	-11408.3	-0.0819034
	3	37.052	55338.8	7169014	2	3	0	0			3	37.052	59953.7	7766859	2	3	0	0
	4	37.052	65908.7	8538317	2	4	10569.9	0.109375			4	37.052	71561.8	9270657	2	4	11608.1	0.0833377
	5	37.052	73438.8	9513821	2	5	18100	0.187295			5	37.052	77112.5	9989744	2	5	17158.8	0.123188
	6	37.052	81580.5	10568551	2	6	26241.6	0.271543			6	37.052	74847.7	9696334	2	6	14893.9	0.106928
	7	37.052	87693.1	11360425	2	7	32354.2	0.334796			7	37.052	85643	11094848	2	7	25689.3	0.184431
	8	37.052	92417.1	11972412	2	8	37078.3	0.383679			8	37.052	79959.7	10358585	2	8	20006	0.143629
	9	37.052	92396.2	11969706	2	9	37057.4	0.383463			9	37.052	78296	10143053	2	9	18342.2	0.131684
	10	37.052	96072.9	12446006	2	10	40734	0.421508			10	37.052	75299.9	9754914	2	10	15346.1	0.110174
	11	37.052	99181.9	12848778	2	11	43843.1	0.45368			11	37.052	81014.6	10495244	2	11	21060.9	0.151202
	12	37.052	100303	12994036	2	12	44964.3	0.465283			12	37.052	87470.5	11331597	2	12	27516.8	0.197551
	13	37.052	98432.3	12751661	2	13	43093.4	0.445923			13	37.052	95183.4	12330773	2	13	35229.6	0.252924
	14	37.052	366137	47432133	2	1	280288	1			14	37.052	97248	12598239	2	1	54594.3	1
	15	37.052	73675.2	9544445	2	2	-12173.7	-0.0434328			15	37.052	37572.1	4867369	2	2	-5081.6	-0.0930793
	16	37.052	85848.9	11121517	2	3	0	0			16	37.052	42653.7	5525678	2	3	0	0
	17	37.052	102101	13226920	2	4	16252	0.0579831			17	37.052	48489.1	6281639	2	4	5835.39	0.106886
	18	37.052	111923	14499414	2	5	26074.6	0.0930278			18	37.052	53848.1	6975887	2	5	11194.4	0.205047
	19	37.052	132356	17146394	2	6	46507.1	0.165926			19	37.052	56321	7296244	2	6	13667.3	0.250343
	20	37.052	130253	16874011	2	7	44404.5	0.158425			20	37.052	61133.7	7919718	2	7	18480	0.338497
	21	37.052	147192	19068362	2	8	61343.1	0.218857			21	37.052	63495.8	8225722	2	8	20842.1	0.381763
	22	37.052	145831	18891999	2	9	59981.7	0.214			22	37.052	67600	8757415	2	9	24946.3	0.45694
	23	37.052	139632	18089048	2	10	53783.6	0.191887			23	37.052	73974.7	9583237	2	10	31321	0.573704
	24	37.052	143375	18573933	2	11	57526.5	0.205241			24	37.052	77512.4	10041547	2	11	34858.8	0.638505
	25	37.052	137128	17764558	2	12	51278.8	0.18295			25	37.052	84396.8	10933397	2	12	41743.1	0.764606
	26	37.052	147163	19064567	2	13	61313.8	0.218753			26	37.052	104245	13504706	2	13	61591.5	1.12817	outlier
	27	37.052	226556	29349767	2	1	169099	1			27	37.052	406412	52649656	2	1	307173	1
	28	37.052	50786.2	6579225	2	2	-6670.84	-0.0394493			28	37.052	86983.7	11268523	2	2	-12255.2	-0.0398966
	29	37.052	57457	7443416	2	3	0	0			29	37.052	99238.8	12856149	2	3	0	0
	30	37.052	70905.9	9185691	2	4	13448.9	0.0795329			30	37.052	109549	14191833	2	4	10310.4	0.0335654
	31	37.052	75466.8	9776540	2	5	18009.8	0.106504			31	37.052	113761	14737467	2	5	14522.2	0.047277
	32	37.052	83472.8	10813700	2	6	26015.8	0.15385			32	37.052	122545	15875377	2	6	23305.9	0.0758724
	33	37.052	92096.1	11930826	2	7	34639.1	0.204845			33	37.052	127818	16558558	2	7	28579.5	0.0930405
	34	37.052	93741.2	12143939	2	8	36284.1	0.214574			34	37.052	132873	17213410	2	8	33634.4	0.109497
	35	37.052	96109.2	12450710	2	9	38652.2	0.228577			35	37.052	140510	18202677	2	9	41270.8	0.134357
	36	37.052	97038.5	12571104	2	10	39581.5	0.234073			36	37.052	148162	19193988	2	10	48922.9	0.159268
	37	37.052	95236.3	12337627	2	11	37779.3	0.223415			37	37.052	158308	20508445	2	11	59069.4	0.1923
	38	37.052	100295	12992957	2	12	42837.9	0.25333			38	37.052	158515	20535278	2	12	59276.5	0.192974
	39	37.052	103094	13355514	2	13	45636.5	0.269881			39	37.052	157010	20340267	2	13	57771.2	0.188074
746_7	1	37.052	283458	36721308	2	1	216432	1		746_8	1	37.052	100271	12989810	2	1	61783.2	1
	2	37.052	60910.1	7890762	2	2	-6116.04	-0.0282585			2	37.052	33960.8	4399533	2	2	-4526.65	-0.0732666
	3	37.052	67026.2	8683080	2	3	0	0			3	37.052	38487.4	4985949	2	3	0	0
	4	37.052	76822.5	9952166	2	4	9796.29	0.0452627			4	37.052	38722.6	5016418	2	4	235.195	0.00380678
	5	37.052	81723.1	10587024	2	5	14696.9	0.0679053			5	37.052	41869.4	5424078	2	5	3381.99	0.0547397
	6	37.052	83846.1	10862065	2	6	16820	0.0777148			6	37.052	44041.1	5705412	2	6	5553.66	0.0898895
	7	37.052	83597	10829792	2	7	16570.8	0.0765638			7	37.052	46376.4	6007945	2	7	7888.96	0.127688
	8	37.052	89050.1	11536220	2	8	22023.9	0.101759			8	37.052	52314.8	6777253	2	8	13827.4	0.223805
	9	37.052	90699.6	11749917	2	9	23673.4	0.109381			9	37.052	52514.6	6803133	2	9	14027.2	0.227038
	10	37.052	94268.7	12212278	2	10	27242.5	0.125871			10	37.052	55643.8	7208513	2	10	17156.4	0.277686
	11	37.052	101274	13119850	2	11	34248.2	0.15824			11	37.052	54692.5	7085284	2	11	16205.1	0.26229
	12	37.052	101289	13121786	2	12	34263.1	0.158309			12	37.052	55260.2	7158820	2	12	16772.8	0.271478
	13	37.052	102667	13300219	2	13	35640.5	0.164673			13	37.052	58244.7	7545466	2	13	19757.4	0.319785
	14	37.052	247850	32108345	2	1	182153	1			14	37.052	215207	27879525	2	1	144403	1
	15	37.052	56902.8	7371619	2	2	-8793.95	-0.0482778			15	37.052	63364.1	8208666	2	2	-7439.45	-0.0515186
	16	37.052	65696.7	8510854	2	3	0	0			16	37.052	70803.6	9172429	2	3	0	0
	17	37.052	73722	9550505	2	4	8025.24	0.0440577			17	37.052	80284.4	10400651	2	4	9480.86	0.0656554
	18	37.052	82702.2	10713870	2	5	17005.5	0.0933581			18	37.052	85392.2	11062358	2	5	14588.7	0.101027
	19	37.052	85869.6	11124205	2	6	20172.9	0.110747			19	37.052	84517	10948979	2	6	13713.5	0.0949666
	20	37.052	89401.5	11581750	2	7	23704.8	0.130137			20	37.052	91520.3	11856227	2	7	20716.7	0.143464
	21	37.052	97241	12597335	2	8	31544.2	0.173174			21	37.052	95492.1	12370773	2	8	24688.6	0.17097
	22	37.052	102785	13315502	2	9	37087.9	0.203608			22	37.052	101468	13144886	2	9	30664.1	0.21235
	23	37.052	104843	13582197	2	10	39146.6	0.21491			23	37.052	106710	13823981	2	10	35906.1	0.248652
	24	37.052	106299	13770820	2	11	40602.6	0.222904			24	37.052	106681	13820264	2	11	35877.4	0.248453
	25	37.052	112822	14615854	2	12	47125.5	0.258714			25	37.052	110059	14257833	2	12	39255.1	0.271844
	26	37.052	119926	15536067	2	13	54228.8	0.29771			26	37.052	106786	13833889	2	13	35982.6	0.249181
	27	37.052	288485	37372565	2	1	218424	1			27	37.052	446555	57850136	2	1	365279	1
	28	37.052	67245.4	8711480	2	2	-2816.11	-0.0128929			28	37.052	68498.6	8873826	2	2	-12777.6	-0.0349805
	29	37.052	70061.5	9076300	2	3	0	0			29	37.052	81276.2	10529138	2	3	0	0
	30	37.052	71329.8	9240606	2	4	1268.31	0.00580664			30	37.052	85593.3	11088407	2	4	4317.09	0.0118186
	31	37.052	76485.9	9908560	2	5	6424.36	0.0294124			31	37.052	92019	11920837	2	5	10742.8	0.0294098
	32	37.052	77791.8	10077737	2	6	7730.26	0.0353911			32	37.052	96308.3	12476510	2	6	15032.1	0.0411524
	33	37.052	84328.8	10924596	2	7	14267.3	0.0653194			33	37.052	99575.2	12899726	2	7	18299	0.0500959
	34	37.052	85469.9	11072421	2	8	15408.4	0.0705436			34	37.052	103865	13455513	2	8	22589.2	0.0618409
	35	37.052	91727.8	11883116	2	9	21666.3	0.0991939			35	37.052	108774	14091348	2	9	27497.3	0.0752776
	36	37.052	91275.8	11824555	2	10	21214.3	0.0971243			36	37.052	95599.1	12384637	2	10	14322.9	0.0392109
	37	37.052	94417.1	12231507	2	11	24355.6	0.111506			37	37.052	102747	13310630	2	11	21470.8	0.0587792
	38	37.052	95495.7	12371232	2	12	25434.1	0.116444			38	37.052	102605	13292182	2	12	21328.4	0.0583894
	39	37.052	97863.2	12677937	2	13	27801.7	0.127283			39	37.052	108749	14088168	2	13	27472.8	0.0752104
746_9	1	37.052	115779	14998825	2	1	75451.3	1		746_10	1	37.052	515676	66804602	2	1	400915	1
	2	37.052	36657.2	4748857	2	2	-3669.98	-0.0486404			2	37.052	101216	13112274	2	2	-13545.5	-0.0337865
	3	37.052	40327.2	5224294	2	3	0	0			3	37.052	114761	14867063	2	3	0	0
	4	37.052	45128.1	5846233	2	4	4800.85	0.0636285			4	37.052	134308	17399230	2	4	19546.2	0.0487541
	5	37.052	48487.8	6281483	2	5	8160.62	0.108158			5	37.052	142408	18448560	2	5	27646.2	0.0689578
	6	37.052	51887.6	6721915	2	6	11560.4	0.153217			6	37.052	146946	19036494	2	6	32184.6	0.0802778
	7	37.052	52939.5	6858190	2	7	12612.3	0.167158			7	37.052	166622	21585540	2	7	51861.1	0.129357
	8	37.052	54599.8	7073277	2	8	14272.6	0.189163			8	37.052	166804	21609004	2	8	52042.2	0.129809
	9	37.052	61719.2	7995571	2	9	21392	0.28352			9	37.052	177529	22998435	2	9	62767.5	0.156561
	10	37.052	71083.5	9208700	2	10	30756.3	0.407631			10	37.052	182912	23695859	2	10	68151	0.169989
	11	37.052	68062.8	8817365	2	11	27735.5	0.367595			11	37.052	204526	26495808	2	11	89764.3	0.223899
	12	37.052	74346.8	9631447	2	12	34019.6	0.450881			12	37.052	218428	28296870	2	12	103667	0.258576
	13	37.052	74947.3	9709247	2	13	34620.1	0.458841			13	37.052	213117	27608728	2	13	98355.1	0.245327
	14	37.052	81891.8	10608890	2	1	44893.9	1			14	37.052	625197	80992701	2	1	498157	1
	15	37.052	32245.1	4177273	2	2	-4752.88	-0.105869			15	37.052	107094	13873776	2	2	-19945.5	-0.0400385
	16	37.052	36998	4792997	2	3	0	0			16	37.052	127040	16457665	2	3	0	0
	17	37.052	43855.6	5681385	2	4	6857.62	0.152752			17	37.052	136896	17734605	2	4	9856.92	0.0197868
	18	37.052	47373.4	6137112	2	5	10375.5	0.231111			18	37.052	154057	19957760	2	5	27017.8	0.0542356
	19	37.052	50551.1	6548767	2	6	13553.1	0.301892			19	37.052	162820	21092992	2	6	35780.9	0.0718265
	20	37.052	52448.3	6794552	2	7	15450.3	0.344153			20	37.052	165482	21437760	2	7	38442.2	0.0771689
	21	37.052	51906.3	6724332	2	8	14908.3	0.332079			21	37.052	165353	21421127	2	8	38313.8	0.0769111
	22	37.052	56007.4	7255624	2	9	19009.4	0.423431			22	37.052	150965	19557091	2	9	23925	0.048027
	23	37.052	54885.5	7110281	2	10	17887.5	0.39844			23	37.052	154453	20009044	2	10	27413.7	0.0550302
	24	37.052	57764.6	7483259	2	11	20766.6	0.462571			24	37.052	175948	22793646	2	11	48908.5	0.0981789
	25	37.052	64574.3	8365438	2	12	27576.3	0.614255			25	37.052	177119	22945385	2	12	50079.8	0.10053
	26	37.052	76662.7	9931465	2	13	39664.7	0.883522			26	37.052	188403	24407114	2	13	61363.2	0.12318
	27	37.052	118247	15318569	2	1	72516.2	1
	28	37.052	38140.1	4940953	2	2	-7590.38	-0.104671
	29	37.052	45730.4	5924268	2	3	0	0
	30	37.052	48561.5	6291029	2	4	2831.09	0.0390408
	31	37.052	52716.6	6829309	2	5	6986.17	0.0963394
	32	37.052	54875.8	7109029	2	6	9145.37	0.126115
	33	37.052	58252.1	7546415	2	7	12521.6	0.172674
	34	37.052	61698.3	7992871	2	8	15967.9	0.220198
	35	37.052	64012.9	8292719	2	9	18282.5	0.252116
	36	37.052	71804.3	9302075	2	10	26073.9	0.359559
	37	37.052	80387.7	10414026	2	11	34657.2	0.477924
	38	37.052	82434	10679122	2	12	36703.5	0.506142
	39	37.052	84205.5	10908615	2	13	38475	0.530571
746_11	1	37.052	102501	13278760	2	1	68232.5	1		746_12	1	37.052	306968	39766993	2	1	246363	1
	2	37.052	32344	4190090	2	2	-1924.51	-0.0282052			2	37.052	53487.6	6929187	2	2	-7117.89	-0.0288919
	3	37.052	34268.5	4439406	2	3	0	0			3	37.052	60605.5	7851292	2	3	0	0
	4	37.052	38886.4	5037643	2	4	4617.89	0.0676788			4	37.052	69143	8957302	2	4	8537.48	0.0346541
	5	37.052	41221.9	5340199	2	5	6953.38	0.101907			5	37.052	70832.2	9176135	2	5	10226.7	0.0415107
	6	37.052	42387.9	5491254	2	6	8119.4	0.118996			6	37.052	75074	9725659	2	6	14468.6	0.0587287
	7	37.052	44359.4	5746656	2	7	10090.9	0.14789			7	37.052	77808.8	10079942	2	7	17203.3	0.0698293
	8	37.052	43898.3	5686923	2	8	9629.8	0.141132			8	37.052	85080.2	11021932	2	8	24474.7	0.0993442
	9	37.052	49531.3	6416656	2	9	15262.7	0.223687			9	37.052	85333.9	11054805	2	9	24728.5	0.100374
	10	37.052	50772.2	6577413	2	10	16503.6	0.241874			10	37.052	89897.1	11645957	2	10	29291.7	0.118896
	11	37.052	52052.6	6743284	2	11	17784	0.260639			11	37.052	90607.4	11737965	2	11	30001.9	0.121779
	12	37.052	54675	7083010	2	12	20406.4	0.299072			12	37.052	90325.3	11701420	2	12	29719.8	0.120634
	13	37.052	60836.3	7881201	2	13	26567.8	0.389372			13	37.052	93158.1	12068403	2	13	32552.6	0.132133
	14	37.052	141997	18395334	2	1	94947.2	1			14	37.052	73849.8	9567065	2	1	37538	1
	15	37.052	45309.2	5869691	2	2	-1740.38	-0.01833			15	37.052	33895.9	4391136	2	2	-2415.89	-0.0643586
	16	37.052	47049.5	6095153	2	3	0	0			16	37.052	36311.8	4704109	2	3	0	0
	17	37.052	52609	6815367	2	4	5559.45	0.0585531			17	37.052	39778.8	5153252	2	4	3467.01	0.0923601
	18	37.052	53922.9	6985587	2	5	6873.41	0.0723919			18	37.052	43625.3	5651549	2	5	7313.45	0.194828
	19	37.052	55652	7209579	2	6	8602.44	0.0906024			19	37.052	45777	5930300	2	6	9465.18	0.252149
	20	37.052	57873.9	7497420	2	7	10824.3	0.114004			20	37.052	49449.4	6406044	2	7	13137.5	0.34998
	21	37.052	56428.9	7310221	2	8	9379.32	0.0987846			21	37.052	51990.6	6735260	2	8	15678.8	0.417678
	22	37.052	58196.4	7539203	2	9	11146.9	0.117401			22	37.052	55132	7142218	2	9	18820.2	0.501364
	23	37.052	58862.8	7625539	2	10	11813.3	0.12442			23	37.052	59015.5	7645312	2	10	22703.7	0.604818
	24	37.052	59875.5	7756722	2	11	12825.9	0.135085			24	37.052	65099.6	8433494	2	11	28787.8	0.766897
	25	37.052	63445.2	8219169	2	12	16395.6	0.172682			25	37.052	65879.3	8534503	2	12	29567.5	0.787668
	26	37.052	62466.9	8092442	2	13	15417.4	0.162379			26	37.052	65736	8515944	2	13	29424.2	0.783851
	27	37.052	194694	25222094	2	1	139407	1			27	37.052	251717	32609334	2	1	190543	1
	28	37.052	48828.4	6325607	2	2	-6457.94	-0.0463243			28	37.052	51610.9	6686061	2	2	-9563.08	-0.0501885
	29	37.052	55286.4	7162218	2	3	0	0			29	37.052	61173.9	7924935	2	3	0	0
	30	37.052	59106.7	7657124	2	4	3820.26	0.0274036			30	37.052	66019.8	8552709	2	4	4845.9	0.025432
	31	37.052	61041.2	7907742	2	5	5754.83	0.0412807			31	37.052	71295.6	9236168	2	5	10121.6	0.0531199
	32	37.052	64305	8330563	2	6	9018.65	0.0646929			32	37.052	76125.8	9861912	2	6	14951.9	0.0784697
	33	37.052	63666.9	8247897	2	7	8380.54	0.0601155			33	37.052	80535.1	10433121	2	7	19361.1	0.10161
	34	37.052	65877.6	8534285	2	8	10591.2	0.0759732			34	37.052	86431.3	11196969	2	8	25257.4	0.132555
	35	37.052	66670.2	8636960	2	9	11383.8	0.0816585			35	37.052	94389.3	12227910	2	9	33215.4	0.17432
	36	37.052	63808.6	8266250	2	10	8522.21	0.0611318			36	37.052	96774.8	12536939	2	10	35600.9	0.186839
	37	37.052	66767.1	8649510	2	11	11480.7	0.0823534			37	37.052	101219	13112674	2	11	40045	0.210163
	38	37.052	72822.4	9433960	2	12	17536	0.125789			38	37.052	103317	13384410	2	12	42142.6	0.221171
	39	37.052	78348.7	10149880	2	13	23062.3	0.165431			39	37.052	109269	14155585	2	13	48095.5	0.252412
746_13	1	37.052	134975	17485678	2	1	83581.6	1		746_14	1	37.052	167320	21675928	2	1	123176	1
	2	37.052	47077.2	6098734	2	2	-4316.2	-0.0516405			2	37.052	42681.8	5529322	2	2	-1462.27	-0.0118714
	3	37.052	51393.4	6657887	2	3	0	0			3	37.052	44144.1	5718756	2	3	0	0
	4	37.052	53720.9	6959417	2	4	2327.56	0.0278478			4	37.052	45468.4	5890324	2	4	1324.36	0.0107518
	5	37.052	54077.7	7005640	2	5	2684.36	0.0321167			5	37.052	48110.4	6232580	2	5	3966.3	0.0322002
	6	37.052	57345.5	7428968	2	6	5952.11	0.0712131			6	37.052	46271.3	5994336	2	6	2127.25	0.01727
	7	37.052	62997.3	8161152	2	7	11604	0.138834			7	37.052	46906.3	6076599	2	7	2762.25	0.0224252
	8	37.052	64990.9	8419410	2	8	13597.5	0.162685			8	37.052	47796.2	6191877	2	8	3652.1	0.0296494
	9	37.052	64154.2	8311015	2	9	12760.8	0.152675			9	37.052	45983.9	5957103	2	9	1839.84	0.0149367
	10	37.052	68113.3	8823912	2	10	16719.9	0.200043			10	37.052	46605.2	6037587	2	10	2461.11	0.0199804
	11	37.052	66281.9	8586666	2	11	14888.6	0.178132			11	37.052	44626.5	5781259	2	11	482.471	0.00391692
	12	37.052	68092	8821152	2	12	16698.6	0.199788			12	37.052	46744.4	6055626	2	12	2600.36	0.0211109
	13	37.052	69283.3	8975485	2	13	17889.9	0.214042			13	37.052	44294.2	5738204	2	13	150.122	0.00121876
	14	37.052	110148	14269392	3	1	37393.8	1			14	37.052	375873	48693450	2	1	300883	1
	15	37.052	61228.9	7932061	3	2	-11525.1	-0.30821			15	37.052	72857.6	9438529	2	2	-2132.6	-0.0070878
	16	37.052	72754.1	9425116	3	3	0	0			16	37.052	74990.2	9714802	2	3	0	0
	17	37.052	80576.9	10438544	3	4	7822.82	0.209201			17	37.052	80452.3	10422401	2	4	5462.08	0.0181535
	18	37.052	79933.7	10355221	3	5	7179.64	0.192001			18	37.052	80529.8	10432438	2	5	5539.55	0.018411
	19	37.052	88162.9	11421292	3	6	15408.8	0.412069			19	37.052	80476.7	10425562	2	6	5486.48	0.0182346
	20	37.052	88368.1	11447872	3	7	15614	0.417556			20	37.052	77758.1	10073375	2	7	2767.89	0.00919922
	21	37.052	87070.4	11279755	3	8	14316.3	0.382852			21	37.052	78980.3	10231709	2	8	3990.09	0.0132613
	22	37.052	93618.8	12128090	3	9	20864.7	0.557973			22	37.052	78037.5	10109570	2	9	3047.28	0.0101278
	23	37.052	91624.6	11869743	3	10	18870.5	0.504642			23	37.052	77097.7	9987826	2	10	2107.52	0.00700445
	24	37.052	98773.5	12795874	3	11	26019.5	0.695823			24	37.052	77601.2	10053049	2	11	2610.99	0.00867775
	25	37.052	106448	13790108	3	12	33694.1	0.901062			25	37.052	78276.7	10140554	2	12	3286.45	0.0109227
	26	37.052	108965	14116140	3	13	36210.8	0.968364			26	37.052	76206.5	9872367	2	13	1216.27	0.00404234
	27	37.052	305295	39550196	3	1	220669	1			27	37.052	127038	16457415	2	1	83422.6	1
	28	37.052	77633.6	10057243	3	2	-6992.5	-0.0316878			28	37.052	42768	5540495	2	2	-846.948	-0.0101525
	29	37.052	84626.1	10963105	3	3	0	0			29	37.052	43615	5650215	2	3	0	0
	30	37.052	88145	11418970	3	4	3518.9	0.0159465			30	37.052	50100.1	6490344	2	4	6485.1	0.0777379
	31	37.052	90575.1	11733789	3	5	5949.04	0.0269592			31	37.052	55505.6	7190614	2	5	11890.6	0.142535
	32	37.052	93785.1	12149628	3	6	9158.98	0.0415056			32	37.052	57090.5	7395939	2	6	13475.5	0.161533
	33	37.052	94553	12249112	3	7	9926.91	0.0449856			33	37.052	56490.8	7318240	2	7	12875.8	0.154344
	34	37.052	104449	13531120	3	8	19822.9	0.0898313			34	37.052	58685	7602494	2	8	15070	0.180646
	35	37.052	108038	13996008	3	9	23411.5	0.106093			35	37.052	58795.3	7616795	2	9	15180.4	0.181969
	36	37.052	114575	14842880	3	10	29948.7	0.135718			36	37.052	59152.8	7663101	2	10	15537.8	0.186254
	37	37.052	112523	14577035	3	11	27896.5	0.126418			37	37.052	58524.7	7581736	2	11	14909.7	0.178725
	38	37.052	120309	15585759	3	12	35683.1	0.161704			38	37.052	59829.3	7750738	2	12	16214.3	0.194363
	39	37.052	127868	16565006	3	13	43242	0.195959			39	37.052	58841	7622713	2	13	15226.1	0.182517

## Sheet: 747
			60x80 px
0.5% DMSO										2 µM sch-984
747_1		area	IntDen	RawIntDen	Slice	Frame	minus bg	normalized		747_2		area	IntDen	RawIntDen	Slice	Frame	minus bg	normalized
	1	37.052	311182	40312900	2	1	218699	1			1	37.052	585066	75793875	2	1	455805	1
	2	37.052	82700	10713580	2	2	-9783.27	-0.044734			2	37.052	108177	14014112	2	2	-21083.4	-0.0462553
	3	37.052	92483.2	11980979	2	3	0	0			3	37.052	129261	16745417	2	3	0	0
	4	37.052	92559.8	11990901	2	4	76.59	0.000350207			4	37.052	145947	18907138	2	4	16686.7	0.0366093
	5	37.052	95345.2	12351737	2	5	2861.95	0.0130862			5	37.052	152164	19712501	2	5	22903.4	0.0502483
	6	37.052	94970	12303137	2	6	2486.79	0.0113708			6	37.052	155524	20147719	2	6	26263	0.0576188
	7	37.052	98157.9	12716124	2	7	5674.71	0.0259476			7	37.052	176824	22907151	2	7	47563.5	0.10435
	8	37.052	107243	13893019	2	8	14759.4	0.0674871			8	37.052	180530	23387210	2	8	51269.1	0.11248
	9	37.052	116088	15038966	2	9	23605.1	0.107934			9	37.052	181731	23542834	2	9	52470.4	0.115116
	10	37.052	119599	15493729	2	10	27115.5	0.123986			10	37.052	189471	24545558	2	10	60210.6	0.132097
	11	37.052	109235	14151151	2	11	16751.9	0.0765981			11	37.052	199094	25792084	2	11	69832.8	0.153208
	12	37.052	123109	15948486	2	12	30625.9	0.140037			12	37.052	207545	26886951	2	12	78284.2	0.171749
	13	37.052	128065	16590545	2	13	35582	0.162699			13	37.052	222152	28779297	2	13	92891.6	0.203797
	14	37.052	514863	66699290	1	1	355262	1			14	37.052	210290	27242613	2	1	135694	1
	15	37.052	140935	18257823	1	2	-18665.9	-0.0525412			15	37.052	65052.2	8427356	2	2	-9543.88	-0.0703336
	16	37.052	159601	20675945	1	3	0	0			16	37.052	74596.1	9663742	2	3	0	0
	17	37.052	164390	21296388	1	4	4789.31	0.013481			17	37.052	79598.1	10311744	2	4	5002.04	0.0368626
	18	37.052	168330	21806719	1	5	8728.64	0.0245696			18	37.052	86192.6	11166049	2	5	11596.6	0.085461
	19	37.052	170850	22133215	1	6	11248.9	0.0316637			19	37.052	88670.7	11487070	2	6	14074.6	0.103723
	20	37.052	166713	21597237	1	7	7111.61	0.0200179			20	37.052	105779	13703454	2	7	31183.2	0.229805
	21	37.052	169580	21968704	1	8	9979.03	0.0280892			21	37.052	99909	12942968	2	8	25312.9	0.186544
	22	37.052	167739	21730230	1	9	8138.21	0.0229076			22	37.052	104317	13513992	2	9	29720.7	0.219027
	23	37.052	164249	21278002	1	10	4647.38	0.0130816			23	37.052	112771	14609173	2	10	38174.6	0.281328
	24	37.052	180982	23445747	1	11	21380.6	0.0601825			24	37.052	131969	17096328	2	11	57373.4	0.422814
	25	37.052	166103	21518190	1	12	6501.43	0.0183004			25	37.052	132344	17144789	2	12	57747.5	0.42557
	26	37.052	180977	23445121	1	13	21375.7	0.0601689			26	37.052	131246	17002593	2	13	56649.9	0.417481
	27	37.052	211462	27394419	2	1	125644	1			27	37.052	368219	47701860	2	1	253621	1
	28	37.052	73281	9493373	2	2	-12536.9	-0.0997811			28	37.052	99942.7	12947332	2	2	-14655.2	-0.0577839
	29	37.052	85817.9	11117501	2	3	0	0			29	37.052	114598	14845879	2	3	0	0
	30	37.052	96901	12553285	2	4	11083.1	0.0882098			30	37.052	127792	16555179	2	4	13194.4	0.052024
	31	37.052	111261	14413534	2	5	25442.6	0.202497			31	37.052	142193	18420751	2	5	27595.1	0.108804
	32	37.052	122428	15860198	2	6	36609.7	0.291376			32	37.052	135136	17506582	2	6	20538.4	0.0809808
	33	37.052	138775	17977997	2	7	52957.3	0.421486			33	37.052	160894	20843480	2	7	46296.5	0.182542
	34	37.052	153791	19923264	2	8	67973.2	0.540997			34	37.052	122889	15919944	2	8	8290.89	0.0326901
	35	37.052	168175	21786613	2	9	82356.7	0.655475			35	37.052	136371	17666592	2	9	21773.6	0.0858508
	36	37.052	173978	22538445	2	10	88160.2	0.701665			36	37.052	150961	19556569	2	10	36362.6	0.143374
	37	37.052	184457	23895971	2	11	98639.2	0.785067			37	37.052	174321	22582866	2	11	59723.1	0.235482
	38	37.052	201704	26130310	2	12	115886	0.922337			38	37.052	180903	23435608	2	12	66305.6	0.261436
	39	37.052	217380	28161045	2	13	131562	1.0471			39	37.052	191260	24777250	2	13	76662	0.30227
747_3	1	37.052	201144	26057705	2	1	136832	1		747_4	1	37.052	338705	43878357	3	1	144072	1
	2	37.052	58304.9	7553260	2	2	-6006.91	-0.0438999			2	37.052	178142	23077836	3	2	-16490.7	-0.114461
	3	37.052	64311.8	8331441	2	3	0	0			3	37.052	194632	25214165	3	3	0	0
	4	37.052	66966.9	8675406	2	4	2655.12	0.0194043			4	37.052	198173	25672825	3	4	3540.48	0.0245743
	5	37.052	70208.2	9095303	2	5	5896.38	0.0430921			5	37.052	201961	26163584	3	5	7328.73	0.0508685
	6	37.052	73160.7	9477789	2	6	8848.86	0.0646695			6	37.052	199648	25863859	3	6	5015.1	0.0348096
	7	37.052	74135	9604004	2	7	9823.13	0.0717897			7	37.052	198970	25776081	3	7	4337.53	0.0301066
	8	37.052	75102.4	9729336	2	8	10790.6	0.0788601			8	37.052	216680	28070312	3	8	22047.1	0.153028
	9	37.052	74701.1	9677343	2	9	10389.2	0.075927			9	37.052	223769	28988743	3	9	29136.6	0.202236
	10	37.052	77042.5	9980666	2	10	12730.7	0.0930385			10	37.052	236882	30687518	3	10	42249.8	0.293254
	11	37.052	79766.9	10333607	2	11	15455.1	0.112949			11	37.052	247196	32023610	3	11	52563.3	0.36484
	12	37.052	83363.8	10799576	2	12	19052	0.139236			12	37.052	258570	33497180	3	12	63938	0.443792
	13	37.052	82561.4	10695635	2	13	18249.6	0.133372			13	37.052	247993	32126871	3	13	53360.4	0.370373
	14	37.052	115573	14972149	3	1	71640.2	1			14	37.052	159419	20652380	3	1	70604.3	1
	15	37.052	43163.6	5591737	3	2	-768.807	-0.0107315			15	37.052	80219.7	10392272	3	2	-8595.27	-0.121739
	16	37.052	43932.4	5691334	3	3	0	0			16	37.052	88815	11505769	3	3	0	0
	17	37.052	46453	6017874	3	4	2520.62	0.0351844			17	37.052	89109	11543857	3	4	294.008	0.00416417
	18	37.052	44859.3	5811419	3	5	926.956	0.012939			18	37.052	93747.6	12144777	3	5	4932.61	0.0698628
	19	37.052	46700.8	6049978	3	6	2768.43	0.0386436			19	37.052	89126.5	11546127	3	6	311.53	0.00441234
	20	37.052	45528	5898038	3	7	1595.58	0.0222722			20	37.052	97039.8	12571273	3	7	8224.81	0.116492
	21	37.052	46978.1	6085898	3	8	3045.71	0.0425139			21	37.052	98246.4	12727586	3	8	9431.42	0.133581
	22	37.052	46184.1	5983040	3	9	2251.73	0.0314311			22	37.052	103217	13371465	3	9	14401.6	0.203977
	23	37.052	44085.1	5711115	3	10	152.692	0.00213137			23	37.052	104265	13507220	3	10	15449.5	0.218819
	24	37.052	44948.6	5822985	3	11	1016.24	0.0141853			24	37.052	112779	14610236	3	11	23963.9	0.339412
	25	37.052	46210.9	5986508	3	12	2278.5	0.0318047			25	37.052	115802	15001860	3	12	26986.9	0.382228
	26	37.052	45036.3	5834347	3	13	1103.94	0.0154095			26	37.052	113188	14663169	3	13	24372.5	0.345199
	27	37.052	191517	24810586	2	1	118593	1			27	37.052	250610	32465856	3	1	121239	1
	28	37.052	65529.9	8489237	2	2	-7394.64	-0.0623532			28	37.052	117466	15217404	3	2	-11904.9	-0.0981939
	29	37.052	72924.5	9447194	2	3	0	0			29	37.052	129371	16759657	3	3	0	0
	30	37.052	74502.4	9651607	2	4	1577.9	0.0133052			30	37.052	135675	17576417	3	4	6304.71	0.0520024
	31	37.052	78769.1	10204345	2	5	5844.58	0.0492828			31	37.052	134510	17425392	3	5	5138.92	0.0423868
	32	37.052	80496	10428059	2	6	7571.46	0.0638443			32	37.052	132869	17212870	3	6	3498.43	0.0288557
	33	37.052	85471.6	11072637	2	7	12547.1	0.1058			33	37.052	130749	16938260	3	7	1378.67	0.0113715
	34	37.052	83716.8	10845310	2	8	10792.3	0.0910031			34	37.052	129275	16747289	3	8	-95.471	-0.000787462
	35	37.052	89635.3	11612038	2	9	16710.8	0.140909			35	37.052	130955	16964896	3	9	1584.27	0.0130674
	36	37.052	90823	11765904	2	10	17898.5	0.150924			36	37.052	126479	16385001	3	10	-2892.03	-0.023854
	37	37.052	87192.3	11295554	2	11	14267.8	0.120309			37	37.052	120794	15648583	3	11	-8576.57	-0.0707411
	38	37.052	91322.1	11830555	2	12	18397.6	0.155132			38	37.052	126280	16359267	3	12	-3090.68	-0.0254925
	39	37.052	94139.5	12195546	2	13	21215	0.17889			39	37.052	120777	15646407	3	13	-8593.37	-0.0708797
747_5	1	37.052	245328	31781602	3	1	129513	1		747_6	1	37.052	363651	47110091	2	1	278048	1
	2	37.052	109386	14170739	3	2	-6428.44	-0.0496356			2	37.052	76031.5	9849696	2	2	-9571.74	-0.0344248
	3	37.052	115815	15003528	3	3	0	0			3	37.052	85603.2	11089692	2	3	0	0
	4	37.052	135534	17558088	3	4	19719.1	0.152256			4	37.052	92508.8	11984291	2	4	6905.56	0.0248359
	5	37.052	135928	17609108	3	5	20112.9	0.155297			5	37.052	90398.8	11710940	2	5	4795.52	0.0172471
	6	37.052	123722	16027876	3	6	7907.12	0.0610528			6	37.052	94223.9	12206480	2	6	8620.68	0.0310043
	7	37.052	141529	18334692	3	7	25713.8	0.198543			7	37.052	96552.6	12508150	2	7	10949.3	0.0393793
	8	37.052	150571	19506070	3	8	34755.9	0.268359			8	37.052	100715	13047346	2	8	15111.5	0.0543485
	9	37.052	155696	20170002	3	9	39880.9	0.30793			9	37.052	97629.9	12647711	2	9	12026.6	0.0432538
	10	37.052	151291	19599429	3	10	35476.5	0.273923			10	37.052	97632	12647985	2	10	12028.7	0.0432614
	11	37.052	138829	17984967	3	11	23014.2	0.177699			11	37.052	98370.1	12743604	2	11	12766.8	0.045916
	12	37.052	166299	21543670	3	12	50484.5	0.389803			12	37.052	96253.8	12469441	2	12	10650.5	0.0383047
	13	37.052	171593	22229401	3	13	55777.8	0.430674			13	37.052	102010	13215188	2	13	16407.1	0.0590081
	14	37.052	281212	36430383	2	1	161882	1			14	37.052	310596	40236940	2	1	207385	1
	15	37.052	103538	13413033	2	2	-15793.2	-0.09756			15	37.052	90741.5	11755344	2	2	-12468.8	-0.060124
	16	37.052	119331	15459001	2	3	0	0			16	37.052	103210	13370653	2	3	0	0
	17	37.052	125308	16233356	2	4	5977.38	0.0369244			17	37.052	110893	14365933	2	4	7682.74	0.0370457
	18	37.052	135772	17588966	2	5	16441.6	0.101565			18	37.052	115956	15021872	2	5	12746	0.0614606
	19	37.052	139976	18133500	2	6	20644.9	0.127531			19	37.052	116794	15130362	2	6	13583.5	0.0654988
	20	37.052	156889	20324604	2	7	37558.4	0.232012			20	37.052	121862	15786989	2	7	18652.1	0.0899393
	21	37.052	145870	18897075	2	8	26539.1	0.163941			21	37.052	116796	15130621	2	8	13585.5	0.0655084
	22	37.052	158116	20483482	2	9	38784.8	0.239587			22	37.052	114730	14862984	2	9	11519.6	0.0555466
	23	37.052	168213	21791583	2	10	48882.3	0.301963			23	37.052	119259	15449674	2	10	16048.3	0.077384
	24	37.052	185339	24010208	2	11	66008.2	0.407756			24	37.052	116237	15058207	2	11	13026.5	0.0628131
	25	37.052	178553	23131150	2	12	59222.6	0.365839			25	37.052	117785	15258811	2	12	14575	0.0702798
	26	37.052	161039	20862190	2	13	41708.1	0.257646			26	37.052	126210	16350142	2	13	22999.2	0.110901
	27	37.052	192398	24924660	2	1	122848	1			27	37.052	223632	28970950	3	1	145914	1
	28	37.052	59208.3	7670289	2	2	-10341	-0.0841766			28	37.052	72128.6	9344091	3	2	-5588.7	-0.0383013
	29	37.052	69549.3	9009937	2	3	0	0			29	37.052	77717.3	10068094	3	3	0	0
	30	37.052	76280.1	9881900	2	4	6730.83	0.0547897			30	37.052	80969.8	10489437	3	4	3252.42	0.0222899
	31	37.052	83278	10788458	2	5	13728.7	0.111753			31	37.052	84770.3	10981792	3	5	7052.99	0.0483365
	32	37.052	82337.6	10666641	2	6	12788.4	0.104099			32	37.052	86500.4	11205915	3	6	8783.04	0.0601931
	33	37.052	89046.7	11535785	2	7	19497.5	0.158711			33	37.052	91447.6	11846813	3	7	13730.2	0.0940979
	34	37.052	84523	10949750	2	8	14973.8	0.121888			34	37.052	91544.3	11859339	3	8	13826.9	0.0947605
	35	37.052	91761.4	11887468	2	9	22212.2	0.180809			35	37.052	89473.5	11591076	3	9	11756.2	0.0805689
	36	37.052	97256.4	12599329	2	10	27707.1	0.225539			36	37.052	90761.9	11757980	3	10	13044.5	0.0893984
	37	37.052	109901	14237417	2	11	40351.8	0.328468			37	37.052	90518.8	11726493	3	11	12801.5	0.0877327
	38	37.052	112439	14566168	2	12	42889.5	0.349125			38	37.052	86615.1	11220770	3	12	8897.7	0.0609789
	39	37.052	115864	15009909	2	13	46314.8	0.377008			39	37.052	83315.2	10793287	3	13	5597.89	0.0383642
747_7	1	37.052	117962	15281635	2	1	71550.3	1		747_8	1	37.052	240719	31184604	2	1	162013	1
	2	37.052	42260	5474677	2	2	-4151.3	-0.0580193			2	37.052	70739.3	9164109	2	2	-7967.29	-0.0491769
	3	37.052	46411.3	6012468	2	3	0	0			3	37.052	78706.6	10196252	2	3	0	0
	4	37.052	48957.7	6342350	2	4	2546.42	0.0355892			4	37.052	81026.1	10496733	2	4	2319.47	0.0143166
	5	37.052	55548.9	7196229	2	5	9137.65	0.12771			5	37.052	85353.9	11057390	2	5	6647.27	0.0410293
	6	37.052	57567.2	7457689	2	6	11155.9	0.155917			6	37.052	86138.1	11158983	2	6	7431.49	0.0458698
	7	37.052	60248.6	7805057	2	7	13837.3	0.193393			7	37.052	87110.7	11284985	2	7	8404.12	0.0518732
	8	37.052	67899.4	8796209	2	8	21488.2	0.300323			8	37.052	89169.2	11551654	2	8	10462.6	0.0645788
	9	37.052	72431.6	9383340	2	9	26020.3	0.363665			9	37.052	91841.7	11897867	2	9	13135.1	0.0810743
	10	37.052	74310.5	9626742	2	10	27899.2	0.389924			10	37.052	92846.8	12028077	2	10	14140.2	0.0872782
	11	37.052	79206.4	10261000	2	11	32795.1	0.458351			11	37.052	81763.3	10592239	2	11	3056.69	0.018867
	12	37.052	78895.5	10220722	2	12	32484.2	0.454006			12	37.052	84136.2	10899635	2	12	5429.53	0.033513
	13	37.052	80139.8	10381914	2	13	33728.5	0.471396			13	37.052	80835.1	10471993	2	13	2128.49	0.0131378
	14	37.052	478775	62024187	2	1	360536	1			14	37.052	221642	28713130	2	1	160255	1
	15	37.052	106870	13844780	2	2	-11369.2	-0.0315342			15	37.052	64602.4	8369089	2	2	3215.55	0.0200653
	16	37.052	118239	15317632	2	3	0	0			16	37.052	61386.9	7952522	2	3	0	0
	17	37.052	122606	15883266	2	4	4366.23	0.0121104			17	37.052	67722.1	8773230	2	4	6335.19	0.039532
	18	37.052	129759	16810008	2	5	11519.9	0.0319522			18	37.052	70581.7	9143688	2	5	9194.82	0.0573763
	19	37.052	133136	17247469	2	6	14896.7	0.0413183			19	37.052	73196.2	9482388	2	6	11809.3	0.0736908
	20	37.052	139393	18058020	2	7	21153.5	0.0586724			20	37.052	73597.7	9534403	2	7	12210.8	0.0761963
	21	37.052	144574	18729200	2	8	26334.5	0.0730426			21	37.052	76824.2	9952388	2	8	15437.3	0.0963298
	22	37.052	151907	19679183	2	9	33667.6	0.093382			22	37.052	78477.2	10166526	2	9	17090.3	0.106644
	23	37.052	150966	19557320	2	10	32726.9	0.0907729			23	37.052	89098.3	11542466	2	10	27711.4	0.172921
	24	37.052	163694	21206130	2	11	45454.3	0.126074			24	37.052	90538.9	11729101	2	11	29152.1	0.181911
	25	37.052	166861	21616447	2	12	48621.6	0.134859			25	37.052	100219	12983106	2	12	38831.9	0.242314
	26	37.052	167457	21693676	2	13	49217.8	0.136513			26	37.052	94313.9	12218141	2	13	32927	0.205467
	27	37.052	140470	18197485	2	1	71435	1			27	37.052	199867	25892310	2	1	131414	1
	28	37.052	60345.3	7817592	2	2	-8689.19	-0.121638			28	37.052	70324.1	9110311	2	2	1871.34	0.01424
	29	37.052	69034.5	8943256	2	3	0	0			29	37.052	68452.7	8867884	2	3	0	0
	30	37.052	73041.4	9462341	2	4	4006.91	0.0560916			30	37.052	75951.8	9839369	2	4	7499.06	0.0570642
	31	37.052	74545.1	9657132	2	5	5510.53	0.0771405			31	37.052	80842.9	10473007	2	5	12390.2	0.0942835
	32	37.052	77505.6	10040666	2	6	8471.1	0.118585			32	37.052	79941.3	10356200	2	6	11488.6	0.0874224
	33	37.052	77055.4	9982343	2	7	8020.89	0.112282			33	37.052	84827.8	10989241	2	7	16375.1	0.124607
	34	37.052	80260.9	10397599	2	8	11226.3	0.157154			34	37.052	89902.1	11646605	2	8	21449.4	0.16322
	35	37.052	84669.3	10968698	2	9	15634.7	0.218867			35	37.052	91954.6	11912502	2	9	23501.9	0.178838
	36	37.052	87965.5	11395716	2	10	18931	0.26501			36	37.052	102842	13322890	2	10	34389	0.261683
	37	37.052	89077.5	11539772	2	11	20043	0.280576			37	37.052	102437	13270484	2	11	33984.4	0.258605
	38	37.052	96951.9	12559884	2	12	27917.4	0.390808			38	37.052	110612	14329563	2	12	42159.6	0.320814
	39	37.052	98147.5	12714774	2	13	29113	0.407545			39	37.052	111577	14454478	2	13	43123.9	0.328152
747_9	1	37.052	277600	35962463	2	1	200094	1		747_10	1	37.052	283454	36720832	3	1	181979	1
	2	37.052	68675.7	8896767	2	2	-8831.13	-0.044135			2	37.052	95563.8	12380053	3	2	-5911.5	-0.0324845
	3	37.052	77506.8	10040818	2	3	0	0			3	37.052	101475	13145873	3	3	0	0
	4	37.052	84702.9	10973053	2	4	7196.08	0.0359636			4	37.052	106060	13739854	3	4	4585.04	0.0251954
	5	37.052	89483.8	11592403	2	5	11977	0.0598567			5	37.052	112324	14551363	3	5	10849.2	0.0596179
	6	37.052	98398.3	12747265	2	6	20891.5	0.104409			6	37.052	110548	14321287	3	6	9073.22	0.0498586
	7	37.052	108354	14036973	2	7	30847	0.154163			7	37.052	115681	14986248	3	7	14206.2	0.0780648
	8	37.052	111221	14408448	2	8	33714.5	0.168494			8	37.052	121004	15675730	3	8	19528.4	0.107311
	9	37.052	115146	14916934	2	9	37639.6	0.18811			9	37.052	118923	15406154	3	9	17447.5	0.0958763
	10	37.052	118581	15361895	2	10	41074.3	0.205275			10	37.052	118561	15359331	3	10	17086.1	0.0938902
	11	37.052	112336	14552840	2	11	34829.1	0.174064			11	37.052	124495	16128017	3	11	23019.7	0.126496
	12	37.052	117049	15163433	2	12	39542.3	0.197619			12	37.052	125114	16208179	3	12	23638.5	0.129897
	13	37.052	125301	16232405	2	13	47793.9	0.238858			13	37.052	126989	16451105	3	13	25513.7	0.140201
	14	37.052	213467	27654190	2	1	133759	1			14	37.052	265978	34456796	3	1	155839	1
	15	37.052	75544.2	9786572	2	2	-4164.18	-0.0311319			15	37.052	103310	13383598	3	2	-6828.77	-0.0438194
	16	37.052	79708.4	10326031	2	3	0	0			16	37.052	110139	14268249	3	3	0	0
	17	37.052	91181.7	11812362	2	4	11473.2	0.0857755			17	37.052	116744	15123912	3	4	6605.01	0.0423836
	18	37.052	97560.5	12638729	2	5	17852.1	0.133465			18	37.052	120965	15670726	3	5	10826	0.0694689
	19	37.052	91125.1	11805031	2	6	11416.7	0.0853524			19	37.052	120941	15667664	3	6	10802.3	0.0693173
	20	37.052	98219.1	12724053	2	7	18510.7	0.138389			20	37.052	128117	16597229	3	7	17977.8	0.115361
	21	37.052	106240	13763182	2	8	26532	0.198356			21	37.052	131705	17062099	3	8	21566.2	0.138388
	22	37.052	102274	13249388	2	9	22565.9	0.168706			22	37.052	134086	17370476	3	9	23946.6	0.153663
	23	37.052	112847	14618991	2	10	33138.1	0.247745			23	37.052	141866	18378373	3	10	31726.8	0.203587
	24	37.052	115071	14907131	2	11	35362.3	0.264373			24	37.052	149571	19376547	3	11	39431.8	0.25303
	25	37.052	124582	16139282	2	12	44873.5	0.33548			25	37.052	153056	19828025	3	12	42916.9	0.275393
	26	37.052	136341	17662583	2	13	56632.1	0.423389			26	37.052	158539	20538381	3	13	48400.2	0.310579
	27	37.052	252717	32738840	2	1	174739	1			27	37.052	179233	23219180	3	1	114843	1
	28	37.052	66992.5	8678715	2	2	-10985.4	-0.0628673			28	37.052	60275.9	7808592	3	2	-4113.49	-0.0358182
	29	37.052	77977.8	10101841	2	3	0	0			29	37.052	64389.4	8341485	3	3	0	0
	30	37.052	85618.3	11091643	2	4	7640.45	0.043725			30	37.052	71666.6	9284231	3	4	7277.22	0.0633664
	31	37.052	93450.9	12106332	2	5	15473	0.0885493			31	37.052	73177.1	9479911	3	5	8787.71	0.076519
	32	37.052	99260	12858887	2	6	21282.1	0.121794			32	37.052	77348.1	10020258	3	6	12958.7	0.112838
	33	37.052	106329	13774642	2	7	28351	0.162248			33	37.052	78115.7	10119694	3	7	13726.3	0.119522
	34	37.052	113918	14757803	2	8	35940.2	0.205679			34	37.052	81082.6	10504049	3	8	16693.2	0.145356
	35	37.052	118756	15384543	2	9	40778.1	0.233366			35	37.052	77109.4	9989336	3	9	12720	0.11076
	36	37.052	124559	16136273	2	10	46580.8	0.266574			36	37.052	82679.8	10710970	3	10	18290.5	0.159264
	37	37.052	125109	16207532	2	11	47130.9	0.269722			37	37.052	82634.2	10705059	3	11	18244.8	0.158867
	38	37.052	126719	16416119	2	12	48741	0.278936			38	37.052	83047.8	10758641	3	12	18658.4	0.162468
	39	37.052	130996	16970177	2	13	53017.9	0.303412			39	37.052	82562.8	10695811	3	13	18173.4	0.158245
747_11	1	37.052	166753	21602491	1	1	92548.2	1		747_12	1	37.052	487240	63120722	2	1	381559	1
	2	37.052	65475.6	8482209	1	2	-8729.49	-0.0943237			2	37.052	97967.8	12691497	2	2	-7712.54	-0.0202132
	3	37.052	74205.1	9613093	1	3	0	0			3	37.052	105680	13690638	2	3	0	0
	4	37.052	81903	10610329	1	4	7697.84	0.0831765			4	37.052	107104	13875030	2	4	1423.35	0.00373036
	5	37.052	85749.7	11108665	1	5	11544.6	0.124741			5	37.052	108205	14017711	2	5	2524.73	0.00661688
	6	37.052	86908.5	11258790	1	6	12703.4	0.137263			6	37.052	106290	13769562	2	6	609.228	0.00159668
	7	37.052	90751.6	11756644	1	7	16546.4	0.178787			7	37.052	121810	15780219	2	7	16129.8	0.0422735
	8	37.052	95101.4	12320150	1	8	20896.2	0.225788			8	37.052	119111	15430510	2	8	13430.4	0.0351986
	9	37.052	103801	13447197	1	9	29596.1	0.319791			9	37.052	120964	15670615	2	9	15283.8	0.0400561
	10	37.052	105705	13693807	1	10	31499.7	0.34036			10	37.052	121276	15710951	2	10	15595.1	0.0408721
	11	37.052	107527	13929899	1	11	33322.2	0.360052			11	37.052	124504	16129176	2	11	18823.5	0.0493331
	12	37.052	111047	14385878	1	12	36841.9	0.398084			12	37.052	130068	16850019	2	12	24387.8	0.0639162
	13	37.052	121606	15753750	1	13	47400.8	0.512174			13	37.052	130096	16853603	2	13	24415.5	0.0639887
	14	37.052	224117	29033804	2	1	148025	1			14	37.052	177347	22974816	1	1	120421	1
	15	37.052	67788.7	8781861	2	2	-8303.38	-0.0560945			15	37.052	53891.1	6981461	1	2	-3034.18	-0.0251963
	16	37.052	76092.1	9857544	2	3	0	0			16	37.052	56925.3	7374531	1	3	0	0
	17	37.052	83750.2	10849633	2	4	7658.1	0.0517353			17	37.052	64347.5	8336057	1	4	7422.18	0.0616352
	18	37.052	82988.6	10750978	2	5	6896.57	0.0465906			18	37.052	65686.3	8509501	1	5	8761.03	0.0727532
	19	37.052	87680.6	11358813	2	6	11588.6	0.0782879			19	37.052	65147.1	8439649	1	6	8221.83	0.0682755
	20	37.052	97840.7	12675023	2	7	21748.6	0.146925			20	37.052	66105.2	8563775	1	7	9179.98	0.0762322
	21	37.052	105978	13729148	2	8	29885.6	0.201896			21	37.052	70634.5	9150533	1	8	13709.3	0.113844
	22	37.052	111382	14429324	2	9	35290.4	0.238408			22	37.052	68864.6	8921244	1	9	11939.3	0.0991465
	23	37.052	106700	13822753	2	10	30608.1	0.206777			23	37.052	69856.9	9049792	1	10	12931.6	0.107387
	24	37.052	115798	15001413	2	11	39706.4	0.268242			24	37.052	72547	9398291	1	11	15621.8	0.129726
	25	37.052	125566	16266792	2	12	49474.1	0.334228			25	37.052	72000.9	9327538	1	12	15075.6	0.12519
	26	37.052	137527	17816303	2	13	61435	0.415032			26	37.052	78665.2	10190880	1	13	21739.9	0.180532
	27	37.052	123122	15950110	1	1	57639.7	1			27	37.052	361181	46790136	2	1	277021	1
	28	37.052	55554.1	7196903	1	2	-9927.8	-0.172239			28	37.052	78387.1	10154855	2	2	-5773.21	-0.0208403
	29	37.052	65481.9	8483026	1	3	0	0			29	37.052	84160.3	10902760	2	3	0	0
	30	37.052	79618.1	10314330	1	4	14136.2	0.24525			30	37.052	89382	11579226	2	4	5221.76	0.0188497
	31	37.052	85798	11114922	1	5	20316.1	0.352466			31	37.052	92267.4	11953020	2	5	8107.14	0.0292654
	32	37.052	90717.9	11752290	1	6	25236	0.437823			32	37.052	84547.8	10952965	2	6	387.541	0.00139896
	33	37.052	90909.2	11777071	1	7	25427.3	0.441142			33	37.052	84820.2	10988247	2	7	659.889	0.00238209
	34	37.052	91879.3	11902747	1	8	26397.4	0.457973			34	37.052	87676.1	11358225	2	8	3515.81	0.0126915
	35	37.052	95590.7	12383546	1	9	30108.8	0.522362			35	37.052	95300.2	12345907	2	9	11139.9	0.0402132
	36	37.052	107479	13923640	1	10	41997	0.728613			36	37.052	93346.4	12092794	2	10	9186.08	0.0331602
	37	37.052	122197	15830281	1	11	56714.7	0.983952			37	37.052	91861.7	11900462	2	11	7701.43	0.0278009
	38	37.052	125897	16309673	1	12	60415.2	1.04815			38	37.052	94694.8	12267479	2	12	10534.5	0.0380278
	39	37.052	134272	17394621	1	13	68790.1	1.19345			39	37.052	97851.4	12676410	2	13	13691.1	0.0494227
747_13	1	37.052	133312	17270307	2	1	75078.2	1		747_14	1	37.052	233254	30217553	2	1	173762	1
	2	37.052	50907.1	6594888	2	2	-7327.24	-0.0975948			2	37.052	55443.6	7182584	2	2	-4048.85	-0.0233011
	3	37.052	58234.3	7544114	2	3	0	0			3	37.052	59492.5	7707103	2	3	0	0
	4	37.052	64537.2	8360637	2	4	6302.88	0.0839509			4	37.052	65890.6	8535969	2	4	6398.16	0.0368214
	5	37.052	70433.9	9124545	2	5	12199.6	0.162492			5	37.052	68391	8859882	2	5	8898.5	0.0512108
	6	37.052	80208.8	10390851	2	6	21974.5	0.292688			6	37.052	71798.3	9301296	2	6	12305.8	0.0708201
	7	37.052	83828.8	10859820	2	7	25594.5	0.340905			7	37.052	75393.8	9767089	2	7	15901.4	0.0915124
	8	37.052	87938.2	11392175	2	8	29703.8	0.395639			8	37.052	78333.8	10147949	2	8	18841.3	0.108432
	9	37.052	96494.6	12500644	2	9	38260.3	0.509606			9	37.052	75909.9	9833943	2	9	16417.4	0.0944823
	10	37.052	93965.5	12172997	2	10	35731.1	0.475919			10	37.052	81513.5	10559873	2	10	22021	0.126731
	11	37.052	99470.1	12886115	2	11	41235.8	0.549239			11	37.052	81105.9	10507068	2	11	21613.4	0.124385
	12	37.052	106581	13807336	2	12	48346.9	0.643954			12	37.052	79007.5	10235235	2	12	19515.1	0.112309
	13	37.052	108084	14002085	2	13	49850.2	0.663977			13	37.052	85424	11066477	2	13	25931.6	0.149236
	14	37.052	136559	17690939	2	1	77072.4	1			14	37.052	144192	18679676	2	1	79737.1	1
	15	37.052	48589.3	6294631	2	2	-10897.6	-0.141395			15	37.052	54429.8	7051252	2	2	-10024.7	-0.125722
	16	37.052	59487	7706395	2	3	0	0			16	37.052	64454.5	8349930	2	3	0	0
	17	37.052	64680.1	8379145	2	4	5193.07	0.0673791			17	37.052	74495.3	9650692	2	4	10040.8	0.125924
	18	37.052	75865.7	9828223	2	5	16378.8	0.212511			18	37.052	83775.1	10852856	2	5	19320.5	0.242303
	19	37.052	79678.4	10322145	2	6	20191.4	0.26198			19	37.052	94534.3	12246684	2	6	30079.7	0.377236
	20	37.052	88961.2	11524712	2	7	29474.2	0.382423			20	37.052	99409.2	12878218	2	7	34954.6	0.438374
	21	37.052	94879.3	12291381	2	8	35392.3	0.459208			21	37.052	108509	14057093	2	8	44054.6	0.552498
	22	37.052	105970	13728199	2	9	46483.3	0.603113			22	37.052	125130	16210265	2	9	60675.3	0.760942
	23	37.052	111283	14416390	2	10	51795.6	0.672038			23	37.052	121738	15770892	2	10	57283.7	0.718407
	24	37.052	128875	16695404	2	11	69387.7	0.900292			24	37.052	135059	17496613	2	11	70604.8	0.88547
	25	37.052	132837	17208767	2	12	73350.4	0.951708			25	37.052	143797	18628595	2	12	79342.8	0.995055
	26	37.052	135213	17516463	2	13	75725.6	0.982525			26	37.052	141919	18385245	2	13	77464.3	0.971497
	27	37.052	199562	25852741	3	1	112013	1			27	37.052	132448	17158291	2	1	84650.6	1
	28	37.052	77841.6	10084192	3	2	-9707.38	-0.0866632			28	37.052	44459.2	5759583	2	2	-3337.99	-0.0394326
	29	37.052	87549	11341760	3	3	0	0			29	37.052	47797.2	6192012	2	3	0	0
	30	37.052	103958	13467559	3	4	16409.4	0.146496			30	37.052	53018.9	6868465	2	4	5221.66	0.0616848
	31	37.052	122653	15889438	3	5	35104.3	0.313396			31	37.052	55183.6	7148907	2	5	7386.44	0.0872579
	32	37.052	124251	16096436	3	6	36702.2	0.327661			32	37.052	59605.1	7721701	2	6	11807.9	0.13949
	33	37.052	129315	16752394	3	7	41765.6	0.372865			33	37.052	64362.3	8337986	2	7	16565.1	0.195688
	34	37.052	136590	17694904	3	8	49041	0.437816			34	37.052	65748.8	8517600	2	8	17951.6	0.212067
	35	37.052	132780	17201335	3	9	45231.1	0.403803			35	37.052	69335.5	8982240	2	9	21538.2	0.254437
	36	37.052	133712	17322129	3	10	46163.5	0.412127			36	37.052	75019.2	9718552	2	10	27222	0.32158
	37	37.052	141498	18330728	3	11	53949	0.481633			37	37.052	82501.5	10687869	2	11	34704.3	0.409971
	38	37.052	137877	17861637	3	12	50328.1	0.449306			38	37.052	89940.3	11651544	2	12	42143.1	0.497847
	39	37.052	141441	18323382	3	13	53892.3	0.481127			39	37.052	92844.6	12027792	2	13	45047.4	0.532157

## Sheet: 748
			60x80 px
0.5% DMSO										2 µM sch-984
748_1		area	IntDen	RawIntDen	Slice	Frame	minus bg	normalized		748_2		area	IntDen	RawIntDen	Slice	Frame	minus bg	normalized
	1	37.052	195511	25328000	2	1	130439	1			1	37.052	311826	40396321	3	1	198925	1
	2	37.052	55555.9	7197126	2	2	-9516.19	-0.0729551			2	37.052	100293	12992697	3	2	-12608	-0.0633804
	3	37.052	65072	8429926	2	3	0	0			3	37.052	112901	14626029	3	3	0	0
	4	37.052	71599.3	9275522	2	4	6527.3	0.050041			4	37.052	121746	15771836	3	4	8844.68	0.0444623
	5	37.052	79223.2	10263175	2	5	14151.2	0.108489			5	37.052	119131	15433185	3	5	6230.57	0.0313212
	6	37.052	86452.4	11199702	2	6	21380.4	0.163911			6	37.052	122669	15891501	3	6	9768.4	0.0491058
	7	37.052	96096.3	12449044	2	7	31024.3	0.237845			7	37.052	129245	16743347	3	7	16343.9	0.0821612
	8	37.052	106314	13772776	2	8	41242.4	0.316181			8	37.052	133360	17276484	3	8	20459.3	0.102849
	9	37.052	117289	15194453	2	9	52216.5	0.400313			9	37.052	148343	19217481	3	9	35442.2	0.178168
	10	37.052	129521	16779134	2	10	64449	0.494092			10	37.052	151660	19647134	3	10	38758.8	0.194841
	11	37.052	138086	17888761	2	11	73014.4	0.559758			11	37.052	151846	19671264	3	11	38945	0.195777
	12	37.052	127139	16470557	2	12	62067	0.475831			12	37.052	150571	19506090	3	12	37670	0.189368
	13	37.052	141515	18332933	2	13	76443	0.586044			13	37.052	157414	20392557	3	13	44512.8	0.223766
	14	37.052	494705	64087899	3	1	378644	1			14	37.052	412322	53415300	3	1	332798	1
	15	37.052	109729	14215116	3	2	-6332.99	-0.0167255			15	37.052	79350	10279606	3	2	-173.913	-0.000522578
	16	37.052	116062	15035540	3	3	0	0			16	37.052	79524	10302136	3	3	0	0
	17	37.052	114306	14808079	3	4	-1755.81	-0.0046371			17	37.052	81221.9	10522099	3	4	1697.93	0.00510199
	18	37.052	125938	16314957	3	5	9876.04	0.0260827			18	37.052	77110.9	9989525	3	5	-2413.1	-0.00725094
	19	37.052	136824	17725259	3	6	20762.4	0.0548336			19	37.052	92194.7	11943598	3	6	12670.7	0.0380733
	20	37.052	137256	17781210	3	7	21194.3	0.0559743			20	37.052	95627.1	12388255	3	7	16103.1	0.0483871
	21	37.052	139668	18093652	3	8	23606.1	0.0623438			21	37.052	103278	13379406	3	8	23754	0.0713766
	22	37.052	147535	19112785	3	9	31473	0.0831203			22	37.052	101191	13109014	3	9	21666.8	0.0651049
	23	37.052	145120	18799924	3	10	29057.9	0.0767422			23	37.052	104779	13573929	3	10	25255.5	0.0758885
	24	37.052	149859	19413845	3	11	33796.9	0.0892578			24	37.052	106213	13759576	3	11	26688.6	0.0801945
	25	37.052	175997	22800027	3	12	59935.4	0.15829			25	37.052	104299	13511732	3	12	24775.4	0.0744458
	26	37.052	178645	23143071	3	13	62583.4	0.165283			26	37.052	109005	14121358	3	13	29481.2	0.088586
	27	37.052	346391	44874155	2	1	265611	1			27	37.052	438218	56770091	2	1	346762	1
	28	37.052	70630.8	9150051	2	2	-10149.6	-0.0382124			28	37.052	75242.4	9747473	2	2	-16213.5	-0.0467569
	29	37.052	80780.4	10464911	2	3	0	0			29	37.052	91455.9	11847896	2	3	0	0
	30	37.052	92632.3	12000284	2	4	11851.8	0.0446209			30	37.052	101590	13160802	2	4	10134.5	0.0292262
	31	37.052	98402.2	12747766	2	5	17621.8	0.0663442			31	37.052	105113	13617142	2	5	13657.1	0.0393847
	32	37.052	102057	13221286	2	6	21276.9	0.0801057			32	37.052	108300	14030053	2	6	16844.4	0.0485764
	33	37.052	109056	14127968	2	7	28275.8	0.106456			33	37.052	112691	14598852	2	7	21235.1	0.0612382
	34	37.052	121323	15717145	2	8	40542.9	0.15264			34	37.052	114422	14823127	2	8	22966.3	0.0662308
	35	37.052	125028	16197021	2	9	44247.1	0.166586			35	37.052	118775	15386956	2	9	27318.6	0.078782
	36	37.052	132966	17225430	2	10	52185.6	0.196474			36	37.052	123702	16025317	2	10	32246.2	0.0929924
	37	37.052	140929	18256983	2	11	60148.3	0.226453			37	37.052	127777	16553263	2	11	36321.5	0.104745
	38	37.052	145608	18863135	2	12	64827.3	0.244069			38	37.052	133215	17257672	2	12	41759	0.120425
	39	37.052	149203	19328824	2	13	68422.1	0.257603			39	37.052	136553	17690139	2	13	45097.3	0.130052
748_3	1	37.052	507693	65770437	2	1	389531	1		748_4	1	37.052	275984	35753005	2	1	211564	1
	2	37.052	101962	13208939	2	2	-16200.5	-0.0415897			2	37.052	54634.1	7077719	2	2	-9785.8	-0.0462547
	3	37.052	118163	15307670	2	3	0	0			3	37.052	64419.9	8345446	2	3	0	0
	4	37.052	127472	16513663	2	4	9309.27	0.0238987			4	37.052	73933.6	9577914	2	4	9513.63	0.0449682
	5	37.052	126651	16407322	2	5	8488.4	0.0217914			5	37.052	77959.3	10099442	2	5	13539.4	0.0639968
	6	37.052	136740	17714328	2	6	18577.4	0.0476918			6	37.052	76625.3	9926627	2	6	12205.4	0.0576914
	7	37.052	145018	18786682	2	7	26855.1	0.0689422			7	37.052	79365.8	10281651	2	7	14945.9	0.0706449
	8	37.052	143733	18620244	2	8	25570.3	0.0656439			8	37.052	86602.3	11219123	2	8	22182.4	0.10485
	9	37.052	152530	19759926	2	9	34367.7	0.0882285			9	37.052	91736	11884181	2	9	27316.1	0.129115
	10	37.052	164404	21298117	2	10	46241.3	0.11871			10	37.052	98616	12775470	2	10	34196.1	0.161635
	11	37.052	175751	22768129	2	11	57588.6	0.147841			11	37.052	97100.5	12579134	2	11	32680.6	0.154472
	12	37.052	195544	25332249	2	12	77381.4	0.198653			12	37.052	99322.5	12866990	2	12	34902.6	0.164974
	13	37.052	203137	26315954	2	13	84974.8	0.218147			13	37.052	104500	13537771	2	13	40080.4	0.189449
	14	37.052	217538	28181469	2	1	160214	1			14	37.052	115127	14914363	2	1	76406.8	1
	15	37.052	48772.7	6318386	2	2	-8551.27	-0.0533742			15	37.052	35765.7	4633363	2	2	-2954.04	-0.038662
	16	37.052	57324	7426182	2	3	0	0			16	37.052	38719.8	5016052	2	3	0	0
	17	37.052	64288.2	8328383	2	4	6964.24	0.0434685			17	37.052	45215.9	5857614	2	4	6496.16	0.0850208
	18	37.052	67219.8	8708157	2	5	9895.79	0.0617662			18	37.052	49969.4	6473415	2	5	11249.6	0.147234
	19	37.052	72569.8	9401245	2	6	15245.9	0.0951595			19	37.052	51751.5	6704287	2	6	13031.8	0.170558
	20	37.052	76687.3	9934648	2	7	19363.3	0.120859			20	37.052	56774.7	7355029	2	7	18055	0.236301
	21	37.052	80295.1	10402038	2	8	22971.1	0.143378			21	37.052	63735	8256719	2	8	25015.3	0.327396
	22	37.052	83470.3	10813377	2	9	26146.3	0.163197			22	37.052	68418.8	8863484	2	9	29699	0.388696
	23	37.052	90323.5	11701185	2	10	32999.5	0.205972			23	37.052	69445.6	8996514	2	10	30725.9	0.402135
	24	37.052	97159.1	12586729	2	11	39835.1	0.248638			24	37.052	69672	9025843	2	11	30952.3	0.405099
	25	37.052	102017	13216002	2	12	44692.6	0.278956			25	37.052	73134	9474327	2	12	34414.2	0.450408
	26	37.052	104674	13560201	2	13	47349.5	0.29554			26	37.052	73937.5	9578422	2	13	35217.7	0.460924
	27	37.052	358825	46484935	2	1	256321	1
	28	37.052	82033.2	10627203	2	2	-20470.5	-0.0798626
	29	37.052	102504	13279107	2	3	0	0
	30	37.052	127225	16481673	2	4	24721.2	0.0964459
	31	37.052	135506	17554487	2	5	33002.4	0.128754
	32	37.052	151161	19582581	2	6	48657.6	0.18983
	33	37.052	178034	23063841	2	7	75530	0.294669
	34	37.052	182125	23593872	2	8	79621.4	0.310631
	35	37.052	213515	27660310	2	9	111011	0.433093
	36	37.052	224292	29056461	2	10	121788	0.475138
	37	37.052	232337	30098752	2	11	129834	0.506527
	38	37.052	289447	37497162	2	12	186943	0.729331
	39	37.052	294626	38168043	2	13	192122	0.749535
748_5	1	37.052	255504	33099910	2	1	165446	1		748_6	1	37.052	333923	43258858	2	1	268401	1
	2	37.052	77761.8	10073850	2	2	-12295.9	-0.0743194			2	37.052	59211.9	7670758	2	2	-6309.85	-0.0235091
	3	37.052	90057.6	11666750	2	3	0	0			3	37.052	65521.8	8488184	2	3	0	0
	4	37.052	99733.5	12920229	2	4	9675.82	0.0584832			4	37.052	70095.6	9080712	2	4	4573.82	0.017041
	5	37.052	103542	13413637	2	5	13484.5	0.0815039			5	37.052	74815.2	9692124	2	5	9293.42	0.0346252
	6	37.052	103708	13435147	2	6	13650.6	0.0825075			6	37.052	81530.1	10562029	2	6	16008.4	0.0596435
	7	37.052	110308	14290075	2	7	20249.9	0.122396			7	37.052	84375.5	10930645	2	7	18853.8	0.0702449
	8	37.052	120487	15608863	2	8	30429.8	0.183926			8	37.052	101548	13155339	2	8	36026.6	0.134227
	9	37.052	125416	16247312	2	9	35358.1	0.213714			9	37.052	109873	14233751	2	9	44351	0.165242
	10	37.052	129034	16716076	2	10	38976.6	0.235585			10	37.052	110940	14372052	2	10	45418.6	0.169219
	11	37.052	128640	16665057	2	11	38582.8	0.233204			11	37.052	120144	15564329	2	11	54622	0.203509
	12	37.052	123646	16018025	2	12	33588.2	0.203016			12	37.052	122295	15843005	2	12	56773.1	0.211524
	13	37.052	115242	14929322	2	13	25184.4	0.152221			13	37.052	132026	17103630	2	13	66504.1	0.247779
	14	37.052	159631	20679827	3	1	75947.8	1			14	37.052	470779	60988261	2	1	381932	1
	15	37.052	73329.1	9499602	3	2	-10354.3	-0.136334			15	37.052	82688.7	10712118	2	2	-6157.76	-0.0161226
	16	37.052	83683.3	10840971	3	3	0	0			16	37.052	88846.4	11509841	2	3	0	0
	17	37.052	105800	13706195	3	4	22117.2	0.291215			17	37.052	104823	13579565	2	4	15976.6	0.0418308
	18	37.052	116408	15080369	3	5	32724.6	0.430883			18	37.052	113935	14760019	2	5	25088.7	0.0656888
	19	37.052	134238	17390258	3	6	50555.1	0.665655			19	37.052	121291	15712907	2	6	32444.2	0.0849475
	20	37.052	137362	17794977	3	7	53679.2	0.70679			20	37.052	124720	16157192	2	7	35873.7	0.0939268
	21	37.052	140409	18189703	3	8	56726.1	0.746909			21	37.052	129870	16824368	2	8	41023.7	0.107411
	22	37.052	136490	17681997	3	9	52807.1	0.695307			22	37.052	135058	17496401	2	9	46211.3	0.120993
	23	37.052	146896	19029958	3	10	63212.2	0.832311			23	37.052	142814	18501153	2	10	53967.1	0.1413
	24	37.052	164212	21273264	3	11	80528.7	1.06032			24	37.052	151402	19613812	2	11	62555.9	0.163788
	25	37.052	165199	21401127	3	12	81515.7	1.07331			25	37.052	156831	20317043	2	12	67984.3	0.178001
	26	37.052	214445	27780891	3	13	130762	1.72174			26	37.052	162393	21037634	2	13	73546.7	0.192565
	27	37.052	301174	39016393	2	1	228964	1			27	37.052	199182	25803562	2	1	146567	1
	28	37.052	61571.5	7976437	2	2	-10639.1	-0.0464664			28	37.052	48990.4	6346583	2	2	-3624.35	-0.0247282
	29	37.052	72210.6	9354708	2	3	0	0			29	37.052	52614.7	6816109	2	3	0	0
	30	37.052	85747.2	11108336	2	4	13536.6	0.059121			30	37.052	58123	7529688	2	4	5508.24	0.0375816
	31	37.052	109549	14191848	2	5	37338.7	0.163077			31	37.052	61019.8	7904962	2	5	8405.04	0.0573459
	32	37.052	107162	13882575	2	6	34951.4	0.15265			32	37.052	63620.5	8241876	2	6	11005.7	0.07509
	33	37.052	132591	17176801	2	7	60380.1	0.26371			33	37.052	68692.7	8898971	2	7	16078	0.109697
	34	37.052	132414	17153864	2	8	60203	0.262937			34	37.052	68606.1	8887748	2	8	15991.3	0.109106
	35	37.052	134800	17463018	2	9	62589.4	0.27336			35	37.052	70550.5	9139648	2	9	17935.8	0.122372
	36	37.052	142604	18474052	2	10	70393.8	0.307445			36	37.052	76674.2	9932961	2	10	24059.5	0.164153
	37	37.052	142738	18491412	2	11	70527.8	0.308031			37	37.052	78843.9	10214031	2	11	26229.1	0.178956
	38	37.052	150078	19442276	2	12	77867.7	0.340087			38	37.052	84182.8	10905681	2	12	31568.1	0.215383
	39	37.052	142619	18475911	2	13	70408.1	0.307508			39	37.052	87582.2	11346063	2	13	34967.5	0.238576
748_7	1	37.052	553110	71653996	2	1	445142	1		748_8	1	37.052	339166	43938159	2	1	265134	1
	2	37.052	91574.4	11863245	2	2	-16392.7	-0.0368258			2	37.052	61691.3	7991963	2	2	-12340.5	-0.0465444
	3	37.052	107967	13986881	2	3	0	0			3	37.052	74031.9	9590647	2	3	0	0
	4	37.052	107098	13874294	2	4	-869.078	-0.00195236			4	37.052	78570.5	10178622	2	4	4538.68	0.0171184
	5	37.052	117167	15178689	2	5	9199.77	0.020667			5	37.052	88116.8	11415324	2	5	14085	0.053124
	6	37.052	125326	16235736	2	6	17359.3	0.0389972			6	37.052	94280.8	12213855	2	6	20249	0.0763726
	7	37.052	138657	17962677	2	7	30689.9	0.0689439			7	37.052	102379	13262946	2	7	28347.1	0.106916
	8	37.052	149316	19343466	2	8	41348.4	0.092888			8	37.052	110281	14286668	2	8	36249.4	0.136721
	9	37.052	152818	19797263	2	9	44851.3	0.100757			9	37.052	120852	15656089	2	9	46820.2	0.17659
	10	37.052	160186	20751646	2	10	52218.4	0.117307			10	37.052	123359	15980865	2	10	49327.2	0.186046
	11	37.052	173804	22515870	2	11	65836.7	0.1479			11	37.052	130471	16902143	2	11	56438.7	0.212868
	12	37.052	184167	23858432	2	12	76200.2	0.171182			12	37.052	134714	17451826	2	12	60681.8	0.228872
	13	37.052	200556	25981532	2	13	92588.8	0.207998			13	37.052	139390	18057634	2	13	65358.1	0.246509
	14	37.052	335816	43504202	2	1	260832	1			14	37.052	132052	17107029	2	1	89208.3	1
	15	37.052	66501.2	8615075	2	2	-8483.42	-0.0325245			15	37.052	38179.1	4946010	2	2	-4664.74	-0.0522905
	16	37.052	74984.7	9714082	2	3	0	0			16	37.052	42843.8	5550316	2	3	0	0
	17	37.052	81032.9	10497620	2	4	6048.26	0.0231884			17	37.052	46087.3	5970502	2	4	3243.49	0.0363586
	18	37.052	85835.7	11119812	2	5	10851.1	0.0416018			18	37.052	49468.9	6408573	2	5	6625.03	0.0742648
	19	37.052	89018.4	11532124	2	6	14033.8	0.053804			19	37.052	49724.4	6441679	2	6	6880.58	0.0771295
	20	37.052	89708.5	11621520	2	7	14723.8	0.0564496			20	37.052	51728.4	6701286	2	7	8884.54	0.0995932
	21	37.052	95718.4	12400084	2	8	20733.7	0.0794908			21	37.052	51712.9	6699279	2	8	8869.04	0.0994195
	22	37.052	101959	13208545	2	9	26974.4	0.103417			22	37.052	58094.3	7525973	2	9	15250.4	0.170953
	23	37.052	107085	13872660	2	10	32100.8	0.123071			23	37.052	56050.3	7261184	2	10	13206.5	0.148041
	24	37.052	108177	14014007	2	11	33191.9	0.127254			24	37.052	58519.7	7581088	2	11	15675.9	0.175722
	25	37.052	116038	15032505	2	12	41053.8	0.157396			25	37.052	61457.7	7961702	2	12	18613.9	0.208657
	26	37.052	121491	15738817	2	13	46506	0.178299			26	37.052	65300	8459452	2	13	22456.1	0.251727
	27	37.052	562569	72879479	2	1	454233	1			27	36.589	212272	27499356	2	1	150856	1
	28	37.052	89602.9	11607842	2	2	-18733.2	-0.0412413			28	36.589	51937.4	6728365	2	2	-9479.1	-0.0628356
	29	37.052	108336	14034677	2	3	0	0			29	36.589	61416.5	7956360	2	3	0	0
	30	37.052	116490	15090995	2	4	8153.9	0.0179509			30	36.589	69059	8946424	2	4	7642.47	0.0506608
	31	37.052	121429	15730895	2	5	13093.4	0.0288253			31	36.589	77438.5	10031969	2	5	16022	0.106207
	32	37.052	124655	16148690	2	6	16318.4	0.0359252			32	36.589	77748.5	10072131	2	6	16332	0.108262
	33	37.052	131466	17031088	2	7	23129.8	0.0509206			33	36.589	80650.1	10448026	2	7	19233.6	0.127497
	34	37.052	138987	18005428	2	8	30650.9	0.0674784			34	36.589	84967	11007263	2	8	23550.4	0.156112
	35	37.052	146752	19011361	2	9	38415.9	0.084573			35	36.589	90808.1	11763968	2	9	29391.6	0.194832
	36	37.052	144252	18687440	2	10	35915.5	0.0790684			36	36.589	98506.1	12761230	2	10	37089.6	0.245861
	37	37.052	145847	18894082	2	11	37510.6	0.08258			37	36.589	109566	14194040	2	11	48149.7	0.319177
	38	37.052	152052	19697976	2	12	43716	0.0962413			38	36.589	115652	14982485	2	12	54235.9	0.359521
	39	37.052	152119	19706651	2	13	43782.9	0.0963887			39	36.589	122603	15882951	2	13	61186.7	0.405598
748_9	1	37.052	246083	31879436	2	1	171451	1		748_10	1	37.052	198532	25719294	2	1	142323	1
	2	37.052	69452.4	8997396	2	2	-5179.89	-0.0302121			2	37.052	49275.5	6383518	2	2	-6932.68	-0.0487107
	3	37.052	74632.3	9668438	2	3	0	0			3	37.052	56208.2	7281630	2	3	0	0
	4	37.052	87224.3	11299691	2	4	12591.9	0.0734435			4	37.052	59891.6	7758815	2	4	3683.47	0.025881
	5	37.052	89182.2	11553336	2	5	14549.9	0.0848633			5	37.052	68316.9	8850285	2	5	12108.7	0.0850788
	6	37.052	95822.5	12413569	2	6	21190.1	0.123593			6	37.052	72120.1	9342979	2	6	15911.9	0.111801
	7	37.052	101792	13186868	2	7	27159.4	0.158409			7	37.052	73367.4	9504573	2	7	17159.3	0.120565
	8	37.052	112680	14597362	2	8	38047.2	0.221914			8	37.052	73051.7	9463671	2	8	16843.6	0.118347
	9	37.052	113739	14734657	2	9	39107	0.228095			9	37.052	76403.6	9897900	2	9	20195.4	0.141898
	10	37.052	118395	15337795	2	10	43762.7	0.25525			10	37.052	79204	10260689	2	10	22995.9	0.161575
	11	37.052	121772	15775217	2	11	47139.3	0.274944			11	37.052	80468.1	10424444	2	11	24259.9	0.170456
	12	37.052	127726	16546554	2	12	53093.4	0.309672			12	37.052	79277.7	10270233	2	12	23069.5	0.162092
	13	37.052	135405	17541397	2	13	60772.7	0.354462			13	37.052	84317.3	10923107	2	13	28109.2	0.197502
	14	37.052	258805	33527623	2	1	175320	1			14	37.052	211370	27382516	2	1	147327	1
	15	37.052	73061.1	9464893	2	2	-10424.6	-0.0594602			15	37.052	59502	7708335	2	2	-4541.79	-0.030828
	16	37.052	83485.7	10815369	2	3	0	0			16	37.052	64043.8	8296713	2	3	0	0
	17	37.052	100808	13059444	2	4	17322.4	0.0988046			17	37.052	69931.9	9059502	2	4	5888.1	0.0399663
	18	37.052	114723	14862044	2	5	31237	0.178171			18	37.052	67734.1	8774794	2	5	3690.39	0.025049
	19	37.052	125775	16293843	2	6	42289.3	0.241212			19	37.052	74167.1	9608169	2	6	10123.4	0.0687137
	20	37.052	135299	17527645	2	7	51813.2	0.295535			20	37.052	76775.8	9946115	2	7	12732	0.0864204
	21	37.052	146233	18944126	2	8	62747.3	0.357902			21	37.052	78809.5	10209574	2	8	14765.7	0.100224
	22	37.052	153621	19901239	2	9	70135.4	0.400043			22	37.052	87835.3	11378856	2	9	23791.6	0.161489
	23	37.052	159669	20684707	2	10	76183.1	0.434538			23	37.052	89124.7	11545890	2	10	25081	0.170241
	24	37.052	164191	21270551	2	11	80705.3	0.460332			24	37.052	91846.6	11898506	2	11	27802.9	0.188716
	25	37.052	170774	22123339	2	12	87288.2	0.49788			25	37.052	97091.7	12577995	2	12	33048	0.224318
	26	37.052	179176	23211856	2	13	95690.6	0.545806			26	37.052	95599.3	12384655	2	13	31555.5	0.214188
	27	37.052	411687	53332995	2	1	312367	1			27	37.052	272032	35241130	2	1	208519	1
	28	37.052	78738.5	10200377	2	2	-20580.8	-0.0658865			28	37.052	53660	6951527	2	2	-9853.36	-0.047254
	29	37.052	99319.2	12866567	2	3	0	0			29	37.052	63513.4	8228006	2	3	0	0
	30	37.052	104199	13498712	2	4	4879.64	0.0156215			30	37.052	73744.7	9553443	2	4	10231.3	0.0490664
	31	37.052	112842	14618432	2	5	13522.9	0.0432918			31	37.052	82948.2	10745740	2	5	19434.8	0.0932041
	32	37.052	120128	15562283	2	6	20808.7	0.0666161			32	37.052	88636.8	11482677	2	6	25123.4	0.120485
	33	37.052	121955	15799016	2	7	22636.1	0.0724662			33	37.052	93653.7	12132605	2	7	30140.3	0.144545
	34	37.052	123517	16001328	2	8	24197.8	0.0774657			34	37.052	98788	12797747	2	8	35274.6	0.169167
	35	37.052	124859	16175147	2	9	25539.5	0.0817611			35	37.052	103226	13372637	2	9	39712.3	0.190449
	36	37.052	132649	17184310	2	10	33329.4	0.106699			36	37.052	113286	14675958	2	10	49772.8	0.238697
	37	37.052	133526	17297932	2	11	34206.5	0.109507			37	37.052	116045	15033292	2	11	52531.2	0.251925
	38	37.052	145291	18822090	2	12	45971.7	0.147172			38	37.052	116925	15147387	2	12	53411.9	0.256149
	39	37.052	152614	19770836	2	13	53295.2	0.170617			39	37.052	118472	15347777	2	13	54958.7	0.263567
748_11	1	37.052	330095	42762952	2	1	260399	1		748_12	1	37.052	309383	40079823	2	1	239325	1
	2	37.052	64558.7	8363429	2	2	-5136.6	-0.0197259			2	37.052	56007.6	7255649	2	2	-14050.8	-0.0587102
	3	37.052	69695.3	9028863	2	3	0	0			3	37.052	70058.4	9075897	2	3	0	0
	4	37.052	79706.2	10325747	2	4	10010.9	0.0384443			4	37.052	77535.8	10044575	2	4	7477.39	0.0312437
	5	37.052	87237.2	11301362	2	5	17541.8	0.0673651			5	37.052	88580.2	11475345	2	5	18521.8	0.0773917
	6	37.052	100273	12990153	2	6	30577.9	0.117427			6	37.052	98483.3	12758273	2	6	28424.9	0.118771
	7	37.052	107354	13907488	2	7	37658.9	0.14462			7	37.052	108523	14058889	2	7	38464.6	0.160721
	8	37.052	110548	14321255	2	8	40852.9	0.156886			8	37.052	112173	14531714	2	8	42114.4	0.175972
	9	37.052	115650	14982142	2	9	45954.4	0.176477			9	37.052	116953	15150992	2	9	46894.7	0.195946
	10	37.052	117188	15181462	2	10	47493	0.182385			10	37.052	122688	15893896	2	10	52629.3	0.219908
	11	37.052	128404	16634489	2	11	58709.1	0.225458			11	37.052	124674	16151155	2	11	54615.1	0.228205
	12	37.052	141353	18312003	2	12	71658.2	0.275186			12	37.052	129921	16830955	2	12	59862.6	0.250131
	13	37.052	148821	19279458	2	13	79126.1	0.303865			13	37.052	138420	17931932	2	13	68361.3	0.285642
	14	37.052	200321	25951091	2	1	141010	1			14	37.052	170390	22073653	2	1	116479	1
	15	37.052	49926	6467792	2	2	-9385.16	-0.0665568			15	37.052	44606.5	5778659	2	2	-9304.41	-0.0798803
	16	37.052	59311.2	7683617	2	3	0	0			16	37.052	53910.9	6984023	2	3	0	0
	17	37.052	67706	8771154	2	4	8394.88	0.0595341			17	37.052	64919	8410101	2	4	11008.1	0.0945072
	18	37.052	74244.9	9618248	2	5	14933.7	0.105906			18	37.052	75208.2	9743043	2	5	21297.3	0.182842
	19	37.052	77830.1	10082701	2	6	18518.9	0.131331			19	37.052	83868.6	10864979	2	6	29957.8	0.257194
	20	37.052	83731.7	10847243	2	7	24420.6	0.173184			20	37.052	93929.9	12168388	2	7	40019	0.343571
	21	37.052	88059.2	11407855	2	8	28748	0.203873			21	37.052	103816	13449135	2	8	49905.3	0.428447
	22	37.052	88768.2	11499710	2	9	29457.1	0.208901			22	37.052	119368	15463834	2	9	65457.1	0.561963
	23	37.052	92429.6	11974027	2	10	33118.4	0.234866			23	37.052	135549	17560104	2	10	81638.6	0.700884
	24	37.052	96669.6	12523307	2	11	37358.4	0.264935			24	37.052	138416	17931522	2	11	84505.6	0.725498
	25	37.052	92643.7	12001765	2	12	33332.5	0.236385			25	37.052	134853	17469878	2	12	80942.1	0.694905
	26	37.052	91196.7	11814313	2	13	31885.6	0.226123			26	37.052	151743	19657982	2	13	97832.5	0.839912
	27	37.052	227249	29439582	2	1	167735	1			27	37.052	294558	38159231	2	1	222130	1
	28	37.052	50565.3	6550612	2	2	-8949.18	-0.0533532			28	37.052	60248.9	7805093	2	2	-12178.3	-0.0548252
	29	37.052	59514.5	7709957	2	3	0	0			29	37.052	72427.2	9382768	2	3	0	0
	30	37.052	64034.6	8295532	2	4	4520.15	0.0269482			30	37.052	85107.3	11025449	2	4	12680.1	0.0570842
	31	37.052	66032.5	8554351	2	5	6518.02	0.0388591			31	37.052	88818.3	11506193	2	5	16391.1	0.0737903
	32	37.052	71718.3	9290935	2	6	12203.8	0.0727568			32	37.052	89348.1	11574833	2	6	16920.9	0.0761756
	33	37.052	81313.5	10533966	2	7	21799	0.129961			33	37.052	94015.9	12179535	2	7	21588.7	0.0971894
	34	37.052	82576.2	10697552	2	8	23061.8	0.137489			34	37.052	102558	13286086	2	8	30130.4	0.135643
	35	37.052	87515.9	11337474	2	9	28001.4	0.166939			35	37.052	101222	13113052	2	9	28794.7	0.12963
	36	37.052	86229.5	11170828	2	10	26715.1	0.15927			36	37.052	131593	17047529	2	10	59165.6	0.266355
	37	37.052	93867.1	12160261	2	11	34352.7	0.204804			37	37.052	148986	19300712	2	11	76558.3	0.344655
	38	37.052	97699.4	12656726	2	12	38185	0.227651			38	37.052	151114	19576426	2	12	78686.6	0.354236
	39	37.052	104186	13497059	2	13	44671.6	0.266323			39	37.052	171258	22186042	2	13	98830.7	0.444922
748_13	1	37.052	222499	28824172	2	1	162226	1		748_14	1	37.052	279840	36252578	2	1	215481	1
	2	37.052	54731.4	7090315	2	2	-5541.64	-0.0341601			2	37.052	58362.3	7560700	2	2	-5996.64	-0.0278291
	3	37.052	60273	7808221	2	3	0	0			3	37.052	64359	8337550	2	3	0	0
	4	37.052	69420.2	8993222	2	4	9147.23	0.0563858			4	37.052	66004.5	8550724	2	4	1645.53	0.00763653
	5	37.052	73460.2	9516589	2	5	13187.2	0.0812891			5	37.052	72508.5	9393305	2	5	8149.55	0.0378203
	6	37.052	77757.5	10073294	2	6	17484.5	0.107779			6	37.052	74333.7	9629748	2	6	9974.7	0.0462904
	7	37.052	86101	11154174	2	7	25828	0.15921			7	37.052	78234.7	10135110	2	7	13875.7	0.064394
	8	37.052	92111.4	11932803	2	8	31838.4	0.19626			8	37.052	80543.6	10434227	2	8	16184.6	0.0751093
	9	37.052	94018	12179808	2	9	33745	0.208013			9	37.052	80445.9	10421578	2	9	16087	0.0746561
	10	37.052	95110.2	12321295	2	10	34837.2	0.214745			10	37.052	86146.6	11160088	2	10	21787.7	0.101112
	11	37.052	95889.5	12422258	2	11	35616.5	0.219549			11	37.052	80721	10457212	2	11	16362	0.0759326
	12	37.052	97766	12665344	2	12	37493	0.231116			12	37.052	83175.2	10775144	2	12	18816.2	0.0873219
	13	37.052	99478.9	12887250	2	13	39205.9	0.241675			13	37.052	91174.2	11811394	2	13	26815.2	0.124444
	14	37.052	166218	21533131	2	1	111629	1			14	37.052	303656	39337920	2	1	234546	1
	15	37.052	44136.5	5717774	2	2	-10452.5	-0.0936365			15	37.052	65668.3	8507169	2	2	-3441.91	-0.0146748
	16	37.052	54589	7071875	2	3	0	0			16	37.052	69110.2	8953060	2	3	0	0
	17	37.052	63435.9	8217968	2	4	8846.89	0.0792527			17	37.052	75920.5	9835321	2	4	6810.32	0.0290362
	18	37.052	68021.8	8812061	2	5	13432.8	0.120334			18	37.052	82250	10655291	2	5	13139.8	0.0560223
	19	37.052	72679.4	9415441	2	6	18090.4	0.162058			19	37.052	88739.2	11495949	2	6	19629	0.0836893
	20	37.052	81054.8	10500452	2	7	26465.8	0.237087			20	37.052	101220	13112819	2	7	32109.9	0.136902
	21	37.052	90403.3	11711532	2	8	35814.3	0.320834			21	37.052	103926	13463408	2	8	34816.1	0.148441
	22	37.052	94040.2	12182681	2	9	39451.2	0.353414			22	37.052	110980	14377192	2	9	41869.8	0.178514
	23	37.052	96602	12514551	2	10	42012.9	0.376363			23	37.052	121252	15707944	2	10	52142.1	0.222311
	24	37.052	104993	13601592	2	11	50404	0.451532			24	37.052	119322	15457920	2	11	50212.1	0.214082
	25	37.052	108744	14087486	2	12	54154.7	0.485132			25	37.052	126338	16366829	2	12	57228.2	0.243995
	26	37.052	112532	14578237	2	13	57942.9	0.519067			26	37.052	137896	17864037	2	13	68785.4	0.29327
	27	37.052	237653	30787399	2	1	169890	1			27	37.052	164069	21254725	2	1	105021	1
	28	37.052	57193.7	7409301	2	2	-10569.1	-0.0622112			28	37.052	50828.9	6584764	2	2	-8219.03	-0.0782609
	29	37.052	67762.7	8778500	2	3	0	0			29	37.052	59048	7649519	2	3	0	0
	30	37.052	78917.5	10223569	2	4	11154.7	0.0656584			30	37.052	67351.1	8725178	2	4	8303.2	0.0790623
	31	37.052	85560.4	11084149	2	5	17797.7	0.10476			31	37.052	67623.5	8760456	2	5	8575.51	0.0816553
	32	37.052	94394.7	12228601	2	6	26631.9	0.156759			32	37.052	73815.4	9562611	2	6	14767.5	0.140615
	33	37.052	103793	13446161	2	7	36030.5	0.212081			33	37.052	80907.4	10481357	2	7	21859.4	0.208144
	34	37.052	111941	14501721	2	8	44178.5	0.260041			34	37.052	86586.1	11217024	2	8	27538.2	0.262216
	35	37.052	116646	15111239	2	9	48883.5	0.287735			35	37.052	89865.6	11641867	2	9	30817.6	0.293443
	36	37.052	127428	16507949	2	10	59664.9	0.351197			36	37.052	90330.1	11702045	2	10	31282.1	0.297866
	37	37.052	139515	18073847	2	11	71752.4	0.422345			37	37.052	99851.8	12935563	2	11	40803.9	0.388531
	38	37.052	144846	18764446	2	12	77083.2	0.453723			38	37.052	105768	13701999	2	12	46720.1	0.444865
	39	37.052	150471	19493140	2	13	82708.1	0.486832			39	37.052	102503	13279026	2	13	43455.1	0.413776

## Sheet: 749
			60x80 px
0.5% DMSO										2 µM sch-984
749_1		area	IntDen	RawIntDen	Slice	Frame	minus bg	normalized		749_2		area	IntDen	RawIntDen	Slice	Frame	minus bg	normalized
	1	37.052	196455	25450239	2	1	130322	1			1	37.052	431261	55868803	2	1	341631	1
	2	37.052	60933.6	7893796	2	2	-5199.32	-0.039896			2	37.052	77353.5	10020961	2	2	-12276.7	-0.0359356
	3	37.052	66132.9	8567355	2	3	0	0			3	37.052	89630.2	11611377	2	3	0	0
	4	37.052	73824.8	9563826	2	4	7691.93	0.0590226			4	37.052	95868.8	12419570	2	4	6238.58	0.0182612
	5	37.052	82330.5	10665719	2	5	16197.6	0.124289			5	37.052	104469	13533724	2	5	14838.9	0.0434356
	6	37.052	86001.3	11141255	2	6	19868.4	0.152456			6	37.052	107935	13982716	2	6	18304.8	0.0535806
	7	37.052	90068.9	11668205	2	7	23936	0.183668			7	37.052	113535	14708234	2	7	23905.2	0.0699737
	8	37.052	93448.3	12106006	2	8	27315.5	0.2096			8	37.052	124464	16124057	2	8	34834.2	0.101964
	9	37.052	99130.8	12842150	2	9	32997.9	0.253203			9	37.052	131116	16985731	2	9	41485.6	0.121434
	10	37.052	98130.2	12712533	2	10	31997.3	0.245525			10	37.052	131051	16977327	2	10	41420.7	0.121244
	11	37.052	103652	13427844	2	11	37518.9	0.287894			11	37.052	142125	18411942	2	11	52494.7	0.153659
	12	37.052	107804	13965782	2	12	41671.4	0.319757			12	37.052	146720	19007159	2	12	57089.3	0.167108
	13	37.052	113573	14713073	2	13	47439.9	0.364021			13	37.052	142889	18510945	2	13	53258.9	0.155896
	14	37.052	155072	20089239	2	1	102361	1			14	37.052	187758	24323614	2	1	141652	1
	15	37.052	47617.4	6168716	2	2	-5093.74	-0.0497625			15	37.052	39279.5	5088561	2	2	-6826.59	-0.0481926
	16	37.052	52711.1	6828598	2	3	0	0			16	37.052	46106.1	5972929	2	3	0	0
	17	37.052	59538.5	7713067	2	4	6827.37	0.0666988			17	37.052	51152.9	6626731	2	4	5046.81	0.0356282
	18	37.052	64589.6	8367421	2	5	11878.4	0.116044			18	37.052	54305	7035081	2	5	8198.93	0.0578808
	19	37.052	69348.7	8983958	2	6	16637.6	0.162538			19	37.052	57121.2	7399915	2	6	11015.1	0.077762
	20	37.052	74924.7	9706308	2	7	22213.5	0.217011			20	37.052	58918.7	7632777	2	7	12812.7	0.0904515
	21	37.052	77153.9	9995100	2	8	24442.8	0.23879			21	37.052	62472	8093090	2	8	16365.9	0.115536
	22	37.052	78776.2	10205272	2	9	26065.1	0.254639			22	37.052	65991.4	8549029	2	9	19885.4	0.140382
	23	37.052	80016.6	10365951	2	10	27305.4	0.266756			23	37.052	69591.9	9015468	2	10	23485.9	0.1658
	24	37.052	81039.6	10498488	2	11	28328.5	0.276751			24	37.052	82443.3	10680325	2	11	36337.2	0.256524
	25	37.052	85578	11086429	2	12	32866.9	0.321088			25	37.052	84771	10981875	2	12	38664.9	0.272957
	26	37.052	82486.5	10685928	2	13	29775.4	0.290886			26	37.052	87993.4	11399334	2	13	41887.4	0.295706
	27	37.052	178969	23185060	2	1	118068	1			27	37.052	496894	64371438	3	1	339282	1
	28	37.052	55820	7231343	2	2	-5081.54	-0.0430391			28	37.052	141785	18367923	3	2	-15826.7	-0.0466475
	29	37.052	60901.5	7889644	2	3	0	0			29	37.052	157612	20418232	3	3	0	0
	30	37.052	69191.8	8963631	2	4	8290.29	0.0702163			30	37.052	169129	21910290	3	4	11517.5	0.0339465
	31	37.052	70650.1	9152554	2	5	9748.62	0.0825679			31	37.052	174626	22622395	3	5	17014.3	0.0501479
	32	37.052	74169.2	9608439	2	6	13267.7	0.112373			32	37.052	180943	23440756	3	6	23331.4	0.0687669
	33	37.052	79959.7	10358587	2	7	19058.2	0.161417			33	37.052	181619	23528344	3	7	24007.5	0.0707596
	34	37.052	83779.9	10853484	2	8	22878.4	0.193773			34	37.052	190054	24621013	3	8	32442	0.0956194
	35	37.052	84901.2	10998743	2	9	23999.7	0.20327			35	37.052	206750	26783958	3	9	49138.1	0.14483
	36	37.052	89879.2	11643627	2	10	28977.6	0.245432			36	37.052	212238	27494971	3	10	54626.6	0.161006
	37	37.052	95776.1	12407563	2	11	34874.6	0.295377			37	37.052	218249	28273684	3	11	60637.6	0.178723
	38	37.052	100105	12968410	2	12	39203.9	0.332045			38	37.052	224134	29036023	3	12	66522.2	0.196067
	39	37.052	103700	13434054	2	13	42798.3	0.362488			39	37.052	228171	29558949	3	13	70558.8	0.207965
749_3	1	37.052	222797	28862810	2	1	163240	1		749_4	1	37.052	191881	24857656	3	1	138341	1
	2	37.052	49460.3	6407460	2	2	-10096.8	-0.0618522			2	37.052	46951.1	6082400	3	2	-6588.67	-0.0476264
	3	37.052	59557	7715470	2	3	0	0			3	37.052	53539.8	6935946	3	3	0	0
	4	37.052	64601.9	8369021	2	4	5044.87	0.0309046			4	37.052	53842.7	6975192	3	4	302.947	0.00218986
	5	37.052	70068.1	9077158	2	5	10511.1	0.0643905			5	37.052	57326.3	7426488	3	5	3786.58	0.0273714
	6	37.052	74192.1	9611407	2	6	14635.1	0.0896537			6	37.052	61830.1	8009946	3	6	8290.39	0.0599273
	7	37.052	76814.2	9951099	2	7	17257.2	0.105717			7	37.052	63725.2	8255445	3	7	10185.4	0.0736257
	8	37.052	79205.6	10260900	2	8	19648.6	0.120366			8	37.052	68978.2	8935956	3	8	15438.4	0.111597
	9	37.052	80401.2	10415781	2	9	20844.2	0.12769			9	37.052	72427	9382739	3	9	18887.2	0.136527
	10	37.052	85304.2	11050952	2	10	25747.2	0.157726			10	37.052	72331.6	9370384	3	10	18791.8	0.135837
	11	37.052	95145.5	12325869	2	11	35588.5	0.218013			11	37.052	73022.8	9459925	3	11	19483	0.140834
	12	37.052	103103	13356703	2	12	43545.6	0.266759			12	37.052	73479.9	9519142	3	12	19940.1	0.144138
	13	37.052	108625	14072067	2	13	49067.7	0.300586			13	37.052	74490	9649994	3	13	20950.2	0.151439
	14	37.052	284829	36898950	2	1	212166	1			14	37.052	234234	30344471	2	1	185087	1
	15	37.052	59514.2	7709923	2	2	-13148.7	-0.0619733			15	37.052	41215.8	5339413	2	2	-7930.89	-0.0428494
	16	37.052	72662.9	9413300	2	3	0	0			16	37.052	49146.7	6366841	2	3	0	0
	17	37.052	77730.4	10069788	2	4	5067.54	0.0238848			17	37.052	54970.4	7121279	2	4	5823.64	0.0314642
	18	37.052	82745.1	10719426	2	5	10082.2	0.0475203			18	37.052	61352.3	7948041	2	5	12205.6	0.0659448
	19	37.052	86048.9	11147432	2	6	13386.1	0.0630923			19	37.052	63938	8283010	2	6	14791.2	0.0799149
	20	37.052	87878.1	11384397	2	7	15215.2	0.0717137			20	37.052	69241.6	8970080	2	7	20094.8	0.108569
	21	37.052	91522.8	11856557	2	8	18859.9	0.0888921			21	37.052	75354.9	9762040	2	8	26208.1	0.141599
	22	37.052	91150.2	11808286	2	9	18487.3	0.0871359			22	37.052	79730.5	10328898	2	9	30583.8	0.16524
	24	37.052	94405.1	12229950	2	10	21742.2	0.102477			23	37.052	82947.8	10745687	2	10	33801.1	0.182622
	25	37.052	95651.8	12391463	2	11	22989	0.108353			24	37.052	85483.5	11074184	2	11	36336.8	0.196322
	26	37.052	98860.4	12807131	2	12	26197.6	0.123476			25	37.052	86528.7	11209583	2	12	37382	0.201969
	27	37.052	101263	13118346	2	13	28599.9	0.134799			26	37.052	90064.6	11667654	2	13	40917.9	0.221073
	28	37.052	191958	24867755	2	1	134010	1			27	37.052	111298	14418405	2	1	69189.7	1
	29	37.052	48329.3	6260948	2	2	-9618.96	-0.0717778			28	37.052	36675.8	4751264	2	2	-5432.61	-0.0785177
	30	37.052	57948.3	7507061	2	3	0	0			29	37.052	42108.4	5455046	2	3	0	0
	31	37.052	64393.2	8341980	2	4	6444.88	0.0480925			30	37.052	44501.8	5765100	2	4	2393.36	0.0345913
	32	37.052	70303.5	9107652	2	5	12355.2	0.0921963			31	37.052	48696.6	6308531	2	5	6588.2	0.0952193
	33	37.052	75099.5	9728959	2	6	17151.2	0.127984			32	37.052	51346.6	6651829	2	6	9238.17	0.133519
	34	37.052	76185.8	9869683	2	7	18237.5	0.13609			33	37.052	58369.7	7561655	2	7	16261.3	0.235025
	35	37.052	79331.3	10277179	2	8	21383	0.159563			34	37.052	60259.1	7806417	2	8	18150.6	0.262331
	36	37.052	83327.3	10794852	2	9	25379	0.189381			35	37.052	61920.2	8021607	2	9	19811.7	0.286339
	37	37.052	85079.6	11021861	2	10	27131.3	0.202457			36	37.052	66890	8665441	2	10	24781.6	0.358169
	38	37.052	87598.6	11348187	2	11	29650.3	0.221254			37	37.052	68260.5	8842982	2	11	26152.1	0.377976
	39	37.052	93522.5	12115617	2	12	35574.2	0.265459			38	37.052	72070.6	9336577	2	12	29962.2	0.433044
	40	37.052	106196	13757429	2	13	48247.7	0.36003			39	37.052	76815.4	9951243	2	13	34706.9	0.50162
749_5	1	37.052	179644	23272504	2	1	118853	1		749_6	1	37.052	218507	28307033	2	1	163203	1
	2	37.052	51659	6692304	2	2	-9131.93	-0.0768335			2	37.052	47912.6	6206965	2	2	-7391.18	-0.0452882
	3	37.052	60791	7875323	2	3	0	0			3	37.052	55303.8	7164474	2	3	0	0
	4	37.052	72819.8	9433630	2	4	12028.8	0.101207			4	37.052	63376.2	8210235	2	4	8072.41	0.0494624
	5	37.052	78254.4	10137667	2	5	17463.4	0.146932			5	37.052	69977.3	9065385	2	5	14673.5	0.0899092
	6	37.052	85254.2	11044470	2	6	24463.2	0.205826			6	37.052	75087.1	9727358	2	6	19783.3	0.121219
	7	37.052	89134.6	11547175	2	7	28343.7	0.238476			7	37.052	79208	10261205	2	7	23904.2	0.146469
	8	37.052	97111.6	12580571	2	8	36320.6	0.305592			8	37.052	82720.7	10716264	2	8	27416.9	0.167992
	9	37.052	100428	13010145	2	9	39636.6	0.333491			9	37.052	91076.2	11798702	2	9	35772.4	0.21919
	10	37.052	108500	14055868	2	10	47708.7	0.401408			10	37.052	93725.1	12141856	2	10	38421.3	0.23542
	11	37.052	119951	15539396	2	11	59160.3	0.497758			11	37.052	94147	12196521	2	11	38843.2	0.238006
	12	37.052	122182	15828446	2	12	61391.5	0.516531			12	37.052	98278.4	12731723	2	12	42974.6	0.26332
	13	37.052	129842	16820739	2	13	69051.2	0.580978			13	37.052	101224	13113306	2	13	45920.1	0.281368
	14	37.052	305874	39625215	2	1	223225	1			14	37.052	202828	26275838	2	1	152763	1
	15	37.052	70723.9	9162114	2	2	-11925	-0.0534213			15	37.052	45961	5954131	2	2	-4103.72	-0.0268633
	16	37.052	82648.9	10706964	2	3	0	0			16	37.052	50064.7	6485758	2	3	0	0
	17	37.052	96386.4	12486629	2	4	13737.5	0.0615412			17	37.052	55144.7	7143860	2	4	5080	0.0332541
	18	37.052	108971	14116922	2	5	26322.1	0.117917			18	37.052	62353.6	8077764	2	5	12289	0.0804446
	19	37.052	110357	14296514	2	6	27708.4	0.124127			19	37.052	63375.1	8210089	2	6	13310.4	0.0871311
	20	37.052	113963	14763695	2	7	31314.6	0.140283			20	37.052	64689.5	8380374	2	7	14624.9	0.0957356
	21	37.052	128623	16662775	2	8	45973.9	0.205953			21	37.052	69535.8	9008189	2	8	19471.1	0.127459
	22	37.052	153447	19878748	2	9	70798.6	0.317162			22	37.052	69454	8997598	2	9	19389.3	0.126924
	23	37.052	148691	19262500	2	10	66041.7	0.295852			23	37.052	75930.7	9836632	2	10	25866	0.169321
	24	37.052	170894	22138916	2	11	88245.2	0.39532			24	37.052	83190.5	10777131	2	11	33125.8	0.216845
	25	37.052	183235	23737712	2	12	100587	0.450606			25	37.052	84370.4	10929982	2	12	34305.7	0.224568
	26	37.052	216395	28033488	2	13	133746	0.599155			26	37.052	87787.7	11372690	2	13	37723.1	0.246938
	27	37.052	275240	35656695	2	1	203119	1			27	37.052	259451	33611206	2	1	197755	1
	28	37.052	61729.2	7996869	2	2	-10392	-0.0511623			28	37.052	53547	6936881	2	2	-8148.95	-0.0412074
	29	37.052	72121.2	9343132	2	3	0	0			29	37.052	61695.9	7992558	2	3	0	0
	30	37.052	85706.9	11103126	2	4	13585.7	0.0668854			30	37.052	67877.5	8793363	2	4	6181.55	0.0312587
	31	37.052	93875.3	12161312	2	5	21754	0.1071			31	37.052	67070	8688750	2	5	5374.02	0.0271752
	32	37.052	108601	14069044	2	6	36480.1	0.1796			32	37.052	66632.4	8632067	2	6	4936.48	0.0249626
	33	37.052	113949	14761849	2	7	41828	0.205929			33	37.052	73509.3	9522958	2	7	11813.4	0.0597377
	34	37.052	117367	15204675	2	8	45246.3	0.222757			34	37.052	73672.3	9544070	2	8	11976.4	0.0605618
	35	37.052	118079	15296869	2	9	45957.9	0.226261			35	37.052	72452.7	9386073	2	9	10756.8	0.0543946
	36	37.052	121948	15798070	2	10	49826.8	0.245308			36	37.052	76503.3	9910819	2	10	14807.4	0.0748775
	37	37.052	131559	17043147	2	11	59437.7	0.292625			37	37.052	77618	10055225	2	11	15922.1	0.0805143
	38	37.052	133097	17242352	2	12	60975.4	0.300196			38	37.052	80484.3	10426545	2	12	18788.4	0.0950084
	39	37.052	146260	18947693	2	13	74139.3	0.365004			39	37.052	79728.3	10328602	2	13	18032.3	0.0911853
749_7	1	37.052	222363	28806573	3	1	133729	1		749_8	1	37.052	392649	50866691	3	1	265244	1
	2	37.052	75151.7	9735723	3	2	-13481.8	-0.100814			2	37.052	112611	14588490	3	2	-14793.6	-0.0557735
	3	37.052	88633.5	11482252	3	3	0	0			3	37.052	127405	16504963	3	3	0	0
	4	37.052	97670.8	12653017	3	4	9037.34	0.0675793			4	37.052	141569	18339911	3	4	14164.3	0.0534009
	5	37.052	96853.6	12547147	3	5	8220.11	0.0614682			5	37.052	146129	18930604	3	5	18723.9	0.0705914
	6	37.052	91943	11910988	3	6	3309.49	0.0247476			6	37.052	145886	18899238	3	6	18481.8	0.0696785
	7	37.052	100282	12991236	3	7	11648.1	0.0871021			7	37.052	148942	19295079	3	7	21537.4	0.0811984
	8	37.052	110956	14374038	3	8	22322.2	0.166921			8	37.052	152922	19810677	3	8	25517.4	0.0962034
	9	37.052	115041	14903312	3	9	26407.8	0.197472			9	37.052	160584	20803306	3	9	33179.6	0.125091
	10	37.052	120738	15641334	3	10	32104.7	0.240072			10	37.052	147889	19158602	3	10	20483.9	0.0772266
	11	37.052	133564	17302911	3	11	44930.7	0.335982			11	37.052	159330	20640757	3	11	31924.9	0.12036
	12	37.052	144434	18711042	3	12	55800.3	0.417263			12	37.052	160725	20821581	3	12	33320.7	0.125623
	13	37.052	150886	19546899	3	13	62252.4	0.46551			13	37.052	163565	21189453	3	13	36160.4	0.136329
	14	37.052	247583	32073731	2	1	181545	1			14	37.052	317725	41160470	3	1	228664	1
	15	37.052	59116.6	7658417	2	2	-6921.49	-0.0381256			15	37.052	82606.4	10701464	3	2	-6454.26	-0.0282259
	16	37.052	66038.1	8555079	2	3	0	0			16	37.052	89060.7	11537597	3	3	0	0
	17	37.052	78522.2	10172358	2	4	12484.1	0.0687658			17	37.052	111446	14437615	3	4	22385.7	0.0978979
	18	37.052	83615.2	10832153	2	5	17577.1	0.0968199			18	37.052	135757	17586949	3	5	46696	0.204212
	19	37.052	90458.6	11718692	2	6	24420.5	0.134515			19	37.052	141985	18393761	3	6	52923.9	0.231448
	20	37.052	93505.8	12113454	2	7	27467.7	0.1513			20	37.052	161303	20896412	3	7	72242.3	0.315932
	21	37.052	100159	12975366	2	8	34121	0.187948			21	37.052	167973	21760493	3	8	78912.3	0.345101
	22	37.052	99776.1	12925753	2	9	33738	0.185839			22	37.052	180692	23408194	3	9	91631.2	0.400724
	23	37.052	106751	13829321	2	10	40712.8	0.224258			23	37.052	183367	23754706	3	10	94306	0.412421
	24	37.052	112597	14586616	2	11	46558.5	0.256458			24	37.052	176139	22818325	3	11	87077.9	0.380811
	25	37.052	119240	15447221	2	12	53201.6	0.29305			25	37.052	176250	22832794	3	12	87189.6	0.3813
	26	37.052	115230	14927703	2	13	49191.4	0.27096			26	37.052	181649	23532171	3	13	92588.2	0.404909
	27	37.052	184203	23863112	3	1	111664	1			27	37.052	580103	75150910	3	1	412575	1
	28	37.052	67253	8712462	3	2	-5286.41	-0.0473421			28	37.052	155808	20184551	3	2	-11719.5	-0.0284056
	29	37.052	72539.4	9397304	3	3	0	0			29	37.052	167527	21702778	3	3	0	0
	30	37.052	80074.3	10373434	3	4	7534.91	0.0674784			30	37.052	173183	22435473	3	4	5655.8	0.0137085
	31	37.052	85486.5	11074565	3	5	12947.1	0.115947			31	37.052	190454	24672822	3	5	22926.3	0.0555687
	32	37.052	91400.8	11840751	3	6	18861.4	0.168912			32	37.052	207023	26819306	3	6	39495.4	0.0957288
	33	37.052	89953.1	11653207	3	7	17413.7	0.155947			33	37.052	212749	27561149	3	7	45221.8	0.109609
	34	37.052	94221.3	12206139	3	8	21681.9	0.194171			34	37.052	238919	30951425	3	8	71391.9	0.17304
	35	37.052	100554	13026576	3	9	28015	0.250886			35	37.052	253576	32850164	3	9	86048.6	0.208565
	36	37.052	111108	14393759	3	10	38568.5	0.345398			36	37.052	260618	33762400	3	10	93090.3	0.225632
	37	37.052	129020	16714176	3	11	56480.2	0.505805			37	37.052	259512	33619144	3	11	91984.5	0.222952
	38	37.052	155862	20191519	3	12	83322.4	0.746188			38	37.052	260831	33790035	3	12	93303.6	0.226149
	39	37.052	165653	21459898	3	13	93113.2	0.833869			39	37.052	263783	34172414	3	13	96255.3	0.233303
749_9	1	37.052	309301	40069249	2	1	221223	1		749_10	1	37.052	343676	44522407	2	1	280741	1
	2	37.052	74521.1	9654031	2	2	-13557.2	-0.0612829			2	37.052	55203.4	7151473	2	2	-7731.9	-0.0275411
	3	37.052	88078.3	11410332	2	3	0	0			3	37.052	62935.3	8153122	2	3	0	0
	4	37.052	95639	12389803	2	4	7560.71	0.0341768			4	37.052	69312	8979206	2	4	6376.68	0.0227138
	5	37.052	99685.1	12913966	2	5	11606.8	0.0524665			5	37.052	69070.8	8947957	2	5	6135.47	0.0218546
	6	37.052	101916	13202958	2	6	13837.6	0.0625504			6	37.052	77751.2	10072485	2	6	14815.9	0.0527743
	7	37.052	91321.2	11830442	2	7	3242.9	0.014659			7	37.052	85117	11026704	2	7	22181.7	0.0790112
	8	37.052	97134.8	12583583	2	8	9056.53	0.0409384			8	37.052	84454.6	10940891	2	8	21519.3	0.0766517
	9	37.052	106468	13792695	2	9	18389.9	0.0831282			9	37.052	93532.8	12116945	2	9	30597.4	0.108988
	10	37.052	114427	14823678	2	10	26348.2	0.119102			10	37.052	97558.6	12638482	2	10	34623.3	0.123328
	11	37.052	123682	16022744	2	11	35604	0.160942			11	37.052	102163	13235030	2	11	39228.1	0.139731
	12	37.052	117261	15190850	2	12	29182.5	0.131914			12	37.052	107943	13983743	2	12	45007.6	0.160317
	13	37.052	123453	15992973	2	13	35374.2	0.159903			13	37.052	105107	13616351	2	13	42171.6	0.150215
	14	37.052	183377	23756102	3	1	107116	1			14	37.052	183937	23828555	2	1	116942	1
	15	37.052	66439.5	8607072	3	2	-9821.83	-0.0916933			15	37.052	53585.7	6941895	2	2	-13408.9	-0.114663
	16	37.052	76261.3	9879467	3	3	0	0			16	37.052	66994.6	8678986	2	3	0	0
	17	37.052	79987	10362123	3	4	3725.71	0.0347819			17	37.052	71569.4	9271643	2	4	4574.82	0.0391204
	18	37.052	85881.6	11125755	3	5	9620.31	0.089812			18	37.052	79774.9	10334643	2	5	12780.3	0.109287
	19	37.052	89868	11642179	3	6	13606.7	0.127027			19	37.052	86909.8	11258952	2	6	19915.2	0.1703
	20	37.052	91510.8	11855002	3	7	15249.5	0.142364			20	37.052	87707	11362226	2	7	20712.4	0.177117
	21	37.052	94850.7	12287673	3	8	18589.4	0.173544			21	37.052	93216.7	12075998	2	8	26222.1	0.224232
	22	37.052	98593.1	12772492	3	9	22331.8	0.208482			22	37.052	100428	13010234	2	9	33433.6	0.285899
	23	37.052	102735	13309121	3	10	26474.1	0.247153			23	37.052	109438	14177469	2	10	42443.7	0.362947
	24	37.052	107179	13884750	3	11	30917.5	0.288635			24	37.052	115469	14958694	2	11	48474.1	0.414514
	25	37.052	116683	15115972	3	12	40421.5	0.377361			25	37.052	122404	15857157	2	12	55409.5	0.47382
	26	37.052	119631	15497899	3	13	43369.6	0.404884			26	37.052	125252	16226101	2	13	58257.5	0.498174
	27	37.052	234255	30347115	2	1	155443	1			27	37.052	419040	54285579	2	1	341593	1
	28	37.052	64809.8	8395947	2	2	-14002.1	-0.0900786			28	37.052	67001.6	8679898	2	2	-10444.8	-0.0305768
	29	37.052	78811.8	10209881	2	3	0	0			29	37.052	77446.4	10032999	2	3	0	0
	30	37.052	91082.1	11799464	2	4	12270.3	0.0789375			30	37.052	85322.9	11053372	2	4	7876.43	0.0230579
	31	37.052	97254.5	12599081	2	5	18442.6	0.118646			31	37.052	88810.1	11505135	2	5	11363.7	0.0332667
	32	37.052	99227.6	12854693	2	6	20415.8	0.131339			32	37.052	95286.9	12344188	2	6	17840.5	0.0522272
	33	37.052	106473	13793304	2	7	27661.1	0.17795			33	37.052	100104	12968227	2	7	22657.5	0.066329
	34	37.052	109835	14228863	2	8	31023.2	0.19958			34	37.052	91813.3	11894193	2	8	14366.9	0.0420584
	35	37.052	114756	14866335	2	9	35944	0.231236			35	37.052	100453	13013404	2	9	23006.3	0.0673499
	36	37.052	119091	15427886	2	10	40278.7	0.259122			36	37.052	102250	13246195	2	10	24803.2	0.0726104
	37	37.052	125026	16196767	2	11	46213.8	0.297304			37	37.052	106370	13779914	2	11	28923.1	0.0846711
	38	37.052	130066	16849738	2	12	51254.2	0.32973			38	37.052	111879	14493682	2	12	34432.8	0.100801
	39	37.052	130962	16965840	2	13	52150.4	0.335496			39	37.052	112029	14513067	2	13	34582.4	0.101239
749_11	1	37.052	261483	33874463	2	1	197158	1		749_12	1	37.052	242536	31419940	2	1	178450	1
	2	37.052	55156	7145326	2	2	-9168.47	-0.0465031			2	37.052	55036.6	7129861	2	2	-9049.73	-0.0507131
	3	37.052	64324.5	8333079	2	3	0	0			3	37.052	64086.4	8302232	2	3	0	0
	4	37.052	69349.6	8984078	2	4	5025.17	0.025488			4	37.052	71466.9	9258360	2	4	7380.52	0.0413591
	5	37.052	71226.9	9227277	2	5	6902.47	0.0350098			5	37.052	74714.8	9679122	2	5	10628.4	0.05956
	6	37.052	72811.4	9432540	2	6	8486.93	0.0430463			6	37.052	76875.8	9959075	2	6	12789.5	0.0716699
	7	37.052	75594.2	9793045	2	7	11269.7	0.0571608			7	37.052	80946.9	10486477	2	7	16860.6	0.0944836
	8	37.052	79569.2	10307998	2	8	15244.7	0.0773223			8	37.052	82494.2	10686924	2	8	18407.8	0.103154
	9	37.052	77038.5	9980146	2	9	12714	0.0644862			9	37.052	89273.4	11565157	2	9	25187.1	0.141144
	10	37.052	76684.8	9934325	2	10	12360.3	0.0626922			10	37.052	94244.6	12209156	2	10	30158.2	0.169001
	11	37.052	75249.5	9748393	2	11	10925.1	0.0554126			11	37.052	90960.2	11783678	2	11	26873.9	0.150597
	12	37.052	76032.3	9849795	2	12	11707.8	0.0593827			12	37.052	92317.9	11959554	2	12	28231.5	0.158204
	13	37.052	81633.4	10575413	2	13	17309	0.0877922			13	37.052	98862.3	12807377	2	13	34776	0.194879
	14	37.052	182095	23589952	2	1	127572	1			14	37.052	313907	40665881	2	1	234218	1
	15	37.052	48301.5	6257341	2	2	-6221.4	-0.0487678			15	37.052	72346.5	9372309	2	2	-7342.41	-0.0313486
	16	37.052	54522.9	7063309	2	3	0	0			16	37.052	79688.9	10323500	2	3	0	0
	17	37.052	59286.5	7680424	2	4	4763.62	0.0373406			17	37.052	85690.7	11101019	2	4	6001.8	0.0256249
	18	37.052	60439.7	7829814	2	5	5916.78	0.04638			18	37.052	90554.2	11731073	2	5	10865.3	0.0463897
	19	37.052	65483.7	8483253	2	6	10960.8	0.0859185			19	37.052	94902.4	12294382	2	6	15213.6	0.0649548
	20	37.052	66259.5	8583764	2	7	11736.7	0.0920002			20	37.052	95013.2	12308736	2	7	15324.4	0.0654278
	21	37.052	73643.2	9540304	2	8	19120.3	0.149879			21	37.052	97397.5	12617615	2	8	17708.7	0.0756076
	22	37.052	82228.3	10652473	2	9	27705.4	0.217174			22	37.052	97526.1	12634272	2	9	17837.2	0.0761566
	23	37.052	88032.3	11404377	2	10	33509.5	0.262671			23	37.052	97794.8	12669082	2	10	18106	0.0773038
	24	37.052	91169.9	11810845	2	11	36647	0.287266			24	37.052	101748	13181265	2	11	22059.6	0.0941839
	25	37.052	89153.4	11549602	2	12	34630.5	0.271458			25	37.052	107256	13894789	2	12	27567.4	0.1177
	26	37.052	91433.7	11845008	2	13	36910.8	0.289333			26	37.052	107450	13919921	2	13	27761.4	0.118528
	27	37.052	331982	43007426	1	1	248154	1			27	37.052	235520	30511058	2	1	176916	1
	28	37.052	73944.6	9579344	1	2	-9883.15	-0.0398267			28	37.052	51950.9	6730118	2	2	-6653.05	-0.0376057
	29	37.052	83827.8	10859682	1	3	0	0			29	37.052	58604	7592005	2	3	0	0
	30	37.052	96510.3	12502676	1	4	12682.6	0.0511076			30	37.052	63209.8	8188679	2	4	4605.83	0.026034
	31	37.052	99054	12832202	1	5	15226.2	0.061358			31	37.052	68690.3	8898663	2	5	10086.3	0.0570119
	32	37.052	100819	13060886	1	6	16991.5	0.0684715			32	37.052	75636.5	9798531	2	6	17032.6	0.0962747
	33	37.052	105446	13660225	1	7	21617.9	0.0871148			33	37.052	78313	10145260	2	7	19709	0.111403
	34	37.052	106224	13761077	1	8	22396.4	0.0902519			34	37.052	79561.8	10307034	2	8	20957.8	0.118462
	35	37.052	108508	14056962	1	9	24680.4	0.0994558			35	37.052	80812	10469000	2	9	22208	0.125529
	36	37.052	111600	14457475	1	10	27772	0.111914			36	37.052	84843.3	10991250	2	10	26239.4	0.148315
	37	37.052	112946	14631861	1	11	29118.1	0.117339			37	37.052	89057.5	11537183	2	11	30453.5	0.172135
	38	37.052	113737	14734323	1	12	29909	0.120526			38	37.052	92596.6	11995670	2	12	33992.6	0.19214
	39	37.052	114171	14790625	1	13	30343.6	0.122277			39	37.052	95375.5	12355659	2	13	36771.5	0.207847
749_13	1	37.052	465950	60362657	2	1	356750	1		749_14	1	37.052	203778	26398899	2	1	149640	1
	2	37.052	89158	11550197	2	2	-20041.8	-0.056179			2	37.052	50965	6602386	2	2	-3173.14	-0.0212052
	3	37.052	109200	14146570	2	3	0	0			3	37.052	54138.1	7013458	2	3	0	0
	4	37.052	126138	16340855	2	4	16938.1	0.0474788			4	37.052	61300.7	7941355	2	4	7162.6	0.0478657
	5	37.052	134712	17451632	2	5	25512.3	0.0715132			5	37.052	66426.4	8605375	2	5	12288.3	0.0821192
	6	37.052	145792	18886980	2	6	36592	0.102571			6	37.052	68204.5	8835729	2	6	14066.4	0.094002
	7	37.052	149977	19429195	2	7	40777.5	0.114303			7	37.052	72650.4	9411679	2	7	18512.3	0.123712
	8	37.052	159073	20607492	2	8	49873	0.139798			8	37.052	75880.2	9830091	2	8	21742.1	0.145296
	9	37.052	167029	21638194	2	9	57829.1	0.1621			9	37.052	85040.2	11016747	2	9	30902.1	0.20651
	10	37.052	167255	21667478	2	10	58055.2	0.162734			10	37.052	87237.5	11301410	2	10	33099.4	0.221194
	11	37.052	175844	22780181	2	11	66644.3	0.18681			11	37.052	91933.9	11909814	2	11	37795.8	0.252579
	12	37.052	189716	24577200	2	12	80515.8	0.225693			12	37.052	95130.6	12323942	2	12	40992.5	0.273942
	13	37.052	182737	23673110	2	13	73537	0.20613			13	37.052	102153	13233699	2	13	48015.1	0.320872
	14	37.052	95298.3	12345658	2	1	54684.5	1			14	37.052	404868	52449669	2	1	318184	1
	15	37.052	32167.2	4167189	2	2	-8446.46	-0.154458			15	37.052	75853	9826569	2	2	-10830.8	-0.0340395
	16	37.052	40613.7	5261408	2	3	0	0			16	37.052	86683.8	11229678	2	3	0	0
	17	37.052	46313.2	5999760	2	4	5699.47	0.104224			17	37.052	94233.5	12207723	2	4	7549.7	0.0237274
	18	37.052	51028.4	6610603	2	5	10414.7	0.19045			18	37.052	98341.6	12739922	2	5	11657.8	0.0366386
	19	37.052	54823	7102183	2	6	14209.3	0.25984			19	37.052	97149.2	12585445	2	6	10465.4	0.032891
	20	37.052	62764.7	8131013	2	7	22151	0.405068			20	37.052	101738	13179913	2	7	15054.2	0.0473128
	21	37.052	66288	8587451	2	8	25674.3	0.469498			21	37.052	108434	14047374	2	8	21750.3	0.0683575
	22	37.052	71885.1	9312535	2	9	31271.3	0.57185			22	37.052	108570	14064962	2	9	21886	0.0687842
	23	37.052	75619	9796252	2	10	35005.2	0.64013			23	37.052	115621	14978470	2	10	28937.6	0.090946
	24	37.052	78457.4	10163972	2	11	37843.7	0.692037			24	37.052	115087	14909261	2	11	28403.3	0.089267
	25	37.052	81892.9	10609029	2	12	41279.2	0.754861			25	37.052	122024	15807939	2	12	35340.4	0.111069
	26	37.052	90024.2	11662411	2	13	49410.4	0.903554			26	37.052	129808	16816250	2	13	43123.7	0.135531
	27	37.052	554454	71828171	2	1	432867	1			27	37.052	179702	23280022	2	1	131605	1
	28	37.052	101124	13100308	2	2	-20463.1	-0.0472733			28	37.052	44500.3	5764908	2	2	-3596.99	-0.0273317
	29	37.052	121587	15751250	2	3	0	0			29	37.052	48097.3	6230890	2	3	0	0
	30	37.052	140233	18166897	2	4	18646.8	0.0430774			30	37.052	54444	7053092	2	4	6346.72	0.0482254
	31	37.052	147325	19085590	2	5	25738.3	0.0594601			31	37.052	55479	7187175	2	5	7381.73	0.05609
	32	37.052	157538	20408731	2	6	35951.9	0.0830552			32	37.052	58002.4	7514070	2	6	9905.09	0.0752637
	33	37.052	163957	21240230	2	7	42370.4	0.097883			33	37.052	61114.2	7917200	2	7	13016.9	0.0989088
	34	37.052	192301	24912130	2	8	70714.4	0.163363			34	37.052	65212.3	8448101	2	8	17115	0.130048
	35	37.052	202075	26178339	2	9	80488.5	0.185943			35	37.052	65566.2	8493945	2	9	17468.9	0.132737
	36	37.052	206494	26750768	2	10	84907.2	0.196151			36	37.052	70837.7	9176851	2	10	22740.4	0.172792
	37	37.052	214559	27795598	2	11	92972.4	0.214783			37	37.052	72964.9	9452423	2	11	24867.6	0.188956
	38	37.052	226259	29311319	2	12	104673	0.241812			38	37.052	75626.3	9797202	2	12	27529	0.209179
	39	37.052	221772	28730017	2	13	100185	0.231446			39	37.052	78522.8	10172432	2	13	30425.4	0.231187

## Sheet: 750
			60x80 px
0.5% DMSO										2 µM sch-984
750_1		area	IntDen	RawIntDen	Slice	Frame	minus bg	normalized		750_2		area	IntDen	RawIntDen	Slice	Frame	minus bg	normalized
	1	37.052	344432	44620283	2	1	242522	1			1	37.052	210862	27316643	2	1	151537	1
	2	37.052	82468.9	10683642	2	2	-19440.4	-0.0801591			2	37.052	51459.4	6666443	2	2	-7865	-0.0519014
	3	37.052	101909	13202096	2	3	0	0			3	37.052	59324.4	7685335	2	3	0	0
	4	37.052	113563	14711808	2	4	11653.7	0.0480522			4	37.052	68288.6	8846619	2	4	8964.15	0.0591547
	5	37.052	123127	15950765	2	5	21217.4	0.0874866			5	37.052	73317.9	9498151	2	5	13993.4	0.0923431
	6	37.052	135332	17531971	2	6	33423	0.137814			6	37.052	79833	10342174	2	6	20508.6	0.135337
	7	37.052	147274	19078936	2	7	45364.3	0.187052			7	37.052	83545.6	10823134	2	7	24221.2	0.159836
	8	37.052	154995	20079282	2	8	53086.2	0.218892			8	37.052	86594.6	11218117	2	8	27270.2	0.179957
	9	37.052	175057	22678181	2	9	73147.5	0.301611			9	37.052	89933.1	11650616	2	9	30608.7	0.201988
	10	37.052	181902	23565004	2	10	79993.1	0.329838			10	37.052	94744.5	12273918	2	10	35420.1	0.233738
	11	37.052	185488	24029529	2	11	83578.8	0.344623			11	37.052	99347.2	12870188	2	11	40022.8	0.264111
	12	37.052	198048	25656667	2	12	96139	0.396413			12	37.052	101582	13159681	2	12	42257.4	0.278858
	13	37.052	200213	25937163	2	13	98304.2	0.405341			13	37.052	101576	13158946	2	13	42251.7	0.27882
	14	37.052	276142	35773574	2	1	195972	1			14	37.052	333705	43230627	2	1	257063	1
	15	37.052	64259.3	8324636	2	2	-15911.2	-0.081191			15	37.052	67930.7	8800263	2	2	-8711.13	-0.0338872
	16	37.052	80170.5	10385888	2	3	0	0			16	37.052	76641.9	9928769	2	3	0	0
	17	37.052	92842.9	12027570	2	4	12672.4	0.0646645			17	37.052	82213.1	10650505	2	4	5571.2	0.0216725
	18	37.052	100034	12959216	2	5	19864	0.101361			18	37.052	92223.3	11947299	2	5	15581.4	0.0606131
	19	37.052	114427	14823790	2	6	34256.9	0.174805			19	37.052	97514.8	12632800	2	6	20872.9	0.0811976
	20	37.052	126240	16354088	2	7	46069.6	0.235082			20	37.052	99673	12912395	2	7	23031.1	0.0895934
	21	37.052	128272	16617334	2	8	48101.6	0.245452			21	37.052	108872	14104113	2	8	32230.2	0.125379
	22	37.052	143430	18580966	2	9	63259.2	0.322797			22	37.052	110874	14363475	2	9	34232.3	0.133167
	23	37.052	150399	19483792	2	10	70228.3	0.358359			23	37.052	104426	13528178	2	10	27784.5	0.108084
	24	37.052	150819	19538232	2	11	70648.5	0.360503			24	37.052	105592	13679250	2	11	28950.6	0.112621
	25	37.052	175518	22737926	2	12	95347.5	0.486537			25	37.052	103979	13470201	2	12	27336.9	0.106343
	26	37.052	195770	25361477	2	13	115599	0.589876			26	37.052	99941.1	12947123	2	13	23299.2	0.0906362
	27	37.052	569972	73838504	2	1	427198	1			27	37.052	334456	43327978	2	1	256472	1
	28	37.052	119830	15523627	2	2	-22944.4	-0.0537091			28	37.052	68608.9	8888123	2	2	-9375.2	-0.0365545
	29	37.052	142774	18496022	2	3	0	0			29	37.052	77984.2	10102658	2	3	0	0
	30	37.052	156610	20288470	2	4	13836.2	0.0323883			30	37.052	81828.6	10600700	2	4	3844.47	0.0149898
	31	37.052	163412	21169645	2	5	20638.2	0.0483105			31	37.052	83269.6	10787371	2	5	5285.42	0.0206082
	32	37.052	174438	22598010	2	6	31664	0.0741201			32	37.052	88862.7	11511943	2	6	10878.5	0.042416
	33	37.052	188027	24358407	2	7	45252.8	0.105929			33	37.052	93980.9	12175000	2	7	15996.8	0.0623724
	34	37.052	216192	28007117	2	8	73417.8	0.171859			34	37.052	100796	13057813	2	8	22811.3	0.0889429
	35	37.052	220512	28566738	2	9	77737.6	0.181971			35	37.052	100922	13074256	2	9	22938.3	0.0894378
	36	37.052	235855	30554394	2	10	93080.6	0.217886			36	37.052	104801	13576762	2	10	26817.2	0.104562
	37	37.052	266664	34545707	2	11	123890	0.290007			37	37.052	105566	13675796	2	11	27581.7	0.107543
	38	37.052	269946	34970899	2	12	127172	0.29769			38	37.052	112000	14509268	2	12	34015.4	0.132628
	39	37.052	277163	35905779	2	13	134389	0.314582			39	37.052	117901	15273732	2	13	39916.4	0.155637
750_3	1	37.052	251440	32573391	2	1	169284	1		750_4	1	37.052	407288	52763213	2	1	309848	1
	2	37.052	66005	8550794	2	2	-16150.1	-0.095402			2	37.052	80784.8	10465478	2	2	-16655.4	-0.0537534
	3	37.052	82155.1	10642997	2	3	0	0			3	37.052	97440.2	12623144	2	3	0	0
	4	37.052	97376.7	12614918	2	4	15221.6	0.0899173			4	37.052	105448	13660518	2	4	8007.67	0.0258439
	5	37.052	104782	13574242	2	5	22626.8	0.133661			5	37.052	111161	14400647	2	5	13720.9	0.0442825
	6	37.052	114536	14837885	2	6	32381.1	0.191282			6	37.052	118588	15362824	2	6	21148.1	0.068253
	7	37.052	117832	15264896	2	7	35677.2	0.210753			7	37.052	124289	16101306	2	7	26848.5	0.0866506
	8	37.052	130871	16954005	2	8	48715.8	0.287774			8	37.052	135121	17504591	2	8	37680.7	0.12161
	9	37.052	138487	17940695	2	9	56332.2	0.332766			9	37.052	132912	17218431	2	9	35471.8	0.114481
	10	37.052	144077	18664885	2	10	61922.3	0.365789			10	37.052	135246	17520786	2	10	37805.7	0.122014
	11	37.052	143428	18580767	2	11	61273	0.361953			11	37.052	148796	19276120	2	11	51355.5	0.165744
	12	37.052	150028	19435761	2	12	67872.9	0.40094			12	37.052	143453	18583986	2	12	46012.8	0.148501
	13	37.052	150935	19553308	2	13	68780.2	0.4063			13	37.052	149387	19352746	2	13	51947	0.167653
	14	37.052	356566	46192279	2	1	232785	1			14	37.052	316486	40999973	2	1	236328	1
	15	37.052	81905.7	10610684	2	2	-41875.8	-0.179891			15	37.052	66067.1	8558836	2	2	-14090.3	-0.0596215
	16	37.052	123781	16035587	2	3	0	0			16	37.052	80157.4	10384195	2	3	0	0
	17	37.052	151028	19565346	2	4	27246.8	0.117047			17	37.052	91843.7	11898125	2	4	11686.3	0.0494493
	18	37.052	186315	24136632	2	5	62533.4	0.268632			18	37.052	98572	12769763	2	5	18414.6	0.0779196
	19	37.052	211584	27410215	2	6	87802.7	0.377184			19	37.052	106024	13735197	2	6	25867	0.109453
	20	37.052	223871	29001988	2	7	100090	0.429968			20	37.052	114511	14834594	2	7	34353.4	0.145363
	21	37.052	256443	33221583	2	8	132662	0.56989			21	37.052	114535	14837695	2	8	34377.3	0.145464
	22	37.052	260749	33779401	2	9	136968	0.588387			22	37.052	116266	15061941	2	9	36108.3	0.152789
	23	37.052	257669	33380401	2	10	133888	0.575156			23	37.052	123600	16012104	2	10	43442.8	0.183824
	24	37.052	254317	32946152	2	11	130536	0.560757			24	37.052	123406	15986950	2	11	43248.6	0.183002
	25	37.052	271040	35112622	2	12	147259	0.632597			25	37.052	133617	17309782	2	12	53459.8	0.22621
	26	37.052	280970	36398946	2	13	157188	0.675252			26	37.052	139385	18056961	2	13	59227.4	0.250615
	27	37.052	434599	56301296	2	1	272391	1			27	37.052	230938	29917502	2	1	165631	1
	28	37.052	117202	15183266	2	2	-45005.8	-0.165225			28	37.052	56671.4	7341643	2	2	-8635.68	-0.052138
	29	37.052	162208	21013664	2	3	0	0			29	37.052	65307.1	8460374	2	3	0	0
	30	37.052	179584	23264671	2	4	17375.9	0.0637903			30	37.052	67090.8	8691445	2	4	1783.68	0.010769
	31	37.052	187744	24321805	2	5	25536.1	0.0937479			31	37.052	72392.1	9378216	2	5	7084.98	0.0427756
	32	37.052	209757	27173457	2	6	47548.5	0.17456			32	37.052	77590.7	10051683	2	6	12283.6	0.0741623
	33	37.052	220297	28538964	2	7	58089.1	0.213256			33	37.052	76900.7	9962304	2	7	11593.7	0.0699968
	34	37.052	237124	30718844	2	8	74916	0.275031			34	37.052	78078.6	10114889	2	8	12771.5	0.0771079
	35	37.052	235552	30515181	2	9	73343.8	0.269259			35	37.052	86062.7	11149212	2	9	20755.6	0.125312
	36	37.052	251224	32545510	2	10	89016.3	0.326796			36	37.052	83776.8	10853077	2	10	18469.7	0.111511
	37	37.052	251206	32543064	2	11	88997.4	0.326726			37	37.052	88566.4	11473565	2	11	23259.3	0.140428
	38	37.052	269765	34947344	2	12	107556	0.39486			38	37.052	83017.6	10754733	2	12	17710.6	0.106928
	39	37.052	269875	34961642	2	13	107667	0.395265			39	37.052	85511.8	11077844	2	13	20204.7	0.121986
750_5	1	37.052	260384	33732153	2	1	189809	1		750_6	1	37.052	194358	25178612	2	1	140552	1
	2	37.052	59356.2	7689450	2	2	-11218.7	-0.0591051			2	37.052	45071.7	5838931	2	2	-8733.96	-0.0621402
	3	37.052	70574.9	9142805	2	3	0	0			3	37.052	53805.7	6970394	2	3	0	0
	4	37.052	82619.7	10703188	2	4	12044.9	0.0634577			4	37.052	60144.1	7791520	2	4	6338.41	0.0450965
	5	37.052	94815.4	12283108	2	5	24240.5	0.12771			5	37.052	65659.6	8506037	2	5	11853.9	0.0843379
	6	37.052	104249	13505187	2	6	33674	0.177409			6	37.052	68535.8	8878647	2	6	14730.1	0.104802
	7	37.052	118805	15390846	2	7	48229.7	0.254095			7	37.052	72257.8	9360825	2	7	18452.1	0.131283
	8	37.052	124589	16140203	2	8	54014.1	0.28457			8	37.052	73231.4	9486951	2	8	19425.7	0.13821
	9	37.052	122527	15873107	2	9	51952.4	0.273708			9	37.052	78738.7	10200409	2	9	24933	0.177393
	10	37.052	135390	17539429	2	10	64815	0.341474			10	37.052	79239.3	10265260	2	10	25433.6	0.180955
	11	37.052	151065	19570072	2	11	80489.9	0.424056			11	37.052	83685.5	10841256	2	11	29879.8	0.212589
	12	37.052	163191	21141048	2	12	92616.5	0.487945			12	37.052	86016.6	11143247	2	12	32211	0.229174
	13	37.052	163977	21242792	2	13	93401.9	0.492082			13	37.052	90206.5	11686032	2	13	36400.8	0.258984
	14	37.052	242317	31391636	2	1	178207	1			14	37.052	287945	37302554	2	1	225855	1
	15	37.052	55848.7	7235061	2	2	-8261.99	-0.0463618			15	37.052	56182.3	7278277	2	2	-5907.84	-0.0261577
	16	37.052	64110.7	8305382	2	3	0	0			16	37.052	62090.1	8043623	2	3	0	0
	17	37.052	72692.6	9417144	2	4	8581.88	0.0481569			17	37.052	66229.6	8579881	2	4	4139.47	0.018328
	18	37.052	76455.8	9904666	2	5	12345.1	0.0692743			18	37.052	67794.4	8782599	2	5	5704.28	0.0252564
	19	37.052	83365.4	10799790	2	6	19254.8	0.108047			19	37.052	67783.8	8781225	2	6	5693.68	0.0252095
	20	37.052	90984.3	11786799	2	7	26873.7	0.1508			20	37.052	68387.3	8859404	2	7	6297.15	0.0278814
	21	37.052	101521	13151775	2	8	37410.1	0.209925			21	37.052	74409.4	9639551	2	8	12319.2	0.054545
	22	37.052	111968	14505207	2	9	47857.5	0.26855			22	37.052	76919.7	9964760	2	9	14829.6	0.0656599
	23	37.052	117368	15204692	2	10	53257	0.298849			23	37.052	75054.6	9723136	2	10	12964.4	0.0574017
	24	37.052	120203	15572036	2	11	56092.6	0.314761			24	37.052	77090.8	9986922	2	11	15000.7	0.0664173
	25	37.052	123673	16021602	2	12	59562.8	0.334234			25	37.052	77418.4	10029365	2	12	15328.3	0.0678679
	26	37.052	126871	16435825	2	13	62760.3	0.352177			26	37.052	76560.4	9918208	2	13	14470.2	0.0640688
	27	37.052	288864	37421659	2	1	200426	1			27	37.052	190053	24620868	2	1	125160	1
	28	37.052	75146	9734982	2	2	-13292.4	-0.0663208			28	37.052	54264.4	7029824	2	2	-10628.1	-0.084916
	29	37.052	88438.4	11456980	2	3	0	0			29	37.052	64892.5	8406669	2	3	0	0
	30	37.052	106686	13820851	2	4	18247.1	0.0910418			30	37.052	74449	9644683	2	4	9556.44	0.0763537
	31	37.052	114497	14832807	2	5	26058.6	0.130016			31	37.052	83763.9	10851407	2	5	18871.4	0.150778
	32	37.052	119069	15425120	2	6	30630.8	0.152828			32	37.052	87602	11348623	2	6	22709.4	0.181443
	33	37.052	123397	15985768	2	7	34958.5	0.174421			33	37.052	90446.6	11717141	2	7	25554.1	0.204171
	34	37.052	137968	17873485	2	8	49530.1	0.247124			34	37.052	95300.4	12345931	2	8	30407.8	0.242951
	35	37.052	146227	18943360	2	9	57788.7	0.288329			35	37.052	105735	13697698	2	9	40842.4	0.326321
	36	37.052	146558	18986268	2	10	58119.9	0.289982			36	37.052	110760	14348709	2	10	45867.6	0.366471
	37	37.052	177618	23009965	2	11	89179.5	0.44495			37	37.052	116946	15150014	2	11	52053	0.415891
	38	37.052	177963	23054627	2	12	89524.2	0.44667			38	37.052	117764	15256087	2	12	52871.8	0.422433
	39	37.052	184355	23882701	2	13	95916.3	0.478562			39	37.052	124738	16159493	2	13	59845.4	0.47815
750_7	1	37.052	485490	62894088	2	1	326534	1		750_8	1	37.052	258000	33423223	2	1	191992	1
	2	37.052	123368	15981993	2	2	-35588.9	-0.10899			2	37.052	59927.7	7763490	2	2	-6080.03	-0.0316682
	3	37.052	158957	20592454	2	3	0	0			3	37.052	66007.7	8551143	2	3	0	0
	4	37.052	193850	25112782	2	4	34893.2	0.106859			4	37.052	70950.7	9191490	2	4	4942.95	0.0257456
	5	37.052	203893	26413790	2	5	44935.9	0.137615			5	37.052	74567.3	9660014	2	5	8559.57	0.044583
	6	37.052	220671	28587356	2	6	61714	0.188997			6	37.052	78833.4	10212678	2	6	12825.7	0.0668032
	7	37.052	227628	29488654	2	7	68671.3	0.210304			7	37.052	81718.5	10586438	2	7	15710.8	0.0818305
	8	37.052	250540	32456801	2	8	91582.9	0.28047			8	37.052	81922.4	10612854	2	8	15914.7	0.0828926
	9	37.052	257882	33408017	2	9	98925.5	0.302957			9	37.052	84394.5	10933098	2	9	18386.7	0.0957682
	10	37.052	279696	36233987	2	10	120740	0.369762			10	37.052	85908.5	11129235	2	10	19900.7	0.103654
	11	37.052	293965	38082425	2	11	135008	0.413459			11	37.052	84667.8	10968512	2	11	18660.1	0.0971921
	12	37.052	313232	40578410	2	12	154275	0.472463			12	37.052	87964.5	11395592	2	12	21956.8	0.114363
	13	37.052	329168	42642963	2	13	170212	0.521268			13	37.052	87857.5	11381723	2	13	21849.7	0.113806
	14	37.052	186326	24138018	2	1	100659	1			14	37.052	189439	24541301	2	1	112472	1
	15	37.052	71727.4	9292112	2	2	-13939.4	-0.138482			15	37.052	64747.1	8387827	2	2	-12219	-0.10864
	16	37.052	85666.8	11097931	2	3	0	0			16	37.052	76966	9970764	2	3	0	0
	17	37.052	89259	11563283	2	4	3592.13	0.0356863			17	37.052	84805.4	10986338	2	4	7839.39	0.0697005
	18	37.052	99894.3	12941061	2	5	14227.4	0.141343			18	37.052	90365.9	11706685	2	5	13399.9	0.119139
	19	37.052	94826	12284478	2	6	9159.16	0.0909923			19	37.052	95419.8	12361398	2	6	18453.7	0.164073
	20	37.052	98976.6	12822173	2	7	13309.7	0.132226			20	37.052	98874.9	12809004	2	7	21908.9	0.194793
	21	37.052	101094	13096428	2	8	15426.7	0.153258			21	37.052	111281	14416203	2	8	34315.1	0.305098
	22	37.052	102597	13291182	2	9	16930.1	0.168193			22	37.052	119513	15482596	2	9	42546.8	0.378286
	23	37.052	111112	14394241	2	10	25444.8	0.252783			23	37.052	122191	15829530	2	10	45224.8	0.402097
	24	37.052	118978	15413273	2	11	33310.9	0.330929			24	37.052	126485	16385770	2	11	49518.5	0.440272
	25	37.052	129769	16811249	2	12	44102.1	0.438135			25	37.052	130616	16920943	2	12	53649.6	0.477002
	26	37.052	139078	18017219	2	13	53411.2	0.530617			26	37.052	142941	18517677	2	13	65975.1	0.586589
	27	37.052	396993	51429452	2	1	269828	1			27	37.052	376443	48767264	2	1	291465	1
	28	37.052	105214	13630265	2	2	-21950.9	-0.0813514			28	37.052	75216.4	9744104	2	2	-9761.8	-0.0334922
	29	37.052	127165	16473946	2	3	0	0			29	37.052	84978.2	11008721	2	3	0	0
	30	37.052	152156	19711401	2	4	24990.5	0.0926165			30	37.052	90428.2	11714754	2	4	5449.99	0.0186986
	31	37.052	176277	22836289	2	5	49112	0.182013			31	37.052	93990.9	12176294	2	5	9012.7	0.0309221
	32	37.052	177818	23035871	2	6	50652.6	0.187722			32	37.052	93577.5	12122742	2	6	8599.32	0.0295038
	33	37.052	190313	24654594	2	7	63147.8	0.23403			33	37.052	98807.1	12800224	2	7	13828.9	0.0474463
	34	37.052	210982	27332144	2	8	83816.3	0.310629			34	37.052	104386	13522928	2	8	19407.6	0.0665864
	35	37.052	215401	27904711	2	9	88236	0.327009			35	37.052	105332	13645480	2	9	20353.6	0.0698321
	36	37.052	241761	31319530	2	10	114596	0.424699			36	37.052	105531	13671241	2	10	20552.4	0.0705144
	37	37.052	249284	32294156	2	11	122119	0.452581			37	37.052	109974	14246922	2	11	24996.2	0.0857608
	38	37.052	257402	33345780	2	12	130237	0.482666			38	37.052	112521	14576766	2	12	27542.4	0.0944964
	39	37.052	262403	33993683	2	13	135238	0.501201			39	37.052	113620	14719148	2	13	28641.4	0.0982672
750_9	1	37.052	301531	39062658	2	1	203499	1		750_10	1	37.052	536035	69442062	2	1	427859	1
	2	37.052	83431.8	10808390	2	2	-14600.7	-0.0717484			2	37.052	101802	13188252	2	2	-6373.6	-0.0148965
	3	37.052	98032.5	12699877	2	3	0	0			3	37.052	108176	14013937	2	3	0	0
	4	37.052	104387	13523122	2	4	6354.77	0.0312275			4	37.052	124551	16135291	2	4	16375.1	0.0382722
	5	37.052	94230.9	12207381	2	5	-3801.66	-0.0186815			5	37.052	131919	17089767	2	5	23742.9	0.0554922
	6	37.052	90484.1	11722002	2	6	-7548.39	-0.037093			6	37.052	129503	16776795	2	6	21327	0.0498458
	7	37.052	94254	12210379	2	7	-3778.52	-0.0185678			7	37.052	131833	17078656	2	7	23657.1	0.0552918
	8	37.052	97779	12667037	2	8	-253.498	-0.0012457			8	37.052	135652	17573354	2	8	27475.8	0.0642168
	9	37.052	106104	13745518	2	9	8071.48	0.0396635			9	37.052	156017	20211583	2	9	47840.7	0.111814
	10	37.052	107881	13975687	2	10	9848.2	0.0483944			10	37.052	167606	21712998	2	10	59430.4	0.138902
	11	37.052	111214	14407454	2	11	13181.1	0.0647723			11	37.052	182170	23599622	2	11	73993.5	0.172939
	12	37.052	112513	14575836	2	12	14480.8	0.0711594			12	37.052	176646	22884124	2	12	68470.5	0.16003
	13	37.052	123448	15992397	2	13	25415.5	0.124893			13	37.052	182833	23685522	2	13	74656.6	0.174489
	14	37.052	179904	23306109	2	1	115491	1			14	37.052	564556	73136837	2	1	441942	1
	15	37.052	58287.7	7551027	2	2	-6124.92	-0.0530337			15	37.052	98049.1	12702021	2	2	-24564.7	-0.0555836
	16	37.052	64412.6	8344496	2	3	0	0			16	37.052	122614	15884320	2	3	0	0
	17	37.052	67475.5	8741291	2	4	3062.93	0.0265209			17	37.052	133901	17346511	2	4	11286.9	0.0255393
	18	37.052	69134.9	8956254	2	5	4722.26	0.0408885			18	37.052	151262	19595676	2	5	28648.6	0.0648243
	19	37.052	71281.2	9234310	2	6	6868.63	0.0594731			19	37.052	161472	20918262	2	6	38857.9	0.0879253
	20	37.052	72849.1	9437425	2	7	8436.51	0.0730489			20	37.052	165865	21487412	2	7	43251.2	0.0978663
	21	37.052	76338.3	9889448	2	8	11925.7	0.103261			21	37.052	168070	21773064	2	8	45456.2	0.102856
	22	37.052	75631.7	9797898	2	9	11219.1	0.0971421			22	37.052	185539	24036153	2	9	62925.4	0.142384
	23	37.052	75853.4	9826620	2	10	11440.8	0.0990618			23	37.052	201538	26108745	2	10	78924.1	0.178585
	24	37.052	78533.2	10173788	2	11	14120.6	0.122266			24	37.052	212171	27486247	2	11	89557.3	0.202645
	25	37.052	75168.5	9737900	2	12	10755.9	0.0931319			25	37.052	214258	27756623	2	12	91644.3	0.207367
	26	37.052	74482.5	9649026	2	13	10069.9	0.0871918			26	37.052	216650	28066545	2	13	94036.7	0.212781
											27	37.052	414512	53699059	2	1	325953	1
											28	37.052	72206.2	9354134	2	2	-16352.7	-0.0501688
											29	37.052	88558.8	11472584	2	3	0	0
											30	37.052	97307.2	12605908	2	4	8748.32	0.0268392
											31	37.052	104054	13479966	2	5	15495.3	0.0475385
											32	37.052	110748	14347141	2	6	22189.2	0.0680748
											33	37.052	118829	15393993	2	7	30270	0.0928661
											34	37.052	131154	16990659	2	8	42595	0.130678
											35	37.052	143106	18539020	2	9	54547	0.167346
											36	37.052	164686	21334707	2	10	76127.4	0.233553
											37	37.052	177286	22966972	2	11	88727.2	0.272208
											38	37.052	181654	23532897	2	12	93095.6	0.28561
											39	37.052	177795	23032894	2	13	89236	0.273769
750_11	1	37.052	157459	20398477	1	1	97399.9	1		750_12	1	37.052	419632	54362252	2	1	332776	1
	2	37.052	52688.9	6825713	1	2	-7370.59	-0.0756735			2	37.052	73094.6	9469224	2	2	-13760.8	-0.0413515
	3	37.052	60059.4	7780555	1	3	0	0			3	37.052	86855.3	11251900	2	3	0	0
	4	37.052	68900.1	8925841	1	4	8840.66	0.0907666			4	37.052	93547.3	12118821	2	4	6691.91	0.0201093
	5	37.052	68362.5	8856196	1	5	8303.06	0.0852471			5	37.052	102269	13248683	2	5	15413.5	0.0463179
	6	37.052	70168.5	9090153	1	6	10109	0.103789			6	37.052	110060	14257952	2	6	23204.2	0.0697292
	7	37.052	70745.1	9164858	1	7	10685.7	0.109709			7	37.052	122811	15909832	2	7	35955.4	0.108047
	8	37.052	77093.9	9987322	1	8	17034.4	0.174891			8	37.052	135720	17582197	2	8	48864.6	0.146839
	9	37.052	75207.2	9742910	1	9	15147.8	0.155521			9	37.052	142085	18406794	2	9	55229.9	0.165967
	10	37.052	78893.8	10220506	1	10	18834.4	0.193372			10	37.052	141333	18309318	2	10	54477.4	0.163706
	11	37.052	80450.2	10422124	1	11	20390.7	0.209351			11	37.052	147739	19139261	2	11	60883.9	0.182957
	12	37.052	89675.8	11617284	1	12	29616.4	0.30407			12	37.052	151530	19630355	2	12	64674.7	0.194349
	13	37.052	96920.5	12555820	1	13	36861.1	0.378451			13	37.052	168140	21782079	2	13	81284.3	0.244261
	14	37.052	192615	24952797	2	1	124809	1			14	37.052	288498	37374217	2	1	209715	1
	15	37.052	53637.2	6948574	2	2	-14168.2	-0.113519			15	37.052	59515.2	7710050	2	2	-19267.8	-0.0918764
	16	37.052	67805.4	8784031	2	3	0	0			16	37.052	78783	10206153	2	3	0	0
	17	37.052	78942.1	10226762	2	4	11136.7	0.0892295			17	37.052	86644.4	11224573	2	4	7861.36	0.0374859
	18	37.052	86061.5	11149061	2	5	18256.1	0.146272			18	37.052	95409.3	12360049	2	5	16626.3	0.0792804
	19	37.052	86868.8	11253642	2	6	19063.4	0.15274			19	37.052	107137	13879368	2	6	28354.2	0.135203
	20	37.052	92900.5	12035040	2	7	25095.1	0.201067			20	37.052	115300	14936864	2	7	36517.2	0.174128
	21	37.052	99217	12853324	2	8	31411.6	0.251676			21	37.052	130307	16880936	2	8	51523.8	0.245685
	22	37.052	104682	13561247	2	9	36876.1	0.29546			22	37.052	141247	18298244	2	9	62464.2	0.297853
	23	37.052	107425	13916600	2	10	39619.2	0.317437			23	37.052	153176	19843583	2	10	74393	0.354734
	24	37.052	127433	16508587	2	11	59627.2	0.477746			24	37.052	148259	19206640	2	11	69476.3	0.331289
	25	37.052	147057	19050815	2	12	79251.1	0.634976			25	37.052	164974	21371957	2	12	86190.8	0.41099
	26	37.052	159047	20604103	2	13	91241.2	0.731044			26	37.052	161909	20974926	2	13	83126	0.396376
	27	37.052	231997	30054679	2	1	163613	1			27	37.052	359315	46548443	2	1	271584	1
	28	37.052	59633.4	7725357	2	2	-8750.62	-0.0534836			28	37.052	69678.3	9026649	2	2	-18053.3	-0.066474
	29	37.052	68384	8858979	2	3	0	0			29	37.052	87731.5	11365405	2	3	0	0
	30	37.052	80171.7	10386044	2	4	11787.7	0.072046			30	37.052	88306.3	11439867	2	4	574.785	0.00211642
	31	37.052	85826.1	11118567	2	5	17442.1	0.106606			31	37.052	96689.4	12525880	2	5	8957.91	0.0329839
	32	37.052	87380.4	11319917	2	6	18996.4	0.116106			32	37.052	103190	13368028	2	6	15458.6	0.0569201
	33	37.052	95745.1	12403545	2	7	27361.1	0.16723			33	37.052	122592	15881529	2	7	34860.7	0.128361
	34	37.052	97759.8	12664545	2	8	29375.8	0.179544			34	37.052	126514	16389613	2	8	38782.7	0.142802
	35	37.052	106126	13748385	2	9	37742.2	0.230679			35	37.052	138819	17983647	2	9	51087.3	0.188109
	36	37.052	109259	14154234	2	10	40875	0.249827			36	37.052	139947	18129850	2	10	52215.9	0.192264
	37	37.052	133605	17308250	2	11	65221.4	0.398631			37	37.052	148650	19257247	2	11	60918.5	0.224308
	38	37.052	136225	17647628	2	12	67841.1	0.414643			38	37.052	156985	20337011	2	12	69253.4	0.254998
	39	37.052	158815	20574157	2	13	90431.5	0.552715			39	37.052	157595	20416070	2	13	69863.6	0.257245
750_13	1	37.052	225074	29157728	1	1	149596	1		750_14	1	37.052	382740	49583096	1	1	262139	1
	2	37.052	64134.9	8308518	1	2	-11342.6	-0.0758217			2	37.052	113370	14686828	1	2	-7231.03	-0.0275847
	3	37.052	75477.5	9777928	1	3	0	0			3	37.052	120601	15623591	1	3	0	0
	4	37.052	87222.7	11299487	1	4	11745.2	0.0785126			4	37.052	126998	16452228	1	4	6396.39	0.0244007
	5	37.052	101687	13173281	1	5	26209.3	0.175201			5	37.052	121929	15795569	1	5	1327.53	0.00506421
	6	37.052	106946	13854552	1	6	31468.2	0.210354			6	37.052	123926	16054286	1	6	3324.61	0.0126826
	7	37.052	115728	14992304	1	7	40250.7	0.269062			7	37.052	116624	15108384	1	7	-3976.97	-0.0151712
	8	37.052	127233	16482773	1	8	51755.8	0.345971			8	37.052	122127	15821220	1	8	1525.53	0.00581955
	9	37.052	136280	17654785	1	9	60802.8	0.406447			9	37.052	126787	16424894	1	9	6185.4	0.0235958
	10	37.052	147616	19123346	1	10	72138.9	0.482225			10	37.052	125581	16268721	1	10	4979.87	0.018997
	11	37.052	161899	20973587	1	11	86421.2	0.577697			11	37.052	122376	15853476	1	11	1774.52	0.00676939
	12	37.052	173702	22502630	1	12	98224.2	0.656596			12	37.052	118619	15366810	1	12	-1982.14	-0.00756139
	13	37.052	185254	23999147	1	13	109776	0.733817			13	37.052	108785	14092858	1	13	-11816	-0.0450752
	14	37.052	467543	60569108	2	1	357529	1			14	37.052	169769	21993186	1	1	92515.1	1
	15	37.052	99503.5	12890434	2	2	-10510.9	-0.0293989			15	37.052	72011	9328852	1	2	-5243.09	-0.0566728
	16	37.052	110014	14252101	2	3	0	0			16	37.052	77254.1	10008082	1	3	0	0
	17	37.052	104744	13569377	2	4	-5270.06	-0.0147402			17	37.052	84509	10947939	1	4	7254.92	0.0784188
	18	37.052	123283	15970992	2	5	13268.4	0.0371114			18	37.052	87795.6	11373709	1	5	10541.5	0.113944
	19	37.052	121253	15708095	2	6	11239.1	0.0314354			19	37.052	91044.3	11794574	1	6	13790.2	0.149059
	20	37.052	105847	13712226	2	7	-4167.39	-0.0116561			20	37.052	88338.3	11444009	1	7	11084.2	0.119809
	21	37.052	122098	15817539	2	8	12083.9	0.0337983			21	37.052	91215.6	11816763	1	8	13961.5	0.150911
	22	37.052	129477	16773391	2	9	19462.3	0.0544355			22	37.052	78595.8	10181894	1	9	1341.68	0.0145023
	23	37.052	136039	17623501	2	10	26024.4	0.0727897			23	37.052	79546.7	10305076	1	10	2292.55	0.0247803
	24	37.052	145993	18913028	2	11	35978.5	0.100631			24	37.052	84649.5	10966136	1	11	7395.38	0.0799371
	25	37.052	153809	19925633	2	12	43795	0.122493			25	37.052	85134.5	11028968	1	12	7880.39	0.0851796
	26	37.052	166066	21513493	2	13	56051.9	0.156776			26	37.052	87938.5	11392225	1	13	10684.4	0.115489
	27	37.052	180837	23427014	2	1	125606	1			27	37.052	218702	28332252	1	1	146489	1
	28	37.052	47412.8	6142217	2	2	-7818.71	-0.0622481			28	37.052	65625.5	8501626	1	2	-6586.96	-0.0449655
	29	37.052	55231.5	7155112	2	3	0	0			29	37.052	72212.5	9354950	1	3	0	0
	30	37.052	59536.6	7712823	2	4	4305.07	0.0342745			30	37.052	76932.4	9966403	1	4	4719.91	0.0322202
	31	37.052	63493	8225365	2	5	8261.47	0.0657731			31	37.052	67164.7	8701023	1	5	-5047.77	-0.0344584
	32	37.052	66002.6	8550476	2	6	10771.1	0.085753			32	37.052	70999.5	9197815	1	6	-1212.95	-0.00828015
	33	37.052	74363	9633546	2	7	19131.5	0.152314			33	37.052	64606.8	8369660	1	7	-7605.62	-0.0519194
	34	37.052	79839.3	10342993	2	8	24607.8	0.195913			34	37.052	71727.8	9292160	1	8	-484.687	-0.00330869
	35	37.052	87875.2	11384024	2	9	32643.7	0.25989			35	37.052	72809.6	9432308	1	9	597.139	0.00407634
	36	37.052	95149	12326317	2	10	39917.4	0.3178			36	37.052	75007.8	9717080	1	10	2795.34	0.0190823
	37	37.052	103002	13343712	2	11	47770.9	0.380324			37	37.052	73541.9	9527170	1	11	1329.4	0.00907505
	38	37.052	118860	15398068	2	12	63628.8	0.506576			38	37.052	76006.3	9846437	1	12	3793.87	0.0258987
	39	37.052	126101	16336017	2	13	70869	0.564218			39	37.052	73777.9	9557749	1	13	1565.44	0.0106864
