# Supplementary material for: SRC and ERK Regulate the Turnover of Cytoskeletal Keratin Filaments
Source: Int J Mol Sci. 2025 Jun 7;26(12):5476. doi: 10.3390/ijms26125476 (PMC12193469; doi:10.3390/ijms26125476)
Supplement: Supplementary file 1 [file ijms-26-05476-s001.zip › Supplementary materials S2 FRAP calculations/FRAP_FAK inhibitors.xlsx]

## Sheet: 706
			60x80 px
0.5% DMSO										2 µM PF-228										0.5 µM PF-396
706_1		area	IntDen	RawIntDen	Slice	Frame	minus bg	normalized		706_3		area	IntDen	RawIntDen	Slice	Frame	minus bg	normalized		706_4		area	IntDen	RawIntDen	Slice	Frame	minus bg	normalized
cell 1	1	37.052	201893	26154746	1	1	120055	1		cell 1	1	37.052	215725	27946648	1	1	114877	1		cell 1	1	37.052	175996	22799795	1	1	116479	1
	2	37.052	71489.2	9261254	1	2	-10349.2	-0.0862042			2	37.052	86410.7	11194300	1	2	-14437.7	-0.12568			2	37.052	54201	7021603	1	2	-5315.99	-0.0456392
	3	37.052	81838.4	10601969	1	3	0	0			3	37.052	100848	13064673	1	3	0	0			3	37.052	59517	7710277	1	3	0	0
	4	37.052	92389.4	11968825	1	4	10551	0.087885			4	37.052	110981	14377317	1	4	10132.5	0.0882036			4	37.052	68606.8	8887840	1	4	9089.81	0.0780385
	5	37.052	97209.9	12593306	1	5	15371.5	0.128037			5	37.052	111429	14435360	1	5	10580.6	0.0921038			5	37.052	72416.8	9381421	1	5	12899.8	0.110749
	6	37.052	98852.7	12806134	1	6	17014.3	0.141722			6	37.052	117368	15204734	1	6	16519.5	0.143802			6	37.052	79177.7	10257285	1	6	19660.8	0.168793
	7	37.052	99745.2	12921747	1	7	17906.8	0.149155			7	37.052	118419	15340932	1	7	17570.8	0.152954			7	37.052	79643.4	10317612	1	7	20126.5	0.172791
	8	37.052	104471	13533946	1	8	22632.4	0.188518			8	37.052	120246	15577622	1	8	19397.9	0.168859			8	37.052	83215.3	10780342	1	8	23698.4	0.203457
	9	37.052	108345	14035890	1	9	26507	0.220792			9	37.052	112655	14594225	1	9	11806.9	0.102779			9	37.052	85952	11134870	1	9	26435	0.226952
	10	37.052	108908	14108774	1	10	27069.6	0.225478			10	37.052	112683	14597819	1	10	11834.6	0.10302			10	37.052	87168	11292406	1	10	27651.1	0.237392
	11	37.052	113872	14751826	1	11	32033.5	0.266824			11	37.052	124261	16097691	1	11	23412.4	0.203805			11	37.052	91543.3	11859215	1	11	32026.4	0.274955
	12	37.052	117989	15285248	1	12	36151	0.301122			12	37.052	124822	16170352	1	12	23973.3	0.208687			12	37.052	92523.9	11986251	1	12	33007	0.283374
	13	37.052	119792	15518780	1	13	37953.7	0.316137			13	37.052	126581	16398257	1	13	25732.5	0.224001			13	37.052	92704.1	12009591	1	13	33187.1	0.284921
cell 2	14	37.052	121543	15745626	1	1	67360.2	1		cell 2	14	37.052	175544	22741315	2	1	109608	1		cell 2	14	37.052	159435	20654400	1	1	96594.8	1
	15	37.052	45405.9	5882218	1	2	-8777.11	-0.130301			15	37.052	55262.7	7159148	2	2	-10673.3	-0.097377			15	37.052	58063.2	7521949	1	2	-4776.82	-0.0494521
	16	37.052	54183	7019272	1	3	0	0			16	37.052	65936	8541849	2	3	0	0			16	37.052	62840	8140774	1	3	0	0
	17	37.052	63014.6	8163388	1	4	8831.63	0.13111			17	37.052	75664.2	9802120	2	4	9728.25	0.0887548			17	37.052	67384.7	8729531	1	4	4544.72	0.0470493
	18	37.052	75057.9	9723567	1	5	20874.9	0.3099			18	37.052	82817.3	10728780	2	5	16881.3	0.154015			18	37.052	72435.2	9383807	1	5	9595.18	0.0993344
	19	37.052	87316	11311577	1	6	33133	0.491878			19	37.052	86951.7	11264387	2	6	21015.7	0.191735			19	37.052	74947.3	9709235	1	6	12107.2	0.12534
	20	37.052	95926.7	12427075	1	7	41743.8	0.619709			20	37.052	90860.6	11770770	2	7	24924.6	0.227397			20	37.052	84438	10938735	1	7	21597.9	0.223593
	21	37.052	93839.1	12156632	1	8	39656.2	0.588718			21	37.052	94329.6	12220168	2	8	28393.6	0.259046			21	37.052	88797.8	11503546	1	8	25957.8	0.268729
	22	37.052	94846.6	12287147	1	9	40663.6	0.603674			22	37.052	93188.2	12072307	2	9	27252.2	0.248633			22	37.052	89970.4	11655451	1	9	27130.4	0.280868
	23	37.052	102104	13227318	1	10	47921	0.711413			23	37.052	99050.7	12831784	2	10	33114.7	0.302119			23	37.052	94374.5	12225984	1	10	31534.4	0.326461
	24	37.052	104351	13518468	1	11	50168.4	0.744778			24	37.052	105764	13701430	2	11	39827.7	0.363364			24	37.052	97263	12600181	1	11	34422.9	0.356364
	25	37.052	106440	13789027	1	12	52256.9	0.775783			25	37.052	108557	14063292	2	12	42621	0.388849			25	37.052	102277	13249755	1	12	39437.1	0.408273
	26	37.052	106966	13857125	1	13	52782.6	0.783586			26	37.052	112977	14635885	2	13	47040.9	0.429174			26	37.052	104130	13489825	1	13	41290.2	0.427458
cell 3	27	37.052	229754	29764119	1	1	145100	1		cell 3	27	37.052	125498	16257908	1	1	63337.7	1		cell 3	27	37.052	123443	15991786	1	1	70717.2	1
	28	37.052	74117.1	9601690	1	2	-10536.8	-0.0726176			28	37.052	48099.3	6231147	1	2	-14060.5	-0.221993			28	37.052	47506.6	6154368	1	2	-5219.54	-0.0738087
	29	37.052	84653.9	10966712	1	3	0	0			29	37.052	62159.8	8052657	1	3	0	0			29	37.052	52726.2	6830547	1	3	0	0
	30	37.052	93744.7	12144402	1	4	9090.79	0.0626517			30	37.052	77427.6	10030553	1	4	15267.7	0.241052			30	37.052	60444.9	7830490	1	4	7718.73	0.109149
	31	37.052	102326	13256078	1	5	17672	0.121792			31	37.052	89448.6	11587850	1	5	27288.8	0.430845			31	37.052	62566.3	8105312	1	5	9840.13	0.139148
	32	37.052	101548	13155251	1	6	16893.7	0.116428			32	37.052	105600	13680180	1	6	43439.8	0.685844			32	37.052	65583.5	8496181	1	6	12857.3	0.181813
	33	37.052	100581	13030080	1	7	15927.5	0.109769			33	37.052	110791	14352650	1	7	48630.7	0.7678			33	37.052	73181.4	9480475	1	7	20455.2	0.289254
	34	37.052	100116	12969736	1	8	15461.7	0.106559			34	37.052	106736	13827350	1	8	44575.8	0.70378			34	37.052	75061.3	9724011	1	8	22335.1	0.315838
	35	37.052	100329	12997398	1	9	15675.2	0.10803			35	37.052	109903	14237626	1	9	47742.8	0.753782			35	37.052	80278.7	10399909	1	9	27552.5	0.389616
	36	37.052	105113	13617170	1	10	20459.3	0.141001			36	37.052	108239	14022111	1	10	46079.2	0.727516			36	37.052	87846.4	11380294	1	10	35120.3	0.49663
	37	37.052	115287	14935095	1	11	30632.6	0.211113			37	37.052	115976	15024414	1	11	53816.2	0.84967			37	37.052	110714	14342747	1	11	57988	0.819998
	38	37.052	116462	15087358	1	12	31808	0.219214			38	37.052	112579	14584298	1	12	50418.9	0.796032			38	37.052	105808	13707228	1	12	53082.3	0.750628
	39	37.052	112501	14574245	1	13	27847.2	0.191917			39	37.052	121952	15798551	1	13	59791.9	0.944017	outlier		39	37.052	112707	14600977	1	13	59981.3	0.848185
0.5% DMSO										2 µM PF-228										0.5 µM PF-396
706_5		area	IntDen	RawIntDen	Slice	Frame	minus bg	normalized		706_7		area	IntDen	RawIntDen	Slice	Frame	minus bg	normalized		706_8		area	IntDen	RawIntDen	Slice	Frame	minus bg	normalized
cell 1	1	37.052	203940	26419944	2	1	94233.4	1		cell 1	1	37.052	253075	32785285	1	1	166287	1		cell 1	1	37.052	282136	36550019	2	1	216412	1
	2	37.052	91900.7	11905509	2	2	-17806	-0.188957			2	37.052	75017.9	9718382	1	2	-11770.7	-0.0707853			2	37.052	58221.2	7542410	2	2	-7502.24	-0.0346664
	3	37.052	109707	14212236	2	3	0	0			3	37.052	86788.5	11243242	1	3	0	0			3	37.052	65723.4	8514307	2	3	0	0
	4	37.052	117923	15276583	2	4	8215.88	0.0871865			4	37.052	91286.8	11825986	1	4	4498.3	0.0270515			4	37.052	67319.7	8721101	2	4	1596.28	0.00737609
	5	37.052	132046	17106229	2	5	22339.2	0.237063			5	37.052	96304.3	12475988	1	5	9515.78	0.0572251			5	37.052	65266.3	8455094	2	5	-457.075	-0.00211205
	6	37.052	165476	21437045	2	6	55769.5	0.591824			6	37.052	94693.3	12267285	1	6	7904.76	0.047537			6	37.052	67576.1	8754314	2	6	1852.65	0.00856076
	7	37.052	177954	23053499	2	7	68247.2	0.724236			7	37.052	99618.6	12905342	1	7	12830	0.0771561			7	37.052	67599.1	8757300	2	7	1875.71	0.00866727
	8	37.052	189675	24571883	2	8	79967.9	0.848615			8	37.052	104093	13484985	1	8	17304.4	0.104064			8	37.052	71070.5	9207012	2	8	5347.11	0.024708
	9	37.052	197263	25554974	2	9	87556.5	0.929146			9	37.052	105658	13687735	1	9	18869.5	0.113475			9	37.052	73994.3	9585786	2	9	8270.93	0.0382184
	10	37.052	195378	25310724	2	10	85671.1	0.909138			10	37.052	115315	14938832	1	10	28526.9	0.171552			10	37.052	77063.3	9983367	2	10	11339.9	0.0523996
	11	37.052	190238	24644907	2	11	80531.6	0.854597			11	37.052	117087	15168344	1	11	30298.5	0.182207			11	37.052	76432.7	9901670	2	11	10709.3	0.0494856
	12	37.052	202194	26193786	2	12	92487.6	0.981474			12	37.052	118813	15391975	1	12	32024.8	0.192588			12	37.052	78528.8	10173214	2	12	12805.4	0.0591712
	13	37.052	197751	25618219	2	13	88044.7	0.934326			13	37.052	119654	15500856	1	13	32865.3	0.197642			13	37.052	87458.8	11330070	2	13	21735.4	0.100435
cell 2	14	37.052	185725	24060233	2	1	117063	1		cell 2	14	37.052	195192	25286597	1	1	119162	1		cell 2	14	37.052	263541	34141158	2	1	205030	1
	15	37.052	65330.1	8463350	2	2	-3332.12	-0.0284643			15	37.052	65951.9	8543913	1	2	-10077.5	-0.0845699			15	37.052	53052.3	6872793	2	2	-5459.6	-0.0266284
	16	37.052	68662.2	8895018	2	3	0	0			16	37.052	76029.5	9849432	1	3	0	0			16	37.052	58511.9	7580071	2	3	0	0
	17	37.052	83231.5	10782445	2	4	14569.4	0.124458			17	37.052	78798.4	10208136	1	4	2768.9	0.0232364			17	37.052	62529.1	8100496	2	4	4017.25	0.0195935
	18	37.052	93956.1	12171784	2	5	25293.9	0.216071			18	37.052	81276.8	10529214	1	5	5247.35	0.0440354			18	37.052	61840.8	8011331	2	5	3328.97	0.0162365
	19	37.052	104781	13574122	2	6	36118.8	0.308542			19	37.052	87457.1	11329858	1	6	11427.7	0.0959001			19	37.052	62839.3	8140678	2	6	4327.42	0.0211063
	20	37.052	115084	14908821	2	7	46421.6	0.396552			20	37.052	86822.5	11247647	1	7	10793.1	0.0905746			20	37.052	64694.6	8381035	2	7	6182.78	0.0301555
	21	37.052	127631	16534281	2	8	58968.8	0.503736			21	37.052	90175.7	11682041	1	8	14146.2	0.118714			21	37.052	67806.2	8784125	2	8	9294.3	0.0453315
	22	37.052	126599	16400530	2	9	57936.3	0.494916			22	37.052	95858.2	12418195	1	9	19828.7	0.166401			22	37.052	69477	9000577	2	9	10965.1	0.0534807
	23	37.052	131163	16991874	2	10	62501	0.53391			23	37.052	96804.6	12540796	1	10	20775.1	0.174343			23	37.052	69342.3	8983132	2	10	10830.5	0.0528239
	24	37.052	132720	17193545	2	11	64057.8	0.547208			24	37.052	103296	13381775	1	11	27266.8	0.228821			24	37.052	71759.9	9296319	2	11	13248	0.0646151
	25	37.052	134447	17417246	2	12	65784.5	0.561959			25	37.052	106641	13815076	1	12	30611.5	0.256889			25	37.052	69884.7	9053389	2	12	11372.8	0.055469
	26	37.052	133423	17284597	2	13	64760.6	0.553212			26	37.052	110921	14369504	1	13	34891.2	0.292805			26	37.052	73084.3	9467893	2	13	14572.4	0.0710747
cell 3	27	37.052	221352	28675642	2	1	145026	1		cell 3	27	37.052	290237	37599546	1	1	173540	1		cell 3	27	37.052	151168	19583508	2	1	100446	1
	28	37.052	67863.3	8791525	2	2	-8462.64	-0.0583525			28	37.052	108692	14080826	1	2	-8004.73	-0.046126			28	37.052	47376.7	6137535	2	2	-3345.42	-0.0333055
	29	37.052	76325.9	9887840	2	3	0	0			29	37.052	116697	15117819	1	3	0	0			29	37.052	50722.1	6570926	2	3	0	0
	30	37.052	86232.3	11171188	2	4	9906.38	0.0683075			30	37.052	119603	15494304	1	4	2906.15	0.0167463			30	37.052	52540.5	6806494	2	4	1818.39	0.0181031
	31	37.052	95292.7	12344941	2	5	18966.8	0.130782			31	37.052	115968	15023392	1	5	-728.898	-0.00420017			31	37.052	57925.2	7504067	2	5	7203.08	0.0717107
	32	37.052	113617	14718866	2	6	37291.5	0.257136			32	37.052	126801	16426757	1	6	10103.9	0.0582223			32	37.052	56481.3	7317014	2	6	5759.18	0.0573359
	33	37.052	127740	16548440	2	7	51414.3	0.354517			33	37.052	128672	16669100	1	7	11974.6	0.0690019			33	37.052	62675.4	8119440	2	7	11953.2	0.119001
	34	37.052	139005	18007699	2	8	62678.6	0.432188			34	37.052	123733	16029335	1	8	7036.15	0.0405448			34	37.052	68594.2	8886207	2	8	17872.1	0.177926
	35	37.052	134820	17465570	2	9	58493.8	0.403332			35	37.052	131041	16976079	1	9	14344.2	0.0826565			35	37.052	70771.3	9168248	2	9	20049.2	0.199601
	36	37.052	135815	17594535	2	10	59489.3	0.410197			36	37.052	131008	16971790	1	10	14311.1	0.0824657			36	37.052	74836.3	9694861	2	10	24114.2	0.24007
	37	37.052	125205	16220020	2	11	48879.2	0.337037			37	37.052	129724	16805483	1	11	13027.4	0.0750683			37	37.052	79658.9	10319616	2	11	28936.8	0.288082
	38	37.052	132384	17150073	2	12	56058.4	0.38654			38	37.052	125199	16219184	1	12	8501.63	0.0489893			38	37.052	84580.9	10957246	2	12	33858.8	0.337083
	39	37.052	137956	17871904	2	13	61630.4	0.42496			39	37.052	120324	15587735	1	13	3627.36	0.0209021			39	37.052	93108	12061920	2	13	42385.9	0.421976
0.5% DMSO										2 µM PF-228										0.5 µM PF-396
706_9		area	IntDen	RawIntDen	Slice	Frame	minus bg	normalized		706_11		area	IntDen	RawIntDen	Slice	Frame	minus bg	normalized		706_12		area	IntDen	RawIntDen	Slice	Frame	minus bg	normalized
cell 1	1	37.052	220410	28553632	2	1	149506	1		cell 1	1	37.052	187156	24245616	2	1	128665	1		cell 1	1	37.052	407125	52742039	2	1	316387	1
	2	37.052	66524.6	8618097	2	2	-4379.68	-0.0292943			2	37.052	56078.3	7264806	2	2	-2412.48	-0.0187501			2	37.052	87497.3	11335057	2	2	-3240.26	-0.0102414
	3	37.052	70904.3	9185474	2	3	0	0			3	37.052	58490.8	7577337	2	3	0	0			3	37.052	90737.5	11754825	2	3	0	0
	4	37.052	83263.6	10786598	2	4	12359.4	0.0826679			4	37.052	61742.3	7998565	2	4	3251.53	0.0252712			4	37.052	102517	13280861	2	4	11779.7	0.037232
	5	37.052	87208.3	11297629	2	5	16304.1	0.109053			5	37.052	66960	8674511	2	5	8469.27	0.0658241			5	37.052	100799	13058318	2	5	10061.9	0.0318024
	6	37.052	98268.5	12730452	2	6	27364.3	0.183031			6	37.052	67685.9	8768546	2	6	9195.15	0.0714656			6	37.052	106811	13837060	2	6	16073.1	0.0508021
	7	37.052	99486.6	12888246	2	7	28582.3	0.191178			7	37.052	71007.5	9198854	2	7	12516.8	0.0972816			7	37.052	107242	13892891	2	7	16504.1	0.0521642
	8	37.052	115167	14919561	2	8	44262.4	0.296057			8	37.052	70703.4	9159460	2	8	12212.7	0.0949182			8	37.052	110809	14355089	2	8	20071.9	0.0634409
	9	37.052	115513	14964376	2	9	44608.3	0.298371			9	37.052	67476.8	8741460	2	9	8986.07	0.0698406			9	37.052	109795	14223673	2	9	19057.5	0.0602346
	10	37.052	127815	16558152	2	10	56911	0.38066			10	37.052	73641.3	9540048	2	10	15150.5	0.117751			10	37.052	110511	14316393	2	10	19773.2	0.0624968
	11	37.052	123112	15948871	2	11	52207.8	0.349202			11	37.052	72524.5	9395371	2	11	14033.7	0.109071			11	37.052	122169	15826752	2	11	31431.9	0.0993463
	12	37.052	103452	13401980	2	12	32547.9	0.217703			12	37.052	75943.8	9838337	2	12	17453	0.135647			12	37.052	126308	16362842	2	12	35570.1	0.112426
	13	37.052	100067	12963463	2	13	29162.9	0.195062			13	37.052	74707.6	9678190	2	13	16216.8	0.126039			13	37.052	124628	16145279	2	13	33890.7	0.107118
cell 2	14	37.052	311080	40299709	1	1	187158	1		cell 2	14	37.052	189965	24609478	2	1	121670	1		cell 2	14	37.052	351750	45568318	2	1	266035	1
	15	37.052	107461	13921366	1	2	-16460.7	-0.0879506			15	37.052	60736.4	7868255	2	2	-7558.69	-0.0621247			15	37.052	78490.5	10168254	2	2	-7223.77	-0.0271534
	16	37.052	123922	16053808	1	3	0	0			16	37.052	68295.1	8847465	2	3	0	0			16	37.052	85714.3	11104076	2	3	0	0
	17	37.052	128100	16595084	1	4	4178.2	0.0223244			17	37.052	73752.3	9554437	2	4	5457.24	0.0448529			17	37.052	96146.8	12455587	2	4	10432.5	0.0392149
	18	37.052	126285	16359856	1	5	2362.44	0.0126227			18	37.052	77943	10097323	2	5	9647.87	0.0792956			18	37.052	98150.9	12715205	2	5	12436.6	0.0467478
	19	37.052	136141	17636754	1	6	12219	0.0652872			19	37.052	82130	10639746	2	6	13834.9	0.113709			19	37.052	105997	13731694	2	6	20283	0.0762419
	20	37.052	142522	18463375	1	7	18599.9	0.0993804			20	37.052	87872.5	11383672	2	7	19577.4	0.160906			20	37.052	115163	14919132	2	7	29449.1	0.110696
	21	37.052	153791	19923296	1	8	29869.2	0.159593			21	37.052	90974.7	11785548	2	8	22679.6	0.186403			21	37.052	125435	16249857	2	8	39721.2	0.149308
	22	37.052	161751	20954481	1	9	37829.1	0.202124			22	37.052	91502.5	11853933	2	9	23207.4	0.190741			22	37.052	131949	17093646	2	9	46234.5	0.173791
	23	37.052	164894	21361575	1	10	40971.6	0.218914			23	37.052	92706.1	12009857	2	10	24411	0.200634			23	37.052	137165	17769391	2	10	51450.7	0.193398
	24	37.052	161558	20929409	1	11	37635.6	0.20109			24	37.052	95215.9	12334995	2	11	26920.8	0.221262			24	37.052	156128	20226047	2	11	70414.1	0.264679
	25	37.052	152848	19801102	1	12	28926	0.154554			25	37.052	103692	13433069	2	12	35397.1	0.290928			25	37.052	161485	20919926	2	12	75770.2	0.284813
	26	37.052	151282	19598243	1	13	27360.1	0.146187			26	37.052	95567.6	12380556	2	13	27272.5	0.224152			26	37.052	176788	22902443	2	13	91073.6	0.342336
cell 3	27	37.052	209682	27163857	2	1	128059	1		cell 3	27	37.052	307555	39843003	2	1	221076	1		cell 3	27	37.052	154710	20042357	1	1	104481	1
	28	37.052	70634.3	9150500	2	2	-10989.2	-0.0858138			28	37.052	78259.3	10138300	2	2	-8219.47	-0.0371793			28	37.052	43481.2	5632886	1	2	-6748.1	-0.0645868
	29	37.052	81623.5	10574127	2	3	0	0			29	37.052	86478.7	11203112	2	3	0	0			29	37.052	50229.3	6507086	1	3	0	0
	30	37.052	89190	11554350	2	4	7566.51	0.0590861			30	37.052	90669.5	11746016	2	4	4190.77	0.0189562			30	37.052	54804.7	7099819	1	4	4575.41	0.0437917
	31	37.052	112171	14531471	2	5	30547.4	0.238542			31	37.052	92468.8	11979110	2	5	5990.06	0.027095			31	37.052	54071.5	7004829	1	5	3842.16	0.0367738
	32	37.052	120444	15603279	2	6	38820.9	0.303149			32	37.052	96480.4	12498797	2	6	10001.6	0.0452406			32	37.052	57618	7464278	1	6	7388.73	0.0707184
	33	37.052	138728	17971915	2	7	57104.8	0.445926			33	37.052	100787	13056694	2	7	14308.1	0.0647203			33	37.052	57153.3	7404069	1	7	6923.97	0.06627
	34	37.052	151118	19577013	2	8	69494.8	0.542678			34	37.052	98309.5	12735755	2	8	11830.7	0.0535143			34	37.052	60101.9	7786051	1	8	9872.55	0.0944913
	35	37.052	152830	19798757	2	9	71206.5	0.556045			35	37.052	101902	13201138	2	9	15423.1	0.0697637			35	37.052	62990.1	8160214	1	9	12760.8	0.122135
	36	37.052	149659	19387999	2	10	68035.8	0.531285			36	37.052	103695	13433429	2	10	17216.2	0.0778745			36	37.052	65403.5	8472865	1	10	15174.2	0.145234
	37	37.052	145328	18826906	2	11	63704.6	0.497463			37	37.052	108704	14082353	2	11	22225.4	0.100533			37	37.052	69924.7	9058572	1	11	19695.4	0.188506
	38	37.052	151548	19632728	2	12	69924.9	0.546037			38	37.052	110937	14371626	2	12	24458.3	0.110633			38	37.052	70833.1	9176251	1	12	20603.7	0.197201
	39	37.052	141566	18339581	2	13	59942.9	0.468088			39	37.052	111345	14424470	2	13	24866.2	0.112478			39	37.052	71623	9278580	1	13	21393.6	0.204761

## Sheet: 707
			60x80 px
0.5% DMSO										2 µM PF-228										0.5 µM PF-396
707_1		area	IntDen	RawIntDen	Slice	Frame	minus bg	normalized		707_3		area	IntDen	RawIntDen	Slice	Frame	minus bg	normalized		707_4		area	IntDen	RawIntDen	Slice	Frame	minus bg	normalized
	1	37.052	244177	31632566	1	1	111609	1			1	37.052	199461	25839713	2	1	133362	1			1	37.052	243919	31599093	3	1	154733	1
	2	37.052	117638	15239676	1	2	-14930	-0.13377			2	37.052	60157.3	7793230	2	2	-5942.38	-0.0445584			2	37.052	82698.3	10713369	3	2	-6487.15	-0.0419247
	3	37.052	132568	17173826	1	3	0	0			3	37.052	66099.7	8563051	2	3	0	0			3	37.052	89185.5	11553763	3	3	0	0
	4	37.052	120203	15572030	1	4	-12364.5	-0.110784			4	37.052	86157	11161434	2	4	20057.4	0.150398			4	37.052	93139.2	12065961	3	4	3953.74	0.025552
	5	37.052	125756	16291393	1	5	-6811.65	-0.0610311			5	37.052	102848	13323750	2	5	36748.7	0.275557			5	37.052	94818.4	12283493	3	5	5632.91	0.036404
	6	37.052	126457	16382162	1	6	-6110.99	-0.0547533			6	37.052	109595	14197782	2	6	43495.5	0.326147			6	37.052	93084.1	12058818	3	6	3898.61	0.0251956
	7	37.052	124384	16113707	1	7	-8183.24	-0.0733203			7	37.052	116419	15081763	2	7	50319.1	0.377313			7	37.052	93209.7	12075091	3	7	4024.22	0.0260075
	8	37.052	121981	15802319	1	8	-10586.9	-0.0948566			8	37.052	129391	16762240	2	8	63290.9	0.474582			8	37.052	98985.4	12823320	3	8	9799.93	0.0633343
	9	37.052	123397	15985827	1	9	-9170.37	-0.0821648			9	37.052	141760	18364617	2	9	75660	0.56733			9	37.052	96100.3	12449560	3	9	6914.81	0.0446886
	10	37.052	121986	15803009	1	10	-10581.6	-0.0948089			10	37.052	158072	20477883	2	10	91972.6	0.689649			10	37.052	99779.3	12926173	3	10	10593.9	0.0684653
	11	37.052	117708	15248737	1	11	-14860.1	-0.133144			11	37.052	160369	20775406	2	11	94269.3	0.70687			11	37.052	94581.7	12252828	3	11	5396.2	0.0348742
	12	37.052	122646	15888462	1	12	-9921.94	-0.0888988			12	37.052	166836	21613156	2	12	100736	0.75536			12	37.052	98624.8	12776605	3	12	9439.33	0.0610038
	13	37.052	115208	14924885	1	13	-17360	-0.155542			13	37.052	179007	23189914	2	13	112907	0.846626			13	37.052	99144	12843870	3	13	9958.56	0.0643595
	14	37.052	228748	29633738	1	1	117324	1			14	37.052	198530	25719143	2	1	135692	1			14	37.052	382323	49529020	3	1	257929	1
	15	37.052	106740	13827944	1	2	-4683.51	-0.0399195			15	37.052	59906.1	7760694	2	2	-2932.17	-0.021609			15	37.052	121072	15684561	3	2	-3321.78	-0.0128786
	16	37.052	111424	14434682	1	3	0	0			16	37.052	62838.3	8140549	2	3	0	0			16	37.052	124394	16114889	3	3	0	0
	17	37.052	114673	14855615	1	4	3249.25	0.0276947			17	37.052	64621.9	8371606	2	4	1783.57	0.0131442			17	37.052	126023	16326026	3	4	1629.8	0.00631879
	18	37.052	110770	14349950	1	5	-654.061	-0.00557482			18	37.052	68868.5	8921745	2	5	6030.19	0.0444402			18	37.052	123456	15993415	3	5	-937.679	-0.00363541
	19	37.052	115834	15006022	1	6	4410.27	0.0375905			19	37.052	66697.1	8640445	2	6	3858.78	0.0284378			19	37.052	110860	14361707	3	6	-13533.1	-0.0524683
	20	37.052	124728	16158209	1	7	13304.2	0.113397			20	37.052	65316.2	8461550	2	7	2477.86	0.0182609			20	37.052	113737	14734384	3	7	-10656.4	-0.041315
	21	37.052	134746	17456023	1	8	23322.2	0.198785			21	37.052	70953.3	9191824	2	8	8114.97	0.0598043			21	37.052	108631	14072927	3	8	-15762.3	-0.0611107
	22	37.052	132874	17213559	1	9	21450.6	0.182832			22	37.052	71215.4	9225789	2	9	8377.15	0.0617365			22	37.052	110397	14301600	3	9	-13997.1	-0.0542671
	23	37.052	127371	16500602	1	10	15947.2	0.135924			23	37.052	73845.1	9566454	2	10	11006.8	0.081116			23	37.052	108258	14024608	3	10	-16135.2	-0.0625568
	24	37.052	121308	15715160	1	11	9884.23	0.0842472			24	37.052	76764.7	9944677	2	11	13926.4	0.102632			24	37.052	104126	13489243	3	11	-20267.8	-0.0785789
	25	37.052	127147	16471563	1	12	15723	0.134014			25	37.052	82878.3	10736680	2	12	20040	0.147687			25	37.052	110507	14315856	3	12	-13887	-0.0538405
	26	37.052	118235	15317039	1	13	6811.07	0.0580534			26	37.052	80740.4	10459723	2	13	17902.1	0.131932			26	37.052	118425	15341706	3	13	-5968.33	-0.0231394
	27	37.052	225236	29178811	2	1	140334	1			27	37.052	211847	27444219	3	1	133526	1			27	37.052	324226	42002757	2	1	240583	1
	28	37.052	69302	8977907	2	2	-15599.9	-0.111163			28	37.052	75532.8	9785096	3	2	-2787.32	-0.0208746			28	37.052	74478.4	9648499	2	2	-9165.39	-0.0380966
	29	37.052	84901.9	10998841	2	3	0	0			29	37.052	78320.2	10146186	3	3	0	0			29	37.052	83643.8	10835853	2	3	0	0
	30	37.052	89075.9	11539561	2	4	4173.91	0.0297426			30	37.052	86769.6	11240794	3	4	8449.47	0.0632793			30	37.052	91689.7	11878179	2	4	8045.89	0.0334434
	31	37.052	81106.6	10507161	2	5	-3795.36	-0.0270452			31	37.052	92567.8	11991936	3	5	14247.7	0.106703			31	37.052	92069	11927312	2	5	8425.16	0.0350198
	32	37.052	85819.6	11117719	2	6	917.639	0.00653895			32	37.052	99584.6	12900944	3	6	21264.4	0.159253			32	37.052	81182.7	10517022	2	6	-2461.11	-0.0102298
	33	37.052	86845.2	11250582	2	7	1943.23	0.0138472			33	37.052	101972	13210243	3	7	23652	0.177133			33	37.052	85309.7	11051663	2	7	1665.88	0.00692433
	34	37.052	90991.7	11787760	2	8	6089.8	0.043395			34	37.052	110123	14266197	3	8	31803.1	0.238178			34	37.052	89281.7	11566228	2	8	5637.89	0.0234343
	35	37.052	95922.9	12426574	2	9	11020.9	0.0785333			35	37.052	116878	15141273	3	9	38557.9	0.288766			35	37.052	88690.1	11489592	2	9	5046.32	0.0209754
	36	37.052	89919.1	11648804	2	10	5017.18	0.0357516			36	37.052	120313	15586300	3	10	41993.2	0.314493			36	37.052	92715.5	12011066	2	10	9071.67	0.0377071
	37	37.052	91331.6	11831789	2	11	6429.67	0.0458168			37	37.052	122898	15921177	3	11	44578.1	0.333852			37	37.052	92241.2	11949629	2	11	8597.43	0.0357359
	38	37.052	93606.4	12126480	2	12	8704.44	0.0620264			38	37.052	114940	14890235	3	12	36620.1	0.274254			38	37.052	103496	13407651	2	12	19852.2	0.082517
	39	37.052	91561	11861503	2	13	6659.04	0.0474512			39	37.052	115295	14936169	3	13	36974.7	0.276909			39	37.052	108537	14060756	2	13	24893.6	0.103472
0.5% DMSO										2 µM PF-228										0.5 µM PF-396
707_5		area	IntDen	RawIntDen	Slice	Frame				707_7		area	IntDen	RawIntDen	Slice	Frame				707_8		area	IntDen	RawIntDen	Slice	Frame
	1	37.052	239414	31015466	1	1	154256	1			1	37.052	370594	48009553	2	1	274389	1			1	37.052	168529	21832520	2	1	106276	1
	2	37.052	76772	9945622	1	2	-8385.74	-0.0543625			2	37.052	83403.7	10804746	2	2	-12801.7	-0.0466555			2	37.052	56332.6	7297756	2	2	-5920.19	-0.0557058
	3	37.052	85157.7	11031974	1	3	0	0			3	37.052	96205.4	12463179	2	3	0	0			3	37.052	62252.8	8064703	2	3	0	0
	4	37.052	90533.1	11728348	1	4	5375.43	0.0348475			4	37.052	110100	14263138	2	4	13894.2	0.0506369			4	37.052	66842.4	8659265	2	4	4589.53	0.0431849
	5	37.052	101965	13209276	1	5	16807	0.108955			5	37.052	122006	15805565	2	5	25800.5	0.0940289			5	37.052	70865.1	9180399	2	5	8612.25	0.0810365
	6	37.052	107602	13939529	1	6	22443.9	0.145498			6	37.052	132055	17107442	2	6	35849.9	0.130654			6	37.052	73305	9496480	2	6	11052.1	0.103994
	7	37.052	106150	13751464	1	7	20992.2	0.136087			7	37.052	132350	17145625	2	7	36144.6	0.131728			7	37.052	74832.2	9694329	2	7	12579.4	0.118365
	8	37.052	108892	14106713	1	8	23734.4	0.153864			8	37.052	138083	17888289	2	8	41877.4	0.152621			8	37.052	76687.9	9934729	2	8	14435.1	0.135826
	9	37.052	111942	14501796	1	9	26784.2	0.173634			9	37.052	147193	19068435	2	9	50987.1	0.185821			9	37.052	81673.5	10580602	2	9	19420.7	0.182738
	10	37.052	121447	15733186	1	10	36289.5	0.235255			10	37.052	147177	19066401	2	10	50971.4	0.185764			10	37.052	87720	11363911	2	10	25467.2	0.239632
	11	37.052	121253	15708059	1	11	36095.5	0.233997			11	37.052	159088	20609447	2	11	62882.4	0.229173			11	37.052	90672.2	11746360	2	11	28419.3	0.26741
	12	37.052	120982	15672934	1	12	35824.4	0.23224			12	37.052	161712	20949383	2	12	65506.5	0.238736			12	37.052	84003.8	10882490	2	12	21751	0.204665
	13	37.052	119903	15533192	1	13	34745.7	0.225247			13	37.052	162680	21074859	2	13	66475	0.242266			13	37.052	84695.7	10972125	2	13	22442.9	0.211175
	14	37.052	191108	24757535	1	1	137720	1			14	37.052	213151	27613245	3	1	128771	1			14	37.052	330235	42781096	2	1	241202	1
	15	37.052	46011.5	5960682	1	2	-7375.73	-0.0535558			15	37.052	75005.3	9716750	3	2	-9375.55	-0.0728082			15	37.052	82458.2	10682266	2	2	-6574.87	-0.0272588
	16	37.052	53387.3	6916190	1	3	0	0			16	37.052	84380.8	10931330	3	3	0	0			16	37.052	89033.1	11534025	2	3	0	0
	17	37.052	57554.8	7456089	1	4	4167.57	0.0302611			17	37.052	95411.7	12360350	3	4	11030.9	0.0856628			17	37.052	97228.5	12595711	2	4	8195.34	0.0339771
	18	37.052	62228.4	8061542	1	5	8841.17	0.0641965			18	37.052	96946	12559117	3	5	12565.2	0.0975779			18	37.052	100193	12979771	2	5	11160	0.0462682
	19	37.052	64716	8383796	1	6	11328.7	0.0822587			19	37.052	94364.8	12224725	3	6	9983.94	0.0775328			19	37.052	105928	13722691	2	6	16894.7	0.0700439
	20	37.052	64201.2	8317115	1	7	10814	0.0785213			20	37.052	97378.2	12615110	3	7	12997.4	0.100934			20	37.052	103567	13416813	2	7	14533.6	0.0602549
	21	37.052	69174.3	8961365	1	8	15787.1	0.114631			21	37.052	100100	12967703	3	8	15719.1	0.122071			21	37.052	105613	13681869	2	8	16579.6	0.0687374
	22	37.052	72937.4	9448867	1	9	19550.2	0.141955			22	37.052	104312	13513415	3	9	19931.6	0.154783			22	37.052	109472	14181781	2	9	20438.5	0.0847361
	23	37.052	78662.2	10190496	1	10	25274.9	0.183524			23	37.052	109879	14234573	3	10	25498.3	0.198013			23	37.052	111979	14506553	2	10	22945.5	0.0951298
	24	37.052	85676.2	11099146	1	11	32289	0.234453			24	37.052	113026	14642270	3	11	28645.4	0.222453			24	37.052	109883	14235100	2	11	20850.1	0.0864425
	25	37.052	84438.2	10938769	1	12	31051	0.225464			25	37.052	117663	15243006	3	12	33282.6	0.258464			25	37.052	104949	13595925	2	12	15916.2	0.065987
	26	37.052	91777.3	11889526	1	13	38390	0.278753			26	37.052	124923	16183460	3	13	40542.1	0.31484			26	37.052	104784	13574534	2	13	15751	0.0653024
	27	37.052	246353	31914494	1	1	172455	1			27	37.052	317620	41146888	3	1	170682	1			27	37.052	183958	23831327	3	1	96878.9	1
	28	37.052	65091.5	8432447	1	2	-8806.98	-0.0510683			28	37.052	120111	15560119	3	2	-26826.6	-0.157173			28	37.052	80604.9	10442172	3	2	-6474.26	-0.0668284
	29	37.052	73898.5	9573370	1	3	0	0			29	37.052	146938	19035442	3	3	0	0			29	37.052	87079.2	11280897	3	3	0	0
	30	37.052	81516.9	10560322	1	4	7618.45	0.0441765			30	37.052	162232	21016777	3	4	15294.3	0.0896068			30	37.052	90331.5	11702224	3	4	3252.3	0.0335707
	31	37.052	90831.4	11766992	1	5	16932.9	0.0981876			31	37.052	161093	20869214	3	5	14155.2	0.0829332			31	37.052	88305.8	11439797	3	5	1226.58	0.0126609
	32	37.052	97348.1	12611216	1	6	23449.7	0.135976			32	37.052	184812	23941967	3	6	37874.3	0.2219			32	37.052	91995.8	11917839	3	6	4916.67	0.0507506
	33	37.052	97719.1	12659277	1	7	23820.6	0.138127			33	37.052	179908	23306657	3	7	32970.2	0.193168			33	37.052	92373	11966694	3	7	5293.79	0.0546433
	34	37.052	102372	13262079	1	8	28473.8	0.165108			34	37.052	178154	23079402	3	8	31216	0.18289			34	37.052	92104.8	11931955	3	8	5025.63	0.0518754
	35	37.052	118843	15395771	1	9	44944.1	0.260614			35	37.052	186564	24168932	3	9	39626.3	0.232164			35	37.052	93200.5	12073903	3	9	6121.35	0.0631856
	36	37.052	124330	16106651	1	10	50431.5	0.292433			36	37.052	189696	24574596	3	10	42757.7	0.250511			36	37.052	90041.5	11664661	3	10	2962.34	0.0305778
	37	37.052	119951	15539396	1	11	46052.8	0.267042			37	37.052	198110	25664644	3	11	51171.9	0.299809			37	37.052	92720.1	12011661	3	11	5640.89	0.0582262
	38	37.052	122585	15880593	1	12	48686.5	0.282314			38	37.052	194298	25170788	3	12	47359.8	0.277474			38	37.052	98223.5	12724611	3	12	11144.3	0.115033
	39	37.052	134245	17391076	1	13	60346.2	0.349924			39	37.052	201195	26064314	3	13	54257.1	0.317884			39	37.052	99833.4	12933173	3	13	12754.2	0.131651
0.5% DMSO										2 µM PF-228										0.5 µM PF-396
707_9		area	IntDen	RawIntDen	Slice	Frame				707_11		area	IntDen	RawIntDen	Slice	Frame				707_12		area	IntDen	RawIntDen	Slice	Frame
	1	37.052	285160	36941842	2	1	209660	1			1	37.052	197642	25603985	3	1	127736	1			1	37.052	412796	53476686	2	1	315511	1
	2	37.052	66306.2	8589808	2	2	-9194.04	-0.0438521			2	37.052	60672	7859905	3	2	-9234.08	-0.0722906			2	37.052	86258.7	11174605	2	2	-11026.1	-0.0349467
	3	37.052	75500.2	9780874	2	3	0	0			3	37.052	69906	9056157	3	3	0	0			3	37.052	97284.8	12603004	2	3	0	0
	4	37.052	82902.3	10739790	2	4	7402.04	0.0353049			4	37.052	75937.5	9837521	3	4	6031.48	0.0472185			4	37.052	106124	13748118	2	4	8839.33	0.0280159
	5	37.052	91461.4	11848600	2	5	15961.1	0.0761286			5	37.052	76782.2	9946954	3	5	6876.21	0.0538317			5	37.052	110644	14333660	2	5	13359.2	0.0423416
	6	37.052	101953	13207784	2	6	26452.9	0.12617			6	37.052	78771.8	10204700	3	6	8865.8	0.0694075			6	37.052	115321	14939568	2	6	18036.3	0.0571655
	7	37.052	96579.9	12511696	2	7	21079.7	0.100542			7	37.052	74338.5	9630378	3	7	4432.51	0.0347007			7	37.052	119781	15517351	2	7	22496.3	0.0713013
	8	37.052	101462	13144140	2	8	25961.6	0.123827			8	37.052	80724.6	10457670	3	8	10818.5	0.0846947			8	37.052	118495	15350680	2	8	21209.8	0.0672236
	9	37.052	110097	14262810	2	9	34596.8	0.165014			9	37.052	82287.4	10660139	3	9	12381.4	0.0969301			9	37.052	120999	15675085	2	9	23713.9	0.0751604
	10	37.052	107766	13960842	2	10	32265.9	0.153896			10	37.052	83428.4	10807945	3	10	13522.4	0.105862			10	37.052	122640	15887765	2	10	25355.6	0.0803637
	11	37.052	114769	14868090	2	11	39269.1	0.187299			11	37.052	81195.8	10518721	3	11	11289.8	0.088384			11	37.052	127164	16473789	2	11	29879.3	0.0947012
	12	37.052	111219	14408133	2	12	35718.6	0.170364			12	37.052	70894	9184148	3	12	987.985	0.00773461			12	37.052	127713	16544961	2	12	30428.6	0.0964424
	13	37.052	108291	14028834	2	13	32790.7	0.156399			13	37.052	75607.2	9794736	3	13	5701.22	0.044633			13	37.052	129339	16755513	2	13	32053.9	0.101594
	14	37.052	339740	44012499	3	1	252864	1			14	37.052	159672	20685156	3	1	81925.5	1			14	37.052	436177	56505631	2	1	287535	1
	15	37.052	83938.3	10874006	3	2	-2937.34	-0.0116163			15	37.052	74869.4	9699153	3	2	-2877.34	-0.0351214			15	37.052	130090	16852844	2	2	-18552.1	-0.0645214
	16	37.052	86875.7	11254532	3	3	0	0			16	37.052	77746.8	10071905	3	3	0	0			16	37.052	148642	19256228	2	3	0	0
	17	37.052	97659.7	12651577	3	4	10784	0.0426475			17	37.052	85823.2	11118182	3	4	8076.39	0.0985821			17	37.052	154601	20028157	2	4	5958.65	0.0207233
	18	37.052	111314	14420411	3	5	24438	0.0966446			18	37.052	91501.5	11853798	3	5	13754.7	0.167893			18	37.052	158301	20507505	2	5	9658.82	0.0335919
	19	37.052	117803	15261149	3	6	30927.8	0.12231			19	37.052	95100.5	12320038	3	6	17353.7	0.211823			19	37.052	169037	21898367	2	6	20395.1	0.070931
	20	37.052	125035	16198045	3	7	38159.8	0.15091			20	37.052	101728	13178564	3	7	23980.8	0.292715			20	37.052	161184	20881013	2	7	12542	0.0436191
	21	37.052	124519	16131141	3	8	37643.4	0.148868			21	37.052	102184	13237746	3	8	24437.7	0.298291			21	37.052	155106	20093616	2	8	6463.94	0.0224806
	22	37.052	124839	16172588	3	9	37963.3	0.150133			22	37.052	97765.5	12665282	3	9	20018.7	0.244353			22	37.052	162352	21032267	2	9	13709.6	0.0476797
	23	37.052	127253	16485323	3	10	40377.4	0.15968			23	37.052	102346	13258665	3	10	24599.1	0.300262			23	37.052	173128	22428263	2	10	24485.5	0.0851567
	24	37.052	127892	16568108	3	11	41016.4	0.162207			24	37.052	96643.5	12519929	3	11	18896.7	0.230657			24	37.052	175901	22787534	2	11	27258.8	0.0948017
	25	37.052	133625	17310798	3	12	46749.4	0.184879			25	37.052	109158	14141165	3	12	31411.3	0.383413			25	37.052	182930	23698196	2	12	34288.3	0.119249
	26	37.052	139818	18113095	3	13	52942.4	0.209371			26	37.052	110941	14372192	3	13	33194.7	0.405181			26	37.052	183384	23756932	2	13	34741.7	0.120826
	27	37.052	249521	32324862	2	1	182275	1			27	37.052	83780	10853499	1	1	43645	1			27	37.052	137894	17863783	2	1	94515.1	1
	28	37.052	60733.1	7867828	2	2	-6513.04	-0.0357319			28	37.052	38030.5	4926765	1	2	-2104.47	-0.0482179			28	37.052	39161.3	5073248	2	2	-4217.22	-0.0446196
	29	37.052	67246.2	8711576	2	3	0	0			29	37.052	40135	5199394	1	3	0	0			29	37.052	43378.5	5619579	2	3	0	0
	30	37.052	76529.6	9914226	2	4	9283.46	0.0509311			30	37.052	45609.9	5908648	1	4	5474.85	0.125441			30	37.052	46845.7	6068743	2	4	3467.17	0.0366838
	31	37.052	82748	10719807	2	5	15501.9	0.0850467			31	37.052	48152.2	6238004	1	5	8017.21	0.183691			31	37.052	51646.4	6690672	2	5	8267.95	0.0874776
	32	37.052	88612.8	11479577	2	6	21366.7	0.117222			32	37.052	55929.2	7245497	1	6	15794.2	0.361879			32	37.052	52591.4	6813095	2	6	9212.95	0.097476
	33	37.052	95100.1	12319982	2	7	27853.9	0.152813			33	37.052	59362.6	7690285	1	7	19227.6	0.440546			33	37.052	52799.3	6840025	2	7	9420.83	0.0996754
	34	37.052	100324	12996778	2	8	33078.2	0.181474			34	37.052	58930.8	7634348	1	8	18795.8	0.430652			34	37.052	56702.4	7345658	2	8	13323.9	0.140971
	35	37.052	102964	13338687	2	9	35717.5	0.195954			35	37.052	57396.9	7435635	1	9	17261.9	0.395507			35	37.052	59748.3	7740249	2	9	16369.8	0.173198
	36	37.052	114966	14893574	2	10	47719.9	0.261802			36	37.052	59973.5	7769428	1	10	19838.5	0.454543			36	37.052	62411.7	8085290	2	10	19033.2	0.201378
	37	37.052	119964	15541062	2	11	52718	0.289222			37	37.052	58531.9	7582669	1	11	18396.9	0.421512			37	37.052	60528.6	7841338	2	11	17150.1	0.181454
	38	37.052	136351	17663948	2	12	69104.9	0.379124			38	37.052	61876.9	8016002	1	12	21741.9	0.498153			38	37.052	60398.7	7824503	2	12	17020.2	0.180079
	39	37.052	141479	18328256	2	13	74232.8	0.407257			39	37.052	64210.9	8318372	1	13	24075.9	0.551631			39	37.052	64115.1	8305952	2	13	20736.6	0.2194

## Sheet: 708
			60x80 px
0.5% DMSO										2 µM PF-228										0.5 µM PF-396
708_1		area	IntDen	RawIntDen	Slice	Frame	minus bg	normalized		708_3		area	IntDen	RawIntDen	Slice	Frame	minus bg	normalized		708_4		area	IntDen	RawIntDen	Slice	Frame	minus bg	normalized
	1	37.052	287230	37209922	3	1	176109	1			1	37.052	98118.4	12711002	2	1	56130.8	1			1	37.052	140123	18152654	2	1	77114.4	1
	2	37.052	106047	13738145	3	2	-5073.9	-0.0288111			2	37.052	38448.2	4980873	2	2	-3539.39	-0.0630562			2	37.052	57362	7431107	2	2	-5647.07	-0.0732298
	3	37.052	111121	14395456	3	3	0	0			3	37.052	41987.6	5439393	2	3	0	0			3	37.052	63009.1	8162671	2	3	0	0
	4	37.052	132414	17153857	3	4	21292.6	0.120906			4	37.052	44036.6	5704834	2	4	2048.98	0.0365037			4	37.052	59847.2	7753057	2	4	-3161.88	-0.0410025
	5	37.052	148142	19191488	3	5	37021.4	0.210219			5	37.052	47986.7	6216561	2	5	5999.09	0.106877			5	37.052	60585.9	7848762	2	5	-2423.12	-0.0314224
	6	37.052	155316	20120758	3	6	44194.6	0.250951			6	37.052	50575.7	6551954	2	6	8588.05	0.153001			6	37.052	69498.6	9003380	2	6	6489.58	0.0841552
	7	37.052	166271	21539993	3	7	55149.9	0.313158			7	37.052	56157.2	7275030	2	7	14169.6	0.252439			7	37.052	65438.4	8477391	2	7	2429.38	0.0315036
	8	37.052	177406	22982456	3	8	66284.5	0.376384			8	37.052	57605.1	7462595	2	8	15617.4	0.278233			8	37.052	65982.8	8547916	2	8	2973.77	0.0385631
	9	37.052	193979	25129543	3	9	82858.3	0.470495			9	37.052	56868	7367106	2	9	14880.3	0.265101			9	37.052	64182.9	8314744	2	9	1173.88	0.0152226
	10	37.052	203633	26380166	3	10	92512	0.525312			10	37.052	60593.6	7849752	2	10	18606	0.331475			10	37.052	67563.3	8752663	2	10	4554.25	0.0590584
	11	37.052	215827	27959879	3	11	104706	0.594554			11	37.052	61267.2	7937022	2	11	19279.6	0.343477			11	37.052	65624.3	8501468	2	11	2615.23	0.0339137
	12	37.052	229002	29666659	3	12	117881	0.669365			12	37.052	63914.7	8279998	2	12	21927.1	0.390643			12	37.052	67643.4	8763041	2	12	4634.36	0.0600972
	13	37.052	232962	30179718	3	13	121841	0.691853			13	37.052	64191.8	8315896	2	13	22204.2	0.39558			13	37.052	68530.4	8877945	2	13	5521.32	0.0715991
	14	37.052	286157	37070950	2	1	207316	1			14	37.052	97222.2	12594900	2	1	59517.4	1			14	37.052	95035.1	12311570	2	1	49433.9	1
	15	37.052	71618.2	9277959	2	2	-7223	-0.0348406			15	37.052	34509.8	4470658	2	2	-3195.01	-0.053682			15	37.052	40777.1	5282569	2	2	-4824.2	-0.0975889
	16	37.052	78841.2	10213681	2	3	0	0			16	37.052	37704.8	4884564	2	3	0	0			16	37.052	45601.3	5907532	2	3	0	0
	17	37.052	91740.4	11884750	2	4	12899.3	0.0622204			17	37.052	40476.6	5243649	2	4	2771.84	0.0465719			17	37.052	45725.3	5923602	2	4	124.047	0.00250935
	18	37.052	103679	13431357	2	5	24837.8	0.119807			18	37.052	44318.2	5741312	2	5	6613.39	0.111117			18	37.052	48427.8	6273702	2	5	2826.53	0.057178
	19	37.052	112056	14516597	2	6	33214.9	0.160214			19	37.052	45310.5	5869870	2	6	7605.75	0.12779			19	37.052	51873.7	6720118	2	6	6272.49	0.126887
	20	37.052	122389	15855164	2	7	43547.6	0.210054			20	37.052	45503.2	5894831	2	7	7798.43	0.131028			20	37.052	50333.8	6520625	2	7	4732.57	0.0957354
	21	37.052	133973	17355832	2	8	55131.5	0.26593			21	37.052	46544.4	6029709	2	8	8839.57	0.148521			21	37.052	50079.5	6487684	2	8	4478.29	0.0905916
	22	37.052	144910	18772720	2	9	66068.7	0.318686			22	37.052	44800.8	5803839	2	9	7096.04	0.119226			22	37.052	52717.5	6829421	2	9	7116.22	0.143954
	23	37.052	154537	20019955	2	10	75696.3	0.365126			23	37.052	49266.9	6382412	2	10	11562.1	0.194265			23	37.052	52184.5	6760376	2	10	6583.25	0.133173
	24	37.052	164869	21358321	2	11	86027.4	0.414958			24	37.052	51741.4	6702975	2	11	14036.6	0.235841			24	37.052	52935.2	6857629	2	11	7333.96	0.148359
	25	37.052	174737	22636745	2	12	95895.8	0.462559			25	37.052	53105.2	6879656	2	12	15400.5	0.258756			25	37.052	51605.9	6685414	2	12	6004.6	0.121467
	26	37.052	178661	23145038	2	13	99819.4	0.481484			26	37.052	56038.5	7259653	2	13	18333.7	0.30804			26	37.052	52797.2	6839753	2	13	7195.97	0.145568
	27	37.052	168234	21794263	2	1	111189	1			27	37.052	305667	39598442	2	1	172179	1			27	37.052	194834	25240335	1	1	106512	1
	28	37.052	51575.6	6681489	2	2	-5469.4	-0.0491902			28	37.052	108057	13998500	2	2	-25431.2	-0.147702			28	37.052	78324.7	10146781	1	2	-9998.23	-0.09387
	29	37.052	57045	7390036	2	3	0	0			29	37.052	133488	17293050	2	3	0	0			29	37.052	88323	11442028	1	3	0	0
	30	37.052	64148.2	8310240	2	4	7103.21	0.0638843			30	37.052	150058	19439707	2	4	16570.4	0.0962394			30	37.052	93243.8	12079505	1	4	4920.79	0.0461997
	31	37.052	67174.2	8702261	2	5	10129.3	0.0911			31	37.052	151932	19682485	2	5	18444.5	0.107124			31	37.052	95991.8	12435511	1	5	7668.87	0.0720004
	32	37.052	70912.5	9186543	2	6	13867.5	0.124721			32	37.052	161666	20943423	2	6	28177.9	0.163654			32	37.052	104161	13493793	1	6	15837.9	0.148697
	33	37.052	77663.6	10061128	2	7	20618.6	0.185438			33	37.052	160509	20793548	2	7	27020.9	0.156935			33	37.052	105248	13634622	1	7	16925	0.158903
	34	37.052	77037.5	9980025	2	8	19992.6	0.179808			34	37.052	181466	23508488	2	8	47978	0.278652			34	37.052	109244	14152279	1	8	20920.9	0.196419
	35	37.052	78281.6	10141197	2	9	21236.7	0.190997			35	37.052	199421	25834445	2	9	65932.5	0.38293			35	37.052	108086	14002231	1	9	19762.6	0.185545
	36	37.052	83068.5	10761326	2	10	26023.6	0.234049			36	37.052	203443	26355540	2	10	69954.9	0.406291			36	37.052	113734	14734014	1	10	25411.4	0.238579
	37	37.052	88554	11471957	2	11	31509	0.283384			37	37.052	230702	29886925	2	11	97214.3	0.564611			37	37.052	115904	15015084	1	11	27581	0.258949
	38	37.052	88778.8	11501074	2	12	31733.8	0.285405			38	37.052	221691	28719567	2	12	88203.2	0.512276			38	37.052	115323	14939862	1	12	27000.4	0.253497
	39	37.052	96032.6	12440795	2	13	38987.7	0.350644			39	37.052	221096	28642472	2	13	87608.1	0.50882			39	37.052	116095	15039815	1	13	27771.9	0.260741
0.5% DMSO										2 µM PF-228										0.5 µM PF-396
708_5		area	IntDen	RawIntDen	Slice	Frame	minus bg	normalized		708_7		area	IntDen	RawIntDen	Slice	Frame	minus bg	normalized		708_8		area	IntDen	RawIntDen	Slice	Frame	minus bg	normalized
	1	37.052	221668	28716539	2	1	139471	1			1	37.052	130901	16957902	2	1	65662.5	1			1	37.052	253852	32885885	1	1	165767	1
	2	37.052	74242	9617868	2	2	-7954.72	-0.0570349			2	37.052	61033.7	7906772	2	2	-4204.72	-0.0640353			2	37.052	85339.2	11055490	1	2	-2745.9	-0.0165648
	3	37.052	82196.7	10648383	2	3	0	0			3	37.052	65238.4	8451483	2	3	0	0			3	37.052	88085.1	11411214	1	3	0	0
	4	37.052	93430	12103626	2	4	11233.3	0.0805419			4	37.052	75037.3	9720902	2	4	9798.86	0.149231			4	37.052	96516.2	12503446	1	4	8431.13	0.0508614
	5	37.052	98634.6	12777877	2	5	16437.9	0.117859			5	37.052	80448.4	10421896	2	5	15210	0.231638			5	37.052	100944	13077057	1	5	12858.9	0.0775725
	6	37.052	101347	13129292	2	6	19150.6	0.137308			6	37.052	91077.7	11798896	2	6	25839.3	0.393516			6	37.052	103863	13455247	1	6	15778.2	0.0951834
	7	37.052	104677	13560602	2	7	22479.9	0.16118			7	37.052	98224.8	12724783	2	7	32986.3	0.502362			7	37.052	109580	14195817	1	7	21494.8	0.129669
	8	37.052	114232	14798482	2	8	32035.3	0.229691			8	37.052	102226	13243169	2	8	36987.8	0.563302			8	37.052	116107	15041321	1	8	28021.4	0.169041
	9	37.052	116026	15030949	2	9	33829.8	0.242557			9	37.052	109097	14133266	2	9	43858.7	0.667941			9	37.052	123661	16019952	1	9	35575.6	0.214613
	10	37.052	123779	16035255	2	10	41582.2	0.298142			10	37.052	113712	14731175	2	10	48474	0.73823			10	37.052	125809	16298279	1	10	37724.1	0.227573
	11	37.052	123566	16007618	2	11	41368.9	0.296612			11	37.052	126626	16404064	2	11	61387.3	0.934892			11	37.052	130854	16951847	1	11	42769.1	0.258008
	12	37.052	118687	15375603	2	12	36490.2	0.261633			12	37.052	136606	17696964	2	12	71367.5	1.08688			12	37.052	130949	16964162	1	12	42864.2	0.258581
	13	37.052	120213	15573259	2	13	38016	0.272572			13	37.052	149299	19341349	2	13	84060.7	1.28019	outlier		13	37.052	133035	17234316	1	13	44949.5	0.271161
	14	37.052	324922	42092863	2	1	239989	1			14	37.052	169324	21935481	3	1	87387.3	1			14	37.052	170639	22105807	1	1	98592	1
	15	37.052	76339.4	9889584	2	2	-8593.32	-0.0358071			15	37.052	80172.6	10386167	3	2	-1763.8	-0.0201837			15	37.052	67540.1	8749659	1	2	-4506.44	-0.045708
	16	37.052	84932.7	11002828	2	3	0	0			16	37.052	81936.4	10614663	3	3	0	0			16	37.052	72046.6	9333457	1	3	0	0
	17	37.052	95919.4	12426120	2	4	10986.6	0.0457797			17	37.052	95726.4	12401127	3	4	13790	0.157803			17	37.052	78726.7	10198851	1	4	6680.12	0.0677553
	18	37.052	104977	13599533	2	5	20044.4	0.0835221			18	37.052	103358	13389831	3	5	21422	0.245138			18	37.052	84549.2	10953148	1	5	12502.7	0.126812
	19	37.052	108839	14099795	2	6	23906	0.0996128			19	37.052	111674	14467070	3	6	29737.4	0.340294			19	37.052	82253	10655674	1	6	10206.4	0.103522
	20	37.052	118121	15302266	2	7	33188.1	0.13829			20	37.052	123739	16030083	3	7	41802.6	0.478359			20	37.052	89678.5	11617629	1	7	17631.9	0.178837
	21	37.052	131633	17052780	2	8	46700.6	0.194595			21	37.052	135514	17555484	3	8	53577.4	0.613102			21	37.052	92596	11995586	1	8	20549.4	0.208429
	22	37.052	141626	18347282	2	9	56693.1	0.236232			22	37.052	124731	16158615	3	9	42794.7	0.489713			22	37.052	92120.1	11933940	1	9	20073.6	0.203603
	23	37.052	150105	19445748	2	10	65172.3	0.271564			23	37.052	137042	17753463	3	10	55105.6	0.63059			23	37.052	90480	11721461	1	10	18433.4	0.186967
	24	37.052	156502	20274470	2	11	71569.4	0.298219			24	37.052	145765	18883548	3	11	63828.9	0.730414			24	37.052	94304.6	12216928	1	11	22258	0.225759
	25	37.052	165459	21434764	2	12	80525.9	0.33554			25	37.052	142350	18441119	3	12	60413.8	0.691333			25	37.052	93428.2	12103395	1	12	21381.6	0.21687
	26	37.052	171498	22217162	2	13	86565.4	0.360705			26	37.052	155135	20097357	3	13	73198.5	0.837633			26	37.052	95996.8	12436158	1	13	23950.3	0.242923
	27	37.052	104909	13590753	1	1	55515.4	1			27	37.052	250697	32477197	2	1	170371	1			27	37.052	219747	28467708	1	1	138924	1
	28	37.052	44906	5817463	1	2	-4488	-0.0808426			28	37.052	76201.7	9871749	2	2	-4124.57	-0.0242094			28	37.052	75191.7	9740901	1	2	-5631.43	-0.040536
	29	37.052	49394	6398873	1	3	0	0			29	37.052	80326.3	10406077	2	3	0	0			29	37.052	80823.1	10470439	1	3	0	0
	30	37.052	56947.7	7377431	1	4	7553.66	0.136064			30	37.052	85797.3	11114828	2	4	5470.97	0.0321121			30	37.052	97213.2	12593740	1	4	16390.1	0.117979
	31	37.052	60584.3	7848547	1	5	11190.3	0.201571			31	37.052	88877.7	11513893	2	5	8551.42	0.050193			31	37.052	105418	13656611	1	5	24594.6	0.177036
	32	37.052	62124.9	8048128	1	6	12730.9	0.229322			32	37.052	95137.5	12324827	2	6	14811.2	0.0869349			32	37.052	113195	14664096	1	6	32371.6	0.233016
	33	37.052	65353.6	8466399	1	7	15959.6	0.287481			33	37.052	100275	12990389	2	7	19948.7	0.11709			33	37.052	126390	16373456	1	7	45566.4	0.327995
	34	37.052	68194.8	8834467	1	8	18800.8	0.338659			34	37.052	101671	13171227	2	8	21344.7	0.125284			34	37.052	129680	16799746	1	8	48857	0.351682
	35	37.052	67218	8707925	1	9	17824	0.321064			35	37.052	107539	13931380	2	9	27212.4	0.159725			35	37.052	139449	18065261	1	9	58625.7	0.421999
	36	37.052	73704	9548173	1	10	24310	0.437897			36	37.052	107170	13883550	2	10	26843.2	0.157558			36	37.052	143013	18526942	1	10	62189.5	0.447651
	37	37.052	74318.2	9627742	1	11	24924.2	0.44896			37	37.052	109744	14217025	2	11	29417.4	0.172667			37	37.052	150469	19492886	1	11	69645.8	0.501323
	38	37.052	75819.6	9822250	1	12	26425.6	0.476006			38	37.052	111681	14467986	2	12	31354.6	0.184037			38	37.052	155598	20157302	1	12	74774.6	0.538241
	39	37.052	79381.2	10283640	1	13	29987.2	0.54016			39	37.052	119843	15525312	2	13	39516.3	0.231943			39	37.052	158752	20565877	1	13	77928.4	0.560943
0.5% DMSO										2 µM PF-228										0.5 µM PF-396
708_9		area	IntDen	RawIntDen	Slice	Frame	minus bg	normalized		708_11		area	IntDen	RawIntDen	Slice	Frame	minus bg	normalized		708_12		area	IntDen	RawIntDen	Slice	Frame	minus bg	normalized
	1	37.052	641470	83100928	2	1	524342	1			1	37.052	198523	25718130	2	1	133046	1			1	37.052	185870	24078994	2	1	112002	1
	2	37.052	113228	14668359	2	2	-3900.88	-0.00743957			2	37.052	63567.3	8234987	2	2	-1909.76	-0.0143542			2	37.052	72634.1	9409569	2	2	-1233.71	-0.0110151
	3	37.052	117128	15173708	2	3	0	0			3	37.052	65477	8482392	2	3	0	0			3	37.052	73867.8	9569393	2	3	0	0
	4	37.052	133139	17247795	2	4	16010.2	0.030534			4	37.052	68530.5	8877964	2	4	3053.49	0.0229507			4	37.052	85033	11015815	2	4	11165.2	0.0996872
	5	37.052	146927	19034047	2	5	29798.6	0.0568305			5	37.052	72904.3	9444571	2	5	7427.22	0.0558246			5	37.052	92226.1	11947662	2	5	18358.3	0.16391
	6	37.052	152047	19697339	2	6	34918.7	0.0665953			6	37.052	75004.5	9716657	2	6	9527.5	0.0716108			6	37.052	101146	13103175	2	6	27277.9	0.243548
	7	37.052	165422	21430009	2	7	48293.5	0.092103			7	37.052	78372	10152898	2	7	12894.9	0.0969211			7	37.052	112788	14611377	2	7	38919.9	0.347493
	8	37.052	178368	23107128	2	8	61239.4	0.116793			8	37.052	81293.2	10531338	2	8	15816.2	0.118878			8	37.052	129959	16835816	2	8	56090.8	0.500801
	9	37.052	191191	24768365	2	9	74062.8	0.141249			9	37.052	83795.5	10855501	2	9	18318.4	0.137685			9	37.052	140973	18262725	2	9	67105.3	0.599143
	10	37.052	205407	26609936	2	10	88278.2	0.16836			10	37.052	85480.6	11073808	2	10	20003.6	0.150351			10	37.052	156931	20330068	2	10	83063.5	0.741624
	11	37.052	211439	27391361	2	11	94310.2	0.179864			11	37.052	91396.6	11840205	2	11	25919.5	0.194817			11	37.052	159405	20650533	2	11	85537.2	0.763711
	12	37.052	215237	27883387	2	12	98108.2	0.187107			12	37.052	96920.6	12555834	2	12	31443.6	0.236337			12	37.052	161960	20981573	2	12	88092.6	0.786526
	13	37.052	201734	26134200	2	13	84605.9	0.161356			13	37.052	100159	12975392	2	13	34682.2	0.260679			13	37.052	169791	21996060	2	13	95923.6	0.856444	outlier
	14	37.052	306437	39698154	2	1	221612	1			14	37.052	172741	22378168	2	1	105385	1			14	37.052	201666	26125336	2	1	130188	1
	15	37.052	76752.3	9943078	2	2	-8072.15	-0.0364247			15	37.052	68234.8	8839655	2	2	879.268	0.00834336			15	37.052	68974.9	8935531	2	2	-2503.51	-0.01923
	16	37.052	84824.5	10988806	2	3	0	0			16	37.052	67355.5	8725748	2	3	0	0			16	37.052	71478.4	9259854	2	3	0	0
	17	37.052	92988.1	12046382	2	4	8163.61	0.0368373			17	37.052	68985.6	8936912	2	4	1630.01	0.0154671			17	37.052	75084.4	9727006	2	4	3606.03	0.0276987
	18	37.052	101764	13183275	2	5	16939.5	0.0764374			18	37.052	72880.4	9441475	2	5	5524.82	0.0524249			18	37.052	81756	10591293	2	5	10277.6	0.0789446
	19	37.052	108600	14068911	2	6	23775.9	0.107286			19	37.052	75580.9	9791322	2	6	8225.35	0.0780502			19	37.052	83879.4	10866371	2	6	12401	0.0952547
	20	37.052	116760	15125926	2	7	31935.1	0.144104			20	37.052	79970	10359920	2	7	12614.5	0.119698			20	37.052	88016.9	11402374	2	7	16538.5	0.127036
	21	37.052	124132	16081000	2	8	39307.5	0.177371			21	37.052	83455.4	10811442	2	8	16099.8	0.152771			21	37.052	94637.2	12260023	2	8	23158.8	0.177888
	22	37.052	133370	17277726	2	9	48545.3	0.219055			22	37.052	85155.4	11031675	2	9	17799.8	0.168902			22	37.052	99162.2	12846223	2	9	27683.8	0.212646
	23	37.052	140875	18250018	2	10	56050.5	0.252922			23	37.052	86972.9	11267123	2	10	19617.3	0.186148			23	37.052	98227.1	12725082	2	10	26748.7	0.205463
	24	37.052	145446	18842200	2	11	60621.7	0.273548			24	37.052	89310.2	11569915	2	11	21954.6	0.208327			24	37.052	99846.4	12934855	2	11	28368	0.217901
	25	37.052	155750	20177097	2	12	70926	0.320045			25	37.052	92183.4	11942130	2	12	24827.8	0.235591			25	37.052	106086	13743204	2	12	34607.7	0.26583
	26	37.052	164661	21331374	2	13	79836.1	0.360251			26	37.052	93482.6	12110438	2	13	26127	0.247919			26	37.052	107154	13881525	2	13	35675.5	0.274031
	27	37.052	388154	50284438	3	1	265077	1			27	37.052	150869	19544710	2	1	84499.3	1			27	37.052	265684	34418747	2	1	191906	1
	28	37.052	117645	15240645	3	2	-5432.39	-0.0204937			28	37.052	62673.7	8119227	2	2	-3695.94	-0.0437393			28	37.052	70780.8	9169481	2	2	-2997.38	-0.015619
	29	37.052	123078	15944398	3	3	0	0			29	37.052	66369.6	8598027	2	3	0	0			29	37.052	73778.2	9557784	2	3	0	0
	30	37.052	139122	18022922	3	4	16044.5	0.0605277			30	37.052	69442.9	8996165	2	4	3073.3	0.0363707			30	37.052	84220.6	10910569	2	4	10442.4	0.054414
	31	37.052	148399	19224713	3	5	25321.3	0.0955245			31	37.052	71675	9285324	2	5	5305.36	0.0627859			31	37.052	85900.3	11128179	2	5	12122.1	0.0631671
	32	37.052	166507	21570589	3	6	43429.5	0.163838			32	37.052	76123.6	9861624	2	6	9753.92	0.115432			32	37.052	92013.2	11920086	2	6	18235	0.0950205
	33	37.052	184738	23932417	3	7	61660.9	0.232615			33	37.052	79457.2	10293485	2	7	13087.5	0.154883			33	37.052	94111.4	12191907	2	7	20333.2	0.105954
	34	37.052	200985	26037071	3	8	77907.1	0.293904			34	37.052	82189	10647390	2	8	15819.4	0.187213			34	37.052	101077	13094279	2	8	27298.8	0.142251
	35	37.052	212345	27508801	3	9	89267.6	0.336761			35	37.052	83587.7	10828582	2	9	17218	0.203765			35	37.052	105404	13654804	2	9	31625.6	0.164797
	36	37.052	230001	29796104	3	10	106924	0.403369			36	37.052	86382.8	11190684	2	10	20013.2	0.236844			36	37.052	108787	14093105	2	10	35008.9	0.182427
	37	37.052	234107	30328059	3	11	111030	0.41886			37	37.052	85564	11084605	2	11	19194.3	0.227154			37	37.052	116197	15053035	2	11	42418.8	0.221039
	38	37.052	248844	32237134	3	12	125766	0.474453			38	37.052	92968	12043776	2	12	26598.3	0.314776			38	37.052	116047	15033567	2	12	42268.5	0.220256
	39	37.052	257266	33328192	3	13	134188	0.506225			39	37.052	90721.5	11752747	2	13	24351.8	0.28819			39	37.052	122963	15929512	2	13	49184.5	0.256294

## Sheet: 710
			60x80 px
0.5% DMSO										2 µM PF-228										0.5 µM PF-396
710_1		area	IntDen	RawIntDen	Slice	Frame	minus bg	normalized		710_3		area	IntDen	RawIntDen	Slice	Frame	minus bg	normalized		710_4		area	IntDen	RawIntDen	Slice	Frame	minus bg	normalized
	1	37.052	316081	40947560	2	1	245827	1			1	37.052	183891	23822576	2	1	129384	1			1	37.052	75869.7	9828738	2	1	38432.2	1
	2	37.052	60425.6	7827984	2	2	-9828.91	-0.0399831			2	37.052	50361.7	6524233	2	2	-4145.09	-0.0320372			2	37.052	37010.1	4794571	2	2	-427.434	-0.0111218
	3	37.052	70254.5	9101295	2	3	0	0			3	37.052	54506.8	7061220	2	3	0	0			3	37.052	37437.6	4849944	2	3	0	0
	4	37.052	75253.4	9748896	2	4	4998.94	0.0203352			4	37.052	59113.5	7658008	2	4	4606.71	0.035605			4	37.052	39415.8	5106221	2	4	1978.25	0.0514737
	5	37.052	79079.7	10244578	2	5	8825.2	0.0359001			5	37.052	69388.6	8989129	2	5	14881.9	0.115021			5	37.052	40179	5205094	2	5	2741.46	0.0713325
	6	37.052	81784.2	10594943	2	6	11529.7	0.0469018			6	37.052	67593.4	8756564	2	6	13086.7	0.101146			6	37.052	41244	5343060	2	6	3806.45	0.0990433
	7	37.052	88270.7	11435254	2	7	18016.2	0.0732883			7	37.052	76701.2	9936460	2	7	22194.5	0.17154			7	37.052	41863.5	5423309	2	7	4425.9	0.115161
	8	37.052	87232.7	11300779	2	8	16978.2	0.0690657			8	37.052	76447.2	9903545	2	8	21940.4	0.169576			8	37.052	42295.3	5479260	2	8	4857.8	0.126399
	9	37.052	91219.2	11817229	2	9	20964.8	0.0852827			9	37.052	75097.7	9728725	2	9	20590.9	0.159146			9	37.052	43708.1	5662282	2	9	6270.58	0.16316
	10	37.052	90504.3	11724619	2	10	20249.9	0.0823746			10	37.052	82568.7	10696580	2	10	28062	0.216889			10	37.052	44839	5808790	2	10	7401.5	0.192586
	11	37.052	91901.3	11905595	2	11	21646.9	0.0880574			11	37.052	82412.8	10676374	2	11	27906	0.215684			11	37.052	45552.9	5901263	2	11	8115.31	0.211159
	12	37.052	95657.5	12392203	2	12	25403.1	0.103337			12	37.052	82137.7	10640743	2	12	27631	0.213558			12	37.052	45781.3	5930851	2	12	8343.71	0.217102
	13	37.052	95954.7	12430699	2	13	25700.2	0.104546			13	37.052	82940.4	10744730	2	13	28433.6	0.219762			13	37.052	48675.1	6305742	2	13	11237.6	0.2924
	14	37.052	179257	23222339	2	1	124873	1			14	37.052	123494	15998341	2	1	78719.6	1			14	37.052	213289	27631108	3	1	124371	1
	15	37.052	47968	6214139	2	2	-6415.93	-0.0513795			15	37.052	40748.5	5278874	2	2	-4025.82	-0.0511412			15	37.052	88330.7	11443028	3	2	-587.684	-0.00472525
	16	37.052	54383.9	7045307	2	3	0	0			16	37.052	44774.4	5800409	2	3	0	0			16	37.052	88918.4	11519161	3	3	0	0
	17	37.052	59524.9	7711303	2	4	5140.94	0.0411692			17	37.052	50542.4	6547650	2	4	5768.08	0.0732738			17	37.052	94656.4	12262505	3	4	5738	0.0461362
	18	37.052	62816.8	8137764	2	5	8432.86	0.0675314			18	37.052	53007.7	6867021	2	5	8233.36	0.104591			18	37.052	100267	12989386	3	5	11348.9	0.0912506
	19	37.052	67532.1	8748615	2	6	13148.1	0.105292			19	37.052	58289.4	7551256	2	6	13515.1	0.171686			19	37.052	105326	13644695	3	6	16407.4	0.131923
	20	37.052	73520.4	9524392	2	7	19136.5	0.153247			20	37.052	60455.7	7831887	2	7	15681.3	0.199205			20	37.052	110082	14260839	3	7	21163.5	0.170164
	21	37.052	78127.3	10121200	2	8	23743.3	0.19014			21	37.052	63381.7	8210946	2	8	18607.3	0.236375			21	37.052	108647	14074952	3	8	19728.6	0.158627
	22	37.052	79341.6	10278517	2	9	24957.7	0.199864			22	37.052	65102.5	8433877	2	9	20328.2	0.258235			22	37.052	112952	14632698	3	9	24033.9	0.193244
	23	37.052	84535.2	10951331	2	10	30151.3	0.241455			23	37.052	68377.3	8858111	2	10	23602.9	0.299835			23	37.052	117108	15171041	3	10	28189.5	0.226657
	24	37.052	85099.9	11024491	2	11	30716	0.245977			24	37.052	72107.1	9341299	2	11	27332.7	0.347216			24	37.052	124564	16136925	3	11	35645.3	0.286605
	25	37.052	86551.6	11212547	2	12	32167.6	0.257602			25	37.052	72296.8	9365876	2	12	27522.5	0.349626			25	37.052	128783	16683577	3	12	39865	0.320533
	26	37.052	92813.3	12023738	2	13	38429.4	0.307747			26	37.052	73749.1	9554015	2	13	28974.7	0.368075			26	37.052	130770	16940903	3	13	41851.4	0.336504
	27	37.052	130356	16887324	2	1	67362.4	1			27	37.052	135723	17582567	3	1	63854.8	1			27	37.052	190919	24733128	2	1	137054	1
	28	37.052	48159	6238883	2	2	-14834.8	-0.220224			28	37.052	67833.9	8787719	3	2	-4034.11	-0.0631763			28	37.052	50679.3	6565383	2	2	-3185.62	-0.0232435
	29	37.052	62993.8	8160693	2	3	0	0			29	37.052	71868	9310328	3	3	0	0			29	37.052	53864.9	6978072	2	3	0	0
	30	37.052	81024.4	10496512	2	4	18030.6	0.267666			30	37.052	74597.1	9663870	3	4	2729.05	0.0427384			30	37.052	60760	7871312	2	4	6895.07	0.0503091
	31	37.052	88202.6	11426430	2	5	25208.8	0.374227			31	37.052	78109.7	10118926	3	5	6241.71	0.0977484			31	37.052	62283	8068617	2	5	8418.1	0.0614217
	32	37.052	100435	13011072	2	6	37440.9	0.555813			32	37.052	83820.1	10858696	3	6	11952.1	0.187176			32	37.052	65155.7	8440757	2	6	11290.7	0.0823813
	33	37.052	104143	13491423	2	7	41148.8	0.610858			33	37.052	88070.9	11409373	3	7	16202.9	0.253746			33	37.052	69176.9	8961701	2	7	15312	0.111722
	34	37.052	122256	15837977	2	8	59262.3	0.879753			34	37.052	89697.3	11620071	3	8	17829.3	0.279216			34	37.052	72049.4	9333825	2	8	18184.5	0.132681
	35	37.052	134951	17482519	2	9	71956.8	1.0682			35	37.052	91236.8	11819509	3	9	19368.8	0.303325			35	37.052	73448.3	9515050	2	9	19583.4	0.142888
	36	37.052	144207	18681726	2	10	81213.7	1.20562			36	37.052	95788.3	12409145	3	10	23920.3	0.374604			36	37.052	71993.9	9326638	2	10	18129	0.132276
	37	37.052	162101	20999774	2	11	99107.1	1.47125			37	37.052	103985	13470980	3	11	32116.8	0.502966			37	37.052	74481.1	9648847	2	11	20616.2	0.150423
	38	37.052	171797	22255894	2	12	108803	1.61519			38	37.052	104168	13494753	3	12	32300.3	0.505839			38	37.052	79242.4	10265661	2	12	25377.5	0.185164
	39	37.052	171886	22267351	2	13	108892	1.61651			39	37.052	113581	14714177	3	13	41713.2	0.653251	outlier		39	37.052	79557.9	10306538	2	13	25693	0.187466
			60x80 px
0.5% DMSO										2 µM PF-228										0.5 µM PF-396
710_5		area	IntDen	RawIntDen	Slice	Frame	minus bg	normalized		710_7		area	IntDen	RawIntDen	Slice	Frame	minus bg	normalized		710_8		area	IntDen	RawIntDen	Slice	Frame	minus bg	normalized
	1	37.052	97558.6	12638478	2	1	55774.5	1			1	37.052	192651	24957408	2	1	140733	1			1	37.052	273149	35385804	2	1	207100	1
	2	37.052	38290.4	4960427	2	2	-3493.72	-0.0626401			2	37.052	48943.8	6340555	2	2	-2973.86	-0.0211313			2	37.052	62955.2	8155698	2	2	-3093.37	-0.0149365
	3	37.052	41784.1	5413030	2	3	0	0			3	37.052	51917.7	6725812	2	3	0	0			3	37.052	66048.6	8556436	2	3	0	0
	4	37.052	44193.6	5725177	2	4	2409.52	0.0432011			4	37.052	59994.7	7772163	2	4	8076.96	0.0573922			4	37.052	71933.4	9318803	2	4	5884.84	0.0284154
	5	37.052	49521.7	6415413	2	5	7737.57	0.13873			5	37.052	62141.3	8050256	2	5	10223.6	0.0726455			5	37.052	74453.7	9645298	2	5	8405.11	0.0405847
	6	37.052	53165.6	6887478	2	6	11381.5	0.204063			6	37.052	63457.7	8220792	2	6	11540	0.0819994			6	37.052	79030	10238151	2	6	12981.4	0.0626819
	7	37.052	57266.5	7418732	2	7	15482.4	0.277589			7	37.052	70836.5	9176691	2	7	18918.8	0.13443			7	37.052	83364.6	10799688	2	7	17316	0.0836118
	8	37.052	58433.2	7569873	2	8	16649	0.298506			8	37.052	69261.4	8972647	2	8	17343.7	0.123239			8	37.052	76886.5	9960460	2	8	10837.9	0.0523316
	9	37.052	59998.2	7772622	2	9	18214.1	0.326567			9	37.052	74417.3	9640586	2	9	22499.6	0.159875			9	37.052	84069.2	10890963	2	9	18020.6	0.0870139
	10	37.052	63134.7	8178946	2	10	21350.6	0.382802			10	37.052	80491.1	10427430	2	10	28573.4	0.203033			10	37.052	82851.2	10733177	2	10	16802.6	0.0811328
	11	37.052	68179.9	8832544	2	11	26395.8	0.47326			11	37.052	82143.7	10641518	2	11	30226	0.214776			11	37.052	90794.2	11762174	2	11	24745.6	0.119486
	12	37.052	73142.3	9475409	2	12	31358.2	0.562232			12	37.052	87786	11372466	2	12	35868.3	0.254868			12	37.052	92463.5	11978423	2	12	26414.9	0.127546
	13	37.052	72926.2	9447417	2	13	31142.1	0.558358			13	37.052	86840.6	11249994	2	13	34922.9	0.248151			13	37.052	96339.6	12480564	2	13	30291	0.146262
	14	37.052	261717	33904836	2	1	202237	1			14	37.052	171486	22215553	1	1	110068	1			14	37.052	219297	28409364	3	1	100267	1
	15	37.052	55024.9	7128343	2	2	-4454.93	-0.0220282			15	37.052	57321.6	7425877	1	2	-4096.51	-0.0372181			15	37.052	103662	13429163	3	2	-15367.5	-0.153265
	16	37.052	59479.8	7705468	2	3	0	0			16	37.052	61418.1	7956570	1	3	0	0			16	37.052	119029	15419981	3	3	0	0
	17	37.052	67625.4	8760709	2	4	8145.59	0.0402773			17	37.052	65462.6	8480522	1	4	4044.48	0.0367454			17	37.052	125915	16312019	3	4	6885.79	0.0686744
	18	37.052	72683	9415901	2	5	13203.1	0.0652853			18	37.052	69748.9	9035799	1	5	8330.75	0.0756877			18	37.052	135251	17521386	3	5	16221.1	0.161779
	19	37.052	78456.2	10163811	2	6	18976.4	0.0938321			19	37.052	71309	9237910	1	6	9890.88	0.089862			19	37.052	140342	18180990	3	6	21312.7	0.212559
	20	37.052	79753.5	10331872	2	7	20273.7	0.100247			20	37.052	73669.1	9543650	1	7	12250.9	0.111304			20	37.052	152553	19762926	3	7	33523.9	0.334346
	21	37.052	79559.2	10306707	2	8	20079.4	0.0992863			21	37.052	73800.7	9560700	1	8	12382.6	0.1125			21	37.052	171258	22186029	3	8	52228.3	0.520891
	22	37.052	87035.5	11275238	2	9	27555.7	0.136254			22	37.052	76388.4	9895936	1	9	14970.3	0.13601			22	37.052	167691	21724004	3	9	48661.8	0.485321
	23	37.052	84782.1	10983311	2	10	25302.2	0.125112			23	37.052	75867.2	9828415	1	10	14449.1	0.131275			23	37.052	197754	25618540	3	10	78724.4	0.785146
	24	37.052	92043.3	11923991	2	11	32563.5	0.161016			24	37.052	78359	10151222	1	11	16940.9	0.153914			24	37.052	189901	24601247	3	11	70871.8	0.706828
	25	37.052	99928.2	12945458	2	12	40448.4	0.200004			25	37.052	78347.4	10149720	1	12	16929.3	0.153808			25	37.052	205052	26564024	3	12	86022.8	0.857935
	26	37.052	101733	13179308	2	13	42253.5	0.20893			26	37.052	81027	10496856	1	13	19608.9	0.178153			26	37.052	232303	30094277	3	13	113273	1.12971
	27	37.052	221204	28656467	2	1	165365	1			27	37.052	225724	29242034	3	1	149206	1			27	37.052	93050.3	12054437	3	1	37927.4	1
	28	37.052	50289.2	6514844	2	2	-5550.1	-0.0335627			28	37.052	72263.5	9361557	3	2	-4254.53	-0.0285144			28	37.052	51654.1	6691658	3	2	-3468.84	-0.0914601
	29	37.052	55839.3	7233846	2	3	0	0			29	37.052	76518	9912721	3	3	0	0			29	37.052	55122.9	7141038	3	3	0	0
	30	37.052	61364.7	7949650	2	4	5525.41	0.0334135			30	37.052	85975.9	11137968	3	4	9457.89	0.063388			30	37.052	60527.2	7841153	3	4	5404.31	0.142491
	31	37.052	65414.6	8474300	2	5	9575.28	0.0579039			31	37.052	95275.7	12342741	3	5	18757.7	0.125717			31	37.052	64802.9	8395065	3	5	9680.05	0.255226
	32	37.052	69383.7	8988487	2	6	13544.4	0.081906			32	37.052	97134.6	12583547	3	6	20616.6	0.138175			32	37.052	68305.1	8848758	3	6	13182.2	0.347564
	33	37.052	73859.3	9568299	2	7	18020	0.108971			33	37.052	101583	13159803	3	7	25064.8	0.167987			33	37.052	71014.1	9199702	3	7	15891.2	0.41899
	34	37.052	73746.5	9553677	2	8	17907.2	0.108289			34	37.052	106437	13788696	3	8	29919.3	0.200523			34	37.052	73760.8	9555538	3	8	18637.9	0.491411
	35	37.052	76886	9960394	2	9	21046.7	0.127274			35	37.052	107356	13907722	3	9	30838.1	0.206681			35	37.052	77882.7	10089519	3	9	22759.8	0.60009
	36	37.052	83141.6	10770792	2	10	27302.3	0.165103			36	37.052	111907	14497232	3	10	35388.6	0.237179			36	37.052	78068.9	10113642	3	10	22946	0.605
	37	37.052	89373	11578061	2	11	33533.7	0.202786			37	37.052	111048	14386008	3	11	34530.1	0.231425			37	37.052	78213.2	10132337	3	11	23090.3	0.608804
	38	37.052	94382.2	12226979	2	12	38542.9	0.233078			38	37.052	114420	14822852	3	12	37902.1	0.254025			38	37.052	90342.9	11703700	3	12	35220	0.928616
	39	37.052	97208.2	12593089	2	13	41368.9	0.250167			39	37.052	118258	15319998	3	13	41739.7	0.279745			39	37.052	97554.7	12637976	3	13	42431.8	1.11876
0.5% DMSO										2 µM PF-228										0.5 µM PF-396
710_9		area	IntDen	RawIntDen	Slice	Frame	minus bg	normalized		710_11		area	IntDen	RawIntDen	Slice	Frame	minus bg	normalized		710_12		area	IntDen	RawIntDen	Slice	Frame	minus bg	normalized
	1	37.052	107259	13895143	2	1	59272.1	1			1	37.052	222688	28848698	2	1	168813	1			1	37.052	238769	30931899	2	1	150013	1
	2	37.052	45206.9	5856442	2	2	-2780	-0.0469023			2	37.052	48419.4	6272619	2	2	-5455.77	-0.0323185			2	37.052	78581.7	10180069	2	2	-10174.1	-0.0678215
	3	37.052	47986.9	6216584	2	3	0	0			3	37.052	53875.2	6979401	2	3	0	0			3	37.052	88755.8	11498098	2	3	0	0
	4	37.052	57228.5	7413811	2	4	9241.6	0.155918			4	37.052	62156.7	8052252	2	4	8281.52	0.0490574			4	37.052	95938.8	12428638	2	4	7183	0.0478826
	5	37.052	60326.8	7815191	2	5	12339.9	0.208191			5	37.052	65305.4	8460151	2	5	11430.2	0.0677091			5	37.052	107040	13866719	2	5	18283.8	0.121882
	6	37.052	64971.1	8416855	2	6	16984.3	0.286547			6	37.052	70538.8	9138129	2	6	16663.6	0.0987104			6	37.052	117684	15245644	2	6	28928	0.192836
	7	37.052	69357.4	8985077	2	7	21370.5	0.360549			7	37.052	73733.4	9551988	2	7	19858.2	0.117635			7	37.052	118526	15354735	2	7	29770	0.19845
	8	37.052	78079.7	10115033	2	8	30092.8	0.507706			8	37.052	78474.7	10166213	2	8	24599.5	0.145721			8	37.052	124899	16180306	2	8	36142.8	0.240931
	9	37.052	84988.5	11010055	2	9	37001.6	0.624267			9	37.052	86540.7	11211143	2	9	32665.5	0.193502			9	37.052	128068	16590928	2	9	39312.4	0.26206
	10	37.052	88010.8	11401585	2	10	40023.9	0.675257			10	37.052	85164.7	11032886	2	10	31289.5	0.18535			10	37.052	133962	17354506	2	10	45206.6	0.301352
	11	37.052	93981.8	12175113	2	11	45994.9	0.775996			11	37.052	92478.2	11980326	2	11	38603	0.228673			11	37.052	142689	18484972	2	11	53932.9	0.359522
	12	37.052	107019	13864108	2	12	59032.6	0.995958			12	37.052	92739.8	12014210	2	12	38864.6	0.230223			12	37.052	145969	18909870	2	12	57212.7	0.381386
	13	37.052	123246	15966226	2	13	75259.2	1.26972			13	37.052	101213	13111842	2	13	47337.4	0.280413			13	37.052	147805	19147833	2	13	59049.6	0.39363
	14	37.052	241787	31322914	2	1	189035	1			14	37.052	244246	31641426	3	1	155373	1			14	37.052	279347	36188725	2	1	198247	1
	15	37.052	50166	6498881	2	2	-2586.25	-0.0136814			15	37.052	84741.9	10978103	3	2	-4130.63	-0.0265852			15	37.052	70400.6	9120225	2	2	-10698.9	-0.0539676
	16	37.052	52752.2	6833924	2	3	0	0			16	37.052	88872.5	11513216	3	3	0	0			16	37.052	81099.5	10506247	2	3	0	0
	17	37.052	57323.7	7426151	2	4	4571.5	0.0241834			17	37.052	92926.7	12038431	3	4	4054.23	0.0260935			17	37.052	94051.4	12184125	2	4	12951.8	0.0653316
	18	37.052	60424.9	7827898	2	5	7672.66	0.0405886			18	37.052	95560.7	12379654	3	5	6688.18	0.043046			18	37.052	101352	13129955	2	5	20252.9	0.102159
	19	37.052	65906.1	8537975	2	6	13153.9	0.0695844			19	37.052	91612.7	11868205	3	6	2740.22	0.0176364			19	37.052	100254	12987670	2	6	19154.5	0.0966193
	20	37.052	65765.5	8519759	2	7	13013.2	0.0688405			20	37.052	95112.6	12321603	3	7	6240.08	0.0401619			20	37.052	107226	13890809	2	7	26126	0.131785
	21	37.052	67570.2	8753557	2	8	14818	0.0783876			21	37.052	98042.2	12701124	3	8	9169.67	0.0590171			21	37.052	112734	14604368	2	8	31634.1	0.159569
	22	37.052	70953.9	9191900	2	9	18201.6	0.0962872			22	37.052	103924	13463128	3	9	15051.7	0.0968746			22	37.052	109676	14208267	2	9	28576.5	0.144146
	23	37.052	75277.8	9752057	2	10	22525.6	0.119161			23	37.052	100525	13022787	3	10	11652.6	0.0749978			23	37.052	118882	15400900	2	10	37782.7	0.190583
	24	37.052	76961.4	9970167	2	11	24209.2	0.128067			24	37.052	101421	13138783	3	11	12548	0.0807606			24	37.052	127099	16465377	2	11	45999.5	0.232031
	25	37.052	81042.5	10498864	2	12	28290.3	0.149657			25	37.052	101909	13202083	3	12	13036.7	0.0839055			25	37.052	125412	16246841	2	12	44312.6	0.223522
	26	37.052	85144.9	11030319	2	13	32392.7	0.171358			26	37.052	116088	15038923	3	13	27215.5	0.175162			26	37.052	137756	17845959	2	13	56656.5	0.285787
	27	37.052	135154	17508861	3	1	84497.1	1			27	37.052	110315	14290993	3	1	33738.8	1			27	37.052	257672	33380721	2	1	160616	1
	28	37.052	48457.5	6277557	3	2	-2199.28	-0.0260279			28	37.052	71316	9238812	3	2	-5259.86	-0.155899			28	37.052	85663.8	11097533	2	2	-11391.9	-0.0709264
	29	37.052	50656.8	6562469	3	3	0	0			29	37.052	76575.8	9920214	3	3	0	0			29	37.052	97055.7	12573326	2	3	0	0
	30	37.052	55157.6	7145538	3	4	4500.81	0.0532659			30	37.052	81739.7	10589174	3	4	5163.82	0.153053			30	37.052	98152.4	12715411	2	4	1096.78	0.00682858
	31	37.052	59536.4	7712791	3	5	8879.53	0.105087			31	37.052	77486.7	10038211	3	5	910.84	0.0269968			31	37.052	101252	13117003	2	5	4196.74	0.026129
	32	37.052	62265.5	8066351	3	6	11608.7	0.137386			32	37.052	77867.6	10087553	3	6	1291.72	0.0382859			32	37.052	112490	14572774	2	6	15434.1	0.0960931
	33	37.052	63545.6	8232180	3	7	12888.8	0.152535			33	37.052	82918.4	10741878	3	7	6342.57	0.18799			33	37.052	112841	14618262	2	7	15785.2	0.0982793
	34	37.052	65862	8532264	3	8	15205.2	0.179949			34	37.052	79968.1	10359680	3	8	3392.31	0.100546			34	37.052	112000	14509388	2	8	14944.8	0.0930468
	35	37.052	67084.9	8690690	3	9	16428.1	0.194422			35	37.052	82118.8	10638293	3	9	5542.98	0.164291			35	37.052	127431	16508365	2	9	30375.2	0.189117
	36	37.052	70438.6	9125145	3	10	19781.7	0.234111			36	37.052	82008.6	10624013	3	10	5432.75	0.161024			36	37.052	124340	16107994	2	10	27284.7	0.169876
	37	37.052	69937.6	9060247	3	11	19280.8	0.228183			37	37.052	87701	11361448	3	11	11125.1	0.329743			37	37.052	129285	16748554	2	11	32229.3	0.200661
	38	37.052	69438.2	8995554	3	12	18781.4	0.222273			38	37.052	82263.1	10656984	3	12	5687.25	0.168567			38	37.052	144931	18775457	2	12	47875.3	0.298073
	39	37.052	71170.1	9219914	3	13	20513.3	0.242769			39	37.052	88452.7	11458833	3	13	11876.9	0.352024			39	37.052	149220	19331044	2	13	52164	0.324775

## Sheet: 712
			60x80 px
0.5% DMSO										2 µM PF-228										0.5 µM PF-396
712_1		area	IntDen	RawIntDen	Slice	Frame	minus bg	normalized		712_3		area	IntDen	RawIntDen	Slice	Frame	minus bg	normalized		712_4		area	IntDen	RawIntDen	Slice	Frame	minus bg	normalized
	1	37.052	163385	21166194	2	1	89955.7	1			1	37.052	180596	23395823	3	1	84834.6	1			1	37.052	229952	29789776	2	1	116270	1
	2	37.052	72718.4	9420490	2	2	-711.384	-0.00790816			2	37.052	87867.3	11382991	3	2	-7894.47	-0.0930572			2	37.052	106831	13839753	2	2	-6850.99	-0.0589231
	3	37.052	73429.8	9512648	2	3	0	0			3	37.052	95761.7	12405701	3	3	0	0			3	37.052	113682	14727282	2	3	0	0
	4	37.052	77277.7	10011139	2	4	3847.94	0.0427759			4	37.052	94233.7	12207752	3	4	-1528	-0.0180115			4	37.052	114358	14814811	2	4	675.651	0.00581105
	5	37.052	79017.9	10236582	2	5	5588.17	0.0621213			5	37.052	92908.7	12036098	3	5	-2853.03	-0.0336305			5	37.052	118169	15308459	2	5	4486.21	0.0385844
	6	37.052	81541.7	10563530	2	6	8111.94	0.090177			6	37.052	92756.7	12016404	3	6	-3005.05	-0.0354224			6	37.052	112003	14509726	2	6	-1679.35	-0.0144436
	7	37.052	83367.3	10800028	2	7	9937.51	0.110471			7	37.052	100084	12965662	3	7	4322.44	0.0509513			7	37.052	120449	15603889	2	7	6766.68	0.058198
	8	37.052	82272.6	10658210	2	8	8842.79	0.0983016			8	37.052	102948	13336699	3	8	7186.53	0.0847123			8	37.052	117805	15261361	2	8	4122.65	0.0354575
	9	37.052	88328.5	11442745	2	9	14898.8	0.165623			9	37.052	105585	13678327	3	9	9823.62	0.115797			9	37.052	117571	15231057	2	9	3888.73	0.0334457
	10	37.052	91372.5	11837089	2	10	17942.8	0.199462			10	37.052	109383	14170275	3	10	13621	0.16056			10	37.052	123278	15970417	2	10	9595.97	0.0825318
	11	37.052	95936.1	12428289	2	11	22506.3	0.250193			11	37.052	114037	14773171	3	11	18274.9	0.215418			11	37.052	128888	16697130	2	11	15205.6	0.130778
	12	37.052	91575.6	11863392	2	12	18145.8	0.201719			12	37.052	116015	15029451	3	12	20253.2	0.238737			12	37.052	126476	16384658	2	12	12793.6	0.110033
	13	37.052	94897	12293676	2	13	21467.2	0.238642			13	37.052	114161	14789345	3	13	18399.8	0.21689			13	37.052	119853	15526683	2	13	6170.71	0.0530723
	14	37.052	256457	33223421	2	1	153629	1			14	37.052	273068	35375338	3	1	117120	1			14	37.052	172985	22409835	2	1	88501	1
	15	37.052	104503	13538117	2	2	1674.57	0.0109001			15	37.052	143277	18561153	3	2	-12671.3	-0.10819			15	37.052	80667.1	10450223	2	2	-3817.25	-0.0431323
	16	37.052	102828	13321180	2	3	0	0			16	37.052	155948	20202687	3	3	0	0			16	37.052	84484.3	10944739	2	3	0	0
	17	37.052	104763	13571842	2	4	1934.9	0.0125947			17	37.052	160710	20819640	3	4	4762.37	0.0406622			17	37.052	83950.5	10875585	2	4	-533.812	-0.0060317
	18	37.052	103593	13420210	2	5	764.43	0.00497582			18	37.052	154528	20018739	3	5	-1419.93	-0.0121237			18	37.052	87067.8	11279425	2	5	2583.5	0.0291917
	19	37.052	106089	13743588	2	6	3260.64	0.0212241			19	37.052	148829	19280377	3	6	-7119.47	-0.0607877			19	37.052	83163.8	10773675	2	6	-1320.47	-0.0149204
	20	37.052	112298	14547924	2	7	9469.45	0.0616385			20	37.052	148346	19217806	3	7	-7602.46	-0.0649116			20	37.052	85096.6	11024056	2	7	612.261	0.00691812
	21	37.052	112228	14538819	2	8	9399.17	0.061181			21	37.052	140918	18255522	3	8	-15030.5	-0.128334			21	37.052	88955.2	11523933	2	8	4470.9	0.050518
	22	37.052	123258	15967807	2	9	20429.8	0.132981			22	37.052	136659	17703892	3	9	-19288.6	-0.164691			22	37.052	99582.4	12900660	2	9	15098.1	0.170598
	23	37.052	128096	16594493	2	10	25267.3	0.16447			23	37.052	146521	18981499	3	10	-9426.56	-0.0804861			23	37.052	105337	13646138	2	10	20852.6	0.235619
	24	37.052	136712	17710732	2	11	33883.7	0.220556			24	37.052	146683	19002436	3	11	-9264.94	-0.0791062			24	37.052	109245	14152370	2	11	24760.3	0.279774
	25	37.052	148869	19285595	2	12	46040.3	0.299686			25	37.052	153337	19864427	3	12	-2611.09	-0.0222941			25	37.052	113114	14653626	2	12	28629.5	0.323494
	26	37.052	140726	18230776	2	13	37898	0.246686			26	37.052	147751	19140816	3	13	-8196.76	-0.0699859			26	37.052	111134	14397078	2	13	26649.2	0.301117
	27	37.052	210098	27217749	2	1	128788	1			27	37.052	73591.5	9533602	2	1	24309.8	1			27	37.052	184766	23935958	2	1	114145	1
	28	37.052	78679.7	10192767	2	2	-2630.39	-0.0204242			28	37.052	41468.7	5372168	2	2	-7813.03	-0.321394			28	37.052	69161.9	8959755	2	2	-1458.99	-0.0127819
	29	37.052	81310.1	10533528	2	3	0	0			29	37.052	49281.7	6384327	2	3	0	0			29	37.052	70620.9	9148764	2	3	0	0
	30	37.052	82605.6	10701353	2	4	1295.47	0.0100589			30	37.052	52882.1	6850753	2	4	3600.42	0.148106			30	37.052	74279.3	9622703	2	4	3658.42	0.0320506
	31	37.052	80630.8	10445523	2	5	-679.326	-0.00527475			31	37.052	57331.2	7427116	2	5	8049.47	0.33112			31	37.052	72722	9420963	2	5	2101.15	0.0184078
	32	37.052	83415.4	10806259	2	6	2105.26	0.0163466			32	37.052	58993.4	7642457	2	6	9711.72	0.399498			32	37.052	74431.7	9642445	2	6	3810.81	0.0333857
	33	37.052	89048.3	11535995	2	7	7738.21	0.0600847			33	37.052	60976.8	7899393	2	7	11695.1	0.481084			33	37.052	76429.7	9901287	2	7	5808.85	0.0508902
	34	37.052	91733.1	11883803	2	8	10423	0.0809313			34	37.052	63768	8260990	2	8	14486.3	0.595903			34	37.052	79574.2	10308643	2	8	8953.31	0.0784381
	35	37.052	96986.3	12564343	2	9	15676.2	0.121721			35	37.052	68098.9	8822053	2	9	18817.2	0.774059			35	37.052	81648.3	10577341	2	9	11027.4	0.0966091
	36	37.052	98853.4	12806213	2	10	17543.2	0.136218			36	37.052	75902.9	9833036	2	10	26621.2	1.09508			36	37.052	87845.4	11380164	2	10	17224.6	0.150901
	37	37.052	107517	13928539	2	11	26206.7	0.203486			37	37.052	77841.3	10084148	2	11	28559.6	1.17482			37	37.052	94138.7	12195437	2	11	23517.8	0.206035
	38	37.052	112146	14528249	2	12	30835.9	0.239431			38	37.052	80596.5	10441085	2	12	31314.8	1.28816			38	37.052	102796	13317034	2	12	32175.6	0.281884
	39	37.052	105936	13723729	2	13	24625.7	0.191211			39	37.052	82802.8	10726896	2	13	33521	1.37891	outlier		39	37.052	104281	13509322	2	13	33659.9	0.294887
0.5% DMSO										2 µM PF-228										0.5 µM PF-396
712_5		area	IntDen	RawIntDen	Slice	Frame	minus bg	normalized		712_7		area	IntDen	RawIntDen	Slice	Frame	minus bg	normalized		712_8		area	IntDen	RawIntDen	Slice	Frame	minus bg	normalized
	1	37.052	395580	51246436	2	1	235134	1			1	37.052	211763	27433384	3	1	106502	1			1	37.052	136987	17746307	2	1	78685.5	1
	2	37.052	151029	19565495	2	2	-9416.62	-0.0400479			2	37.052	100618	13034787	3	2	-4643.38	-0.0435991			2	37.052	52001.6	6736681	2	2	-6299.65	-0.0800611
	3	37.052	160446	20785396	2	3	0	0			3	37.052	105261	13636326	3	3	0	0			3	37.052	58301.3	7552786	2	3	0	0
	4	37.052	198394	25701423	2	4	37947.7	0.161387			4	37.052	106609	13810952	3	4	1347.97	0.0126568			4	37.052	64329.6	8333745	2	4	6028.36	0.0766133
	5	37.052	236033	30577470	2	5	75586.7	0.321462			5	37.052	109158	14141133	3	5	3896.69	0.036588			5	37.052	66690.1	8639543	2	5	8388.86	0.106613
	6	37.052	231343	29969964	2	6	70897.3	0.301519			6	37.052	107504	13926904	3	6	2243.02	0.0210609			6	37.052	68773.4	8909427	2	6	10472.1	0.133089
	7	37.052	229089	29677886	2	7	68642.7	0.29193			7	37.052	106993	13860694	3	7	1731.93	0.016262			7	37.052	69187.7	8963094	2	7	10886.4	0.138353
	8	37.052	256893	33279850	2	8	96446.8	0.410178			8	37.052	107190	13886222	3	8	1928.99	0.0181123			8	37.052	72908.4	9445106	2	8	14607.1	0.185639
	9	37.052	260917	33801185	2	9	100471	0.427293			9	37.052	108341	14035288	3	9	3079.66	0.0289165			9	37.052	68767.5	8908668	2	9	10466.3	0.133014
	10	37.052	280111	36287640	2	10	119664	0.50892			10	37.052	108951	14114380	3	10	3690.18	0.034649			10	37.052	70187.2	9092582	2	10	11886	0.151056
	11	37.052	290015	37570734	2	11	129569	0.551043			11	37.052	116029	15031280	3	11	10767.9	0.101105			11	37.052	75495.1	9780201	2	11	17193.8	0.218513
	12	37.052	282143	36550914	2	12	121697	0.517563			12	37.052	118704	15377876	3	12	13443.3	0.126226			12	37.052	75086.9	9727321	2	12	16785.6	0.213325
	13	37.052	290879	37682672	2	13	130433	0.554718			13	37.052	122661	15890416	3	13	17399.7	0.163375			13	37.052	77683.7	10063734	2	13	19382.4	0.246328
	14	37.052	316075	40946730	3	1	170166	1			14	37.052	267538	34658947	2	1	146743	1			14	37.052	133399	17281579	2	1	67510.9	1
	15	37.052	138890	17992872	3	2	-7018.54	-0.0412452			15	37.052	103340	13387429	2	2	-17455.5	-0.118953			15	37.052	57269.5	7419119	2	2	-8619.07	-0.127669
	16	37.052	145909	18902107	3	3	0	0			16	37.052	120795	15648741	2	3	0	0			16	37.052	65888.5	8535699	2	3	0	0
	17	37.052	157545	20409584	3	4	11636.5	0.068383			17	37.052	130680	16929300	2	4	9884.85	0.0673617			17	37.052	71494.3	9261912	2	4	5605.76	0.0830349
	18	37.052	168551	21835355	3	5	22642.2	0.13306			18	37.052	129712	16803922	2	5	8917.04	0.0607664			18	37.052	74523.4	9654325	2	5	8634.87	0.127903
	19	37.052	173396	22463009	3	6	27487.2	0.161532			19	37.052	130005	16841841	2	6	9209.74	0.062761			19	37.052	76116.5	9860712	2	6	10228	0.151501
	20	37.052	177676	23017437	3	7	31766.9	0.186682			20	37.052	124642	16147085	2	7	3846.8	0.0262146			20	37.052	75125.2	9732286	2	7	9236.66	0.136817
	21	37.052	178715	23152099	3	8	32806.4	0.19279			21	37.052	118321	15328153	2	8	-2474.67	-0.016864			21	37.052	78886.3	10219532	2	8	12997.8	0.192529
	22	37.052	180860	23429921	3	9	34951	0.205393			22	37.052	110086	14261350	2	9	-10709.5	-0.0729814			22	37.052	81173.8	10515871	2	9	15285.3	0.226412
	23	37.052	187714	24317859	3	10	41805.1	0.245672			23	37.052	109039	14125751	2	10	-11756.2	-0.0801143			23	37.052	81051.5	10500028	2	10	15163	0.2246
	24	37.052	191541	24813710	3	11	45632.7	0.268165			24	37.052	105585	13678301	2	11	-15210.2	-0.103652			24	37.052	83854.4	10863134	2	11	17965.9	0.266118
	25	37.052	199441	25837067	3	12	53532.1	0.314587			25	37.052	107028	13865253	2	12	-13767.1	-0.0938174			25	37.052	86680.9	11229297	2	12	20792.3	0.307985
	26	37.052	207982	26943564	3	13	62073.4	0.364781			26	37.052	102994	13342575	2	13	-17801.7	-0.121312			26	37.052	84422.6	10936740	2	13	18534	0.274534
	27	37.052	297533	38544742	2	1	168207	1			27	37.052	235231	30473666	1	1	142394	1			27	37.052	160799	20831104	2	1	88727.8	1
	28	37.052	109177	14143589	2	2	-20149.7	-0.119791			28	37.052	84113.3	10896678	1	2	-8724.22	-0.0612682			28	37.052	60899.6	7889401	2	2	-11171.4	-0.125907
	29	37.052	129327	16753939	2	3	0	0			29	37.052	92837.6	12026880	1	3	0	0			29	37.052	72071.1	9336634	2	3	0	0
	30	37.052	139915	18125612	2	4	10588.2	0.0629473			30	37.052	103374	13391901	1	4	10536.8	0.0739978			30	37.052	76539.1	9915460	2	4	4468.06	0.0503569
	31	37.052	142415	18449541	2	5	13088.6	0.0778127			31	37.052	107864	13973555	1	5	15026.7	0.105529			31	37.052	80367.7	10411445	2	5	8296.65	0.0935068
	32	37.052	148695	19263043	2	6	19368.2	0.115145			32	37.052	107206	13888275	1	6	14368.4	0.100906			32	37.052	84892.5	10997623	2	6	12821.5	0.144503
	33	37.052	155474	20141335	2	7	26147.9	0.155451			33	37.052	104969	13598430	1	7	12131.1	0.0851937			33	37.052	87144.3	11289334	2	7	15073.2	0.169882
	34	37.052	164904	21362956	2	8	35577.8	0.211512			34	37.052	106280	13768333	1	8	13442.6	0.0944041			34	37.052	83023.6	10755504	2	8	10952.5	0.123439
	35	37.052	173505	22477158	2	9	44178.5	0.262644			35	37.052	104461	13532665	1	9	11623.4	0.0816286			35	37.052	88876.4	11513716	2	9	16805.3	0.189403
	36	37.052	182086	23588774	2	10	52759.3	0.313657			36	37.052	106171	13754146	1	10	13333.1	0.0936351			36	37.052	90727.3	11753504	2	10	18656.2	0.210264
	37	37.052	185929	24086712	2	11	56602.9	0.336508			37	37.052	111452	14438377	1	11	18614.8	0.130727			37	37.052	92414.3	11972051	2	11	20343.2	0.229277
	38	37.052	184649	23920772	2	12	55322	0.328893			38	37.052	109407	14173349	1	12	16569	0.11636			38	37.052	93213.4	12075573	2	12	21142.3	0.238283
	39	37.052	186474	24157268	2	13	57147.6	0.339746			39	37.052	114081	14778892	1	13	21243.3	0.149187			39	37.052	94940.7	12299334	2	13	22869.6	0.25775
0.5% DMSO										2 µM PF-228										0.5 µM PF-396
712_9		area	IntDen	RawIntDen	Slice	Frame	minus bg	normalized		712_11		area	IntDen	RawIntDen	Slice	Frame	minus bg	normalized		712_12		area	IntDen	RawIntDen	Slice	Frame	minus bg	normalized
	1	37.052	119369	15463987	2	1	63690	1			1	37.052	76239.7	9876668	3	1	26927.7	1			1	37.052	69048.3	8945041	1	1	28090	1
	2	37.052	54481.9	7057998	2	2	-1197.25	-0.0187981			2	37.052	47629.2	6170245	3	2	-1682.83	-0.0624945			2	37.052	39010.8	5053754	1	2	-1947.53	-0.0693319
	3	37.052	55679.2	7213099	2	3	0	0			3	37.052	49312	6388252	3	3	0	0			3	37.052	40958.3	5306052	1	3	0	0
	4	37.052	59134	7660670	2	4	3454.88	0.0542452			4	37.052	52021.9	6739307	3	4	2709.85	0.100635			4	37.052	44097.3	5712701	1	4	3138.99	0.111748
	5	37.052	59881.3	7757480	2	5	4202.17	0.0659785			5	37.052	52239.6	6767518	3	5	2927.62	0.108722			5	37.052	48599.5	6295948	1	5	7641.18	0.272025
	6	37.052	61086.9	7913658	2	6	5407.74	0.0849071			6	37.052	53370	6913949	3	6	4057.95	0.150698			6	37.052	48951.9	6341595	1	6	7993.53	0.284569
	7	37.052	63202.2	8187689	2	7	7523.03	0.118119			7	37.052	54052.6	7002388	3	7	4740.62	0.17605			7	37.052	49603.9	6426067	1	7	8645.59	0.307782
	8	37.052	65208.2	8447559	2	8	9529.01	0.149615			8	37.052	57642.2	7467411	3	8	8330.21	0.309355			8	37.052	50259.2	6510953	1	8	9300.84	0.331109
	9	37.052	69224.5	8967861	2	9	13545.3	0.212676			9	37.052	59747.7	7740169	3	9	10435.7	0.387545			9	37.052	52783.6	6837984	1	9	11825.2	0.420977
	10	37.052	74642.9	9669806	2	10	18963.7	0.297751			10	37.052	61678.8	7990334	3	10	12366.7	0.459258			10	37.052	49167.3	6369511	1	10	8209.02	0.29224
	11	37.052	73735.7	9552279	2	11	18056.5	0.283506			11	37.052	62652.8	8116517	3	11	13340.8	0.49543			11	37.052	52649.1	6820560	1	11	11690.7	0.416189
	12	37.052	82487.1	10686003	2	12	26807.9	0.420913			12	37.052	62268.5	8066736	3	12	12956.5	0.481159			12	37.052	58596	7590968	1	12	17637.7	0.627899
	13	37.052	84315.2	10922824	2	13	28636	0.449615			13	37.052	60307.9	7812745	3	13	10995.9	0.40835			13	37.052	59084.2	7654213	1	13	18125.9	0.645278
	14	37.052	290235	37599214	2	1	196661	1			14	37.052	128984	16709591	2	1	76184.5	1			14	37.052	97284.8	12603011	1	1	41946	1
	15	37.052	89837.6	11638249	2	2	-3736.19	-0.0189981			15	37.052	49381.2	6397209	2	2	-3418.51	-0.0448714			15	37.052	51422.2	6661615	1	2	-3916.66	-0.0933739
	16	37.052	93573.8	12122263	2	3	0	0			16	37.052	52799.7	6840068	2	3	0	0			16	37.052	55338.8	7169009	1	3	0	0
	17	37.052	103505	13408828	2	4	9931.22	0.0504992			17	37.052	58057.2	7521176	2	4	5257.59	0.0690112			17	37.052	60222.3	7801654	1	4	4883.5	0.116423
	18	37.052	98496.2	12759938	2	5	4922.32	0.0250295			18	37.052	65059.3	8428277	2	5	12259.7	0.160921			18	37.052	66554.7	8622003	1	5	11215.9	0.267389
	19	37.052	100212	12982175	2	6	6637.81	0.0337525			19	37.052	69559.4	9011248	2	6	16759.7	0.219988			19	37.052	69804.7	9043028	1	6	14465.9	0.344869
	20	37.052	100402	13006810	2	7	6827.97	0.0347195			20	37.052	70174.9	9090986	2	7	17375.2	0.228068			20	37.052	74692	9676166	1	7	19353.2	0.461383
	21	37.052	101815	13189894	2	8	8241.23	0.0419058			21	37.052	73931	9577580	2	8	21131.3	0.27737			21	37.052	72845.1	9436912	1	8	17506.3	0.417354
	22	37.052	108925	14110937	2	9	15350.9	0.0780578			22	37.052	73768.6	9556544	2	9	20968.9	0.275239			22	37.052	76400.7	9897524	1	9	21061.9	0.502119
	23	37.052	105892	13718017	2	10	12317.9	0.0626352			23	37.052	76776.5	9946205	2	10	23976.8	0.31472			23	37.052	76390.5	9896205	1	10	21051.7	0.501876
	24	37.052	103449	13401521	2	11	9874.81	0.0502124			24	37.052	75983.2	9843445	2	11	23183.6	0.304308			24	37.052	74895.7	9702553	1	11	19556.9	0.466239
	25	37.052	107960	13986013	2	12	14386.6	0.0731544			25	37.052	78473.8	10166091	2	12	25674.1	0.336999			25	37.052	69959.5	9063088	1	12	14620.7	0.348561
	26	37.052	104874	13586162	2	13	11300.1	0.0574597			26	37.052	75293.3	9754068	2	13	22493.7	0.295252			26	37.052	63440.2	8218519	1	13	8101.35	0.193138
	27	37.052	186783	24197261	2	1	109674	1			27	37.052	67437	8736298	2	1	30461.9	1			27	37.052	85927.4	11131686	1	1	39032.2	1
	28	37.052	71783	9299317	2	2	-5325.77	-0.04856			28	37.052	34865.7	4516769	2	2	-2109.39	-0.0692468			28	37.052	41186	5335544	1	2	-5709.18	-0.146268
	29	37.052	77108.8	9989258	2	3	0	0			29	37.052	36975.1	4790035	2	3	0	0			29	37.052	46895.2	6075155	1	3	0	0
	30	37.052	83624.3	10833322	2	4	6515.48	0.0594076			30	37.052	39104.9	5065951	2	4	2129.84	0.0699183			30	37.052	49990.8	6476191	1	4	3095.67	0.0793105
	31	37.052	80668.2	10450365	2	5	3559.36	0.032454			31	37.052	38730	5017377	2	5	1754.89	0.0576094			31	37.052	55610.8	7204247	1	5	8715.65	0.223294
	32	37.052	86093	11153142	2	6	8984.22	0.0819175			32	37.052	38214.3	4950572	2	6	1239.21	0.0406807			32	37.052	55511.3	7191360	1	6	8616.18	0.220745
	33	37.052	91716.1	11881597	2	7	14607.3	0.133188			33	37.052	38924.7	5042596	2	7	1949.56	0.064			33	37.052	57446.2	7442010	1	7	10551	0.270315
	34	37.052	94780.4	12278566	2	8	17671.6	0.161128			34	37.052	39107.8	5066316	2	8	2132.66	0.0700108			34	37.052	57978.5	7510979	1	8	11083.4	0.283954
	35	37.052	92533.7	11987521	2	9	15424.9	0.140643			35	37.052	39594	5129302	2	9	2618.86	0.0859717			35	37.052	62437.2	8088593	1	9	15542.1	0.398186
	36	37.052	91521.5	11856386	2	10	14412.7	0.131414			36	37.052	39648.1	5136314	2	10	2672.99	0.0877486			36	37.052	62625.5	8112983	1	10	15730.3	0.403009
	37	37.052	93453.7	12106702	2	11	16344.9	0.149032			37	37.052	39688.8	5141593	2	11	2713.74	0.0890863			37	37.052	63710.4	8253533	1	11	16815.3	0.430805
	38	37.052	99665.7	12911447	2	12	22556.9	0.205672			38	37.052	42420.5	5495469	2	12	5445.37	0.17876			38	37.052	65092.5	8432579	1	12	18197.4	0.466214
	39	37.052	99481.6	12887606	2	13	22372.8	0.203994			39	37.052	41394.2	5362517	2	13	4419.09	0.145069			39	37.052	63556	8233528	1	13	16660.9	0.426849
