# Supplementary material for: SRC and ERK Regulate the Turnover of Cytoskeletal Keratin Filaments
Source: Int J Mol Sci. 2025 Jun 7;26(12):5476. doi: 10.3390/ijms26125476 (PMC12193469; doi:10.3390/ijms26125476)
Supplement: Supplementary file 1 [file ijms-26-05476-s001.zip › Supplementary materials S2 FRAP calculations/FRAP_PI3K inhibitors.xlsx]

## Sheet: 729
			60x80 px
0.5% DMSO										5 µM PI-828										5 µM Wortmannin
729_1		area	IntDen	RawIntDen	Slice	Frame	minus bg	normalized		729_2		area	IntDen	RawIntDen	Slice	Frame	minus bg	normalized		729_3		area	IntDen	RawIntDen	Slice	Frame	minus bg	normalized
cell 1	1	37.052	320186	41479305	3	1	238776	1		cell 1	1	37.052	942634	122115933	2	1	774159	1		cell 1	1	37.052	288424	37364628	2	1	224761	1
	2	37.052	73425.3	9512066	3	2	-7985.01	-0.0334415			2	37.052	142224	18424823	2	2	-26250	-0.0339078			2	37.052	54389.8	7046066	2	2	-9273.3	-0.0412585
	3	37.052	81410.3	10546505	3	3	0	0			3	37.052	168474	21825450	2	3	0	0			3	37.052	63663.1	8247399	2	3	0	0
	4	37.052	92605.5	11996820	3	4	11195.2	0.046886			4	37.052	206785	26788492	2	4	38310.6	0.0494867			4	37.052	69544.5	9009318	2	4	5881.38	0.0261673
	5	37.052	101126	13100672	3	5	19716.1	0.0825715			5	37.052	216977	28108845	2	5	48502.6	0.062652			5	37.052	74595.1	9663612	2	5	10932	0.0486383
	6	37.052	111798	14483117	3	6	30387.4	0.127263			6	37.052	223324	28931082	2	6	54849.6	0.0708505			6	37.052	81243.4	10524888	2	6	17580.3	0.0782179
	7	37.052	118718	15379634	3	7	37307.8	0.156246			7	37.052	228481	29599158	2	7	60006.6	0.0775119			7	37.052	84448.1	10940041	2	7	20785	0.0924759
	8	37.052	125571	16267436	3	8	44160.8	0.184947			8	37.052	233176	30207380	2	8	64701.6	0.0835765			8	37.052	89039	11534785	2	8	25375.9	0.112902
	9	37.052	134601	17437179	3	9	53190.3	0.222763			9	37.052	239658	31047088	2	9	71183.4	0.0919493			9	37.052	97020.3	12568746	2	9	33357.2	0.148412
	10	37.052	144963	18779666	3	10	63553.2	0.266163			10	37.052	248250	32160163	2	10	79775.4	0.103048			10	37.052	99053.5	12832139	2	10	35390.4	0.157458
	11	37.052	155763	20178740	3	11	74352.9	0.311392			11	37.052	255801	33138420	2	11	87326.8	0.112802			11	37.052	100855	13065484	2	11	37191.6	0.165472
	12	37.052	162830	21094258	3	12	81419.9	0.340989			12	37.052	272114	35251712	2	12	103640	0.133874			12	37.052	113882	14753100	2	12	50218.6	0.223431
	13	37.052	165036	21379982	3	13	83625.5	0.350226			13	37.052	275432	35681502	2	13	106957	0.138159			13	37.052	114607	14847090	2	13	50944.1	0.226659
cell 2	14	37.052	343764	44533779	3	1	269191	1		cell 2	14	37.052	655276	84889366	2	1	523925	1		cell 2	14	37.052	295315	38257372	2	1	247182	1
	15	37.052	64991.8	8419530	3	2	-9581.15	-0.0355924			15	37.052	113568	14712433	2	2	-17782.6	-0.0339411			15	37.052	42351.3	5486507	2	2	-5782.18	-0.0233924
	16	37.052	74572.9	9660745	3	3	0	0			16	37.052	131350	17016125	2	3	0	0			16	37.052	48133.5	6235575	2	3	0	0
	17	37.052	82146	10641821	3	4	7573.09	0.0281328			17	37.052	147333	19086623	2	4	15982.5	0.0305054			17	37.052	55166.3	7146665	2	4	7032.86	0.0284522
	18	37.052	90745.4	11755850	3	5	16172.5	0.0600781			18	37.052	150031	19436110	2	5	18680.3	0.0356545			18	37.052	60936.4	7894169	2	5	12803	0.0517958
	19	37.052	106505	13797416	3	6	31931.7	0.118621			19	37.052	150055	19439265	2	6	18704.6	0.035701			19	37.052	66731.4	8644895	2	6	18598	0.07524
	20	37.052	107249	13893808	3	7	32675.7	0.121385			20	37.052	153250	19853213	2	7	21900	0.0417998			20	37.052	73091.7	9468847	2	7	24958.2	0.100971
	21	37.052	122259	15838298	3	8	47685.6	0.177144			21	37.052	160985	20855195	2	8	29634.4	0.0565624			21	37.052	78312.9	10145240	2	8	30179.4	0.122094
	22	37.052	126056	16330264	3	9	51483.2	0.191251			22	37.052	173233	22441868	2	9	41882.2	0.0799394			22	37.052	78799.5	10208287	2	9	30666	0.124063
	23	37.052	143309	18565321	3	10	68736	0.255343			23	37.052	176777	22901085	2	10	45427	0.0867052			23	37.052	84324.5	10924037	2	10	36191	0.146415
	24	37.052	149010	19303899	3	11	74437.2	0.276522			24	37.052	186843	24205036	2	11	55492.4	0.105917			24	37.052	90558.8	11731673	2	11	42425.3	0.171636
	25	37.052	156189	20233898	3	12	81616	0.30319			25	37.052	196730	25485918	2	12	65379.8	0.124788			25	37.052	98420.6	12750153	2	12	50287.1	0.203442
	26	37.052	172336	22325704	3	13	97763	0.363173			26	37.052	188484	24417629	2	13	57133.5	0.109049			26	37.052	105259	13636004	2	13	57125.2	0.231106
cell 3	27	37.052	314038	40682861	3	1	227042	1		cell 3	27	37.052	382779	49588050	2	1	281000	1		cell 3	27	37.052	301923	39113408	2	1	241803	1
	28	37.052	77620.7	10055573	3	2	-9375.53	-0.0412943			28	37.052	76722.4	9939205	2	2	-25056.5	-0.0891693			28	37.052	50515	6544101	2	2	-9605.15	-0.0397231
	29	37.052	86996.2	11270150	3	3	0	0			29	37.052	101779	13185220	2	3	0	0			29	37.052	60120.2	7788425	2	3	0	0
	30	37.052	99371	12873268	3	4	12374.7	0.0545043			30	37.052	116590	15103984	2	4	14811.3	0.0527092			30	37.052	66337.2	8593820	2	4	6216.98	0.0257109
	31	37.052	103258	13376820	3	5	16261.7	0.0716245			31	37.052	128685	16670847	2	5	26906.2	0.0957515			31	37.052	70946.8	9190991	2	5	10826.6	0.0447747
	32	37.052	109679	14208678	3	6	22683	0.0999067			32	37.052	136178	17641580	2	6	34399.4	0.122418			32	37.052	78310	10144874	2	6	18189.8	0.0752259
	33	37.052	116990	15155767	3	7	29993.7	0.132107			33	37.052	141396	18317459	2	7	39616.6	0.140985			33	37.052	85722.7	11105167	2	7	25602.5	0.105882
	34	37.052	126469	16383720	3	8	39472.5	0.173856			34	37.052	149838	19411196	2	8	48059.4	0.17103			34	37.052	91874.6	11902135	2	8	31754.4	0.131324
	35	37.052	134417	17413379	3	9	47420.6	0.208863			35	37.052	154004	19950857	2	9	52225.1	0.185855			35	37.052	101349	13129574	2	9	41229.2	0.170508
	36	37.052	137363	17795085	3	10	50367.1	0.221841			36	37.052	163798	21219651	2	10	62019.2	0.220709			36	37.052	115492	14961736	2	10	55372	0.228996
	37	37.052	144536	18724311	3	11	57539.9	0.253433			37	37.052	174621	22621684	2	11	72841.7	0.259223			37	37.052	124037	16068673	2	11	63916.7	0.264334
	38	37.052	152329	19733843	3	12	65332.7	0.287756			38	37.052	186893	24211564	2	12	85114.2	0.302898			38	37.052	123616	16014213	2	12	63496.3	0.262595
	39	37.052	149103	19315994	3	13	62107.3	0.27355			39	37.052	199871	25892762	2	13	98091.7	0.349081			39	37.052	133891	17345228	2	13	73770.6	0.305086
0.5% DMSO										5 µM PI-828										5 µM Wortmannin
729_4		area	IntDen	RawIntDen	Slice	Frame	minus bg	normalized		729_5		area	IntDen	RawIntDen	Slice	Frame	minus bg	normalized		729_6		area	IntDen	RawIntDen	Slice	Frame	minus bg	normalized
cell 1	1	37.052	292337	37871605	2	1	240148	1		cell 1	1	37.052	319218	41353909	1	1	262624	1		cell 1	1	37.052	246968	31994122	2	1	188232	1
	2	37.052	41800.3	5415131	2	2	-10389.5	-0.043263			2	37.052	46196	5984579	1	2	-10397.5	-0.0395909			2	37.052	49730.8	6442507	2	2	-9005.31	-0.0478415
	3	37.052	52189.8	6761067	2	3	0	0			3	37.052	56593.5	7331553	1	3	0	0			3	37.052	58736.1	7609123	2	3	0	0
	4	37.052	57672.3	7471310	2	4	5482.49	0.0228297			4	37.052	64054	8298041	1	4	7460.49	0.0284074			4	37.052	68186.6	8833411	2	4	9450.49	0.0502066
	5	37.052	56613	7334080	2	5	4423.19	0.0184186			5	37.052	68800.8	8912974	1	5	12207.3	0.0464818			5	37.052	70453.6	9127099	2	5	11717.5	0.0622504
	6	37.052	60172.2	7795162	2	6	7982.36	0.0332394			6	37.052	73858.1	9568132	1	6	17264.5	0.0657385			6	37.052	70909.3	9186132	2	6	12173.2	0.0646713
	7	37.052	63988.2	8289515	2	7	11798.4	0.0491296			7	37.052	74218.7	9614859	1	7	17625.2	0.0671119			7	37.052	74670	9673313	2	7	15933.8	0.08465
	8	37.052	67561	8752361	2	8	15371.1	0.0640071			8	37.052	77122.1	9990981	1	8	20528.6	0.0781671			8	37.052	80370.5	10411804	2	8	21634.4	0.114935
	9	37.052	68560.4	8881837	2	9	16370.6	0.0681689			9	37.052	82622	10703479	1	9	26028.5	0.0991091			9	37.052	74329.7	9629232	2	9	15593.6	0.0828423
	10	37.052	79546.9	10305104	2	10	27357	0.113918			10	37.052	85039	11016591	1	10	28445.4	0.108312			10	37.052	79788.6	10336419	2	10	21052.5	0.111843
	11	37.052	78276.4	10140524	2	11	26086.6	0.108627			11	37.052	87977.4	11397256	1	11	31383.9	0.119501			11	37.052	82894.3	10738759	2	11	24158.2	0.128343
	12	37.052	78933	10225574	2	12	26743.1	0.111361			12	37.052	87044.2	11276370	1	12	30450.7	0.115948			12	37.052	89170.1	11551777	2	12	30434	0.161684
	13	37.052	78958.6	10228900	2	13	26768.8	0.111468			13	37.052	96304.1	12475965	1	13	39710.6	0.151207			13	37.052	93881.6	12162134	2	13	35145.5	0.186714
cell 2	14	37.052	351524	45539145	2	1	281530	1		cell 2	14	37.052	255431	33090454	2	1	202914	1		cell 2	14	37.052	322970	41840033	2	1	265628	1
	15	37.052	52466.2	6796870	2	2	-17528.2	-0.0622604			15	37.052	47768	6188226	2	2	-4749.3	-0.0234055			15	37.052	45411.4	5882936	2	2	-11930.9	-0.0449157
	16	37.052	69994.4	9067603	2	3	0	0			16	37.052	52517.3	6803486	2	3	0	0			16	37.052	57342.3	7428553	2	3	0	0
	17	37.052	80215.6	10391734	2	4	10221.2	0.0363059			17	37.052	60070.5	7781985	2	4	7553.2	0.0372237			17	37.052	66213.1	8577743	2	4	8870.79	0.0333955
	18	37.052	77643.7	10058559	2	5	7649.36	0.0271707			18	37.052	64756.4	8389037	2	5	12239.1	0.060317			18	37.052	70717.7	9161311	2	5	13375.5	0.0503541
	19	37.052	84965.5	11007069	2	6	14971.1	0.0531775			19	37.052	72263	9361498	2	6	19745.7	0.097311			19	37.052	74822	9693008	2	6	17479.7	0.0658052
	20	37.052	85378.5	11060584	2	7	15384.2	0.0546448			20	37.052	74896	9702595	2	7	22378.7	0.110287			20	37.052	81020.7	10496039	2	7	23678.5	0.0891414
	21	37.052	97617.9	12646159	2	8	27623.5	0.0981191			21	37.052	79140.9	10252508	2	8	26623.6	0.131207			21	37.052	84499.4	10946699	2	8	27157.2	0.102238
	22	37.052	100187	12978935	2	9	30192.2	0.107243			22	37.052	82368.7	10670665	2	9	29851.4	0.147114			22	37.052	81867.2	10605692	2	9	24524.9	0.0923279
	23	37.052	110719	14343333	2	10	40724.3	0.144653			23	37.052	90061.9	11667296	2	10	37544.6	0.185027			23	37.052	83566.1	10825786	2	10	26223.8	0.0987238
	24	37.052	115217	14926141	2	11	45223.1	0.160633			24	37.052	90655.3	11744176	2	11	38138	0.187952			24	37.052	87206.1	11297336	2	11	29863.8	0.112427
	25	37.052	126407	16375748	2	12	56412.8	0.200379			25	37.052	97394.7	12617242	2	12	44877.4	0.221165			25	37.052	91847.9	11898668	2	12	34505.6	0.129902
	26	37.052	126277	16358882	2	13	56282.6	0.199917			26	37.052	103903	13460395	2	13	51385.8	0.25324			26	37.052	98919.2	12814741	2	13	41576.9	0.156523
cell 3	27	37.052	213196	27618984	3	1	147812	1		cell 3	27	37.052	788116	102098503	2	1	635034	1		cell 3	27	37.052	424117	54943361	2	1	342863	1
	28	37.052	55912.2	7243296	3	2	-9471.3	-0.0640766			28	37.052	131528	17039101	2	2	-21554.3	-0.033942			28	37.052	63824.7	8268339	2	2	-17429.3	-0.0508345
	29	37.052	65383.5	8470280	3	3	0	0			29	37.052	153082	19831414	2	3	0	0			29	37.052	81254	10526259	2	3	0	0
	30	37.052	73366.2	9504420	3	4	7982.7	0.0540057			30	37.052	170924	22142754	2	4	17841.6	0.0280956			30	37.052	95394.1	12358074	2	4	14140.1	0.0412412
	31	37.052	81749.7	10590474	3	5	16366.1	0.110723			31	37.052	192921	24992489	2	5	39839.2	0.0627356			31	37.052	106356	13778169	2	5	25102.1	0.073213
	32	37.052	88311.5	11440535	3	6	22927.9	0.155115			32	37.052	202065	26177044	2	6	48983	0.0771345			32	37.052	113945	14761311	2	6	32691.1	0.0953473
	33	37.052	93080.4	12058336	3	7	27696.8	0.187379			33	37.052	216070	27991281	2	7	62987.4	0.0991875			33	37.052	116827	15134625	2	7	35572.8	0.103752
	34	37.052	97794.6	12669053	3	8	32411.1	0.219272			34	37.052	224884	29133219	2	8	71802.2	0.113068			34	37.052	114885	14883063	2	8	33630.9	0.0980884
	35	37.052	99525.1	12893235	3	9	34141.5	0.230979			35	37.052	224392	29069463	2	9	71310.1	0.112293			35	37.052	106740	13827962	2	9	25486.4	0.074334
	36	37.052	107005	13862245	3	10	41621.5	0.281584			36	37.052	228468	29597443	2	10	75385.7	0.118711			36	37.052	120402	15597760	2	10	39147.8	0.114179
	37	37.052	118304	15325998	3	11	52920.5	0.358025			37	37.052	233955	30308345	2	11	80873.2	0.127353			37	37.052	132108	17114254	2	11	50853.9	0.148321
	38	37.052	121002	15675560	3	12	55618.8	0.37628			38	37.052	230009	29797061	2	12	76926.5	0.121138			38	37.052	131682	17059148	2	12	50428.5	0.14708
	39	37.052	130887	16956124	3	13	65503.7	0.443155			39	37.052	233834	30292573	2	13	80751.5	0.127161			39	37.052	130185	16865110	2	13	48930.7	0.142712
0.5% DMSO										5 µM PI-828										5 µM Wortmannin
729_7		area	IntDen	RawIntDen	Slice	Frame	minus bg	normalized		729_8		area	IntDen	RawIntDen	Slice	Frame	minus bg	normalized		729_9		area	IntDen	RawIntDen	Slice	Frame	minus bg	normalized
cell 1	1	37.052	396524	51368718	2	1	317548	1		cell 1	1	37.052	561112	72690725	2	1	464382	1		cell 1	1	37.052	274141	35514336	3	1	185114	1
	2	37.052	62642.3	8115159	2	2	-16333.2	-0.0514353			2	37.052	91374.2	11837300	2	2	-5356.3	-0.0115343			2	37.052	73609.8	9535971	3	2	-15417.1	-0.0832843
	3	37.052	78975.5	10231087	2	3	0	0			3	37.052	96730.5	12531196	2	3	0	0			3	37.052	89026.9	11533222	3	3	0	0
	4	37.052	96879.4	12550498	2	4	17903.9	0.0563817			4	37.052	117629	15238503	2	4	20898.2	0.0450021			4	37.052	97718.8	12659240	3	4	8691.93	0.0469544
	5	37.052	108490	14054613	2	5	29514.5	0.0929447			5	37.052	114633	14850470	2	5	17902.9	0.0385521			5	37.052	109499	14185332	3	5	20472.1	0.110592
	6	37.052	127862	16564170	2	6	48886.2	0.153949			6	37.052	121052	15681933	2	6	24321.1	0.052373			6	37.052	109994	14249508	3	6	20967.5	0.113268
	7	37.052	140099	18149471	2	7	61123.4	0.192485			7	37.052	135130	17505717	2	7	38399.2	0.0826888			7	37.052	110859	14361469	3	7	21831.7	0.117936
	8	37.052	164178	21268850	2	8	85202.4	0.268313			8	37.052	133651	17314205	2	8	36920.9	0.0795054			8	37.052	118685	15375409	3	8	29658.5	0.160217
	9	37.052	171427	22207962	2	9	92451.6	0.291142			9	37.052	145801	18888177	2	9	49070.6	0.105669			9	37.052	115547	14968815	3	9	26519.9	0.143262
	10	37.052	187770	24325132	2	10	108794	0.342607			10	37.052	143594	18602197	2	10	46863.1	0.100915			10	37.052	105835	13710714	3	10	16808.4	0.0908003
	11	37.052	198722	25743993	2	11	119747	0.377098			11	37.052	145201	18810446	2	11	48470.6	0.104377			11	37.052	114627	14849586	3	11	25599.6	0.138291
	12	37.052	218155	28261393	2	12	139179	0.438292			12	37.052	146720	19007199	2	12	49989.4	0.107647			12	37.052	122163	15825883	3	12	33135.8	0.179002
	13	37.052	237265	30737138	2	13	158290	0.498474			13	37.052	146834	19022001	2	13	50103.6	0.107893			13	37.052	133069	17238802	3	13	44042.4	0.23792
cell 2	14	37.052	252861	32757514	3	1	182485	1		cell 2	14	37.052	171876	22266115	2	1	126627	1		cell 2	14	37.052	253066	32784053	3	1	189948	1
	15	37.052	59350.8	7688748	3	2	-11025.3	-0.0604175			15	37.052	42270.9	5476094	2	2	-2977.82	-0.0235164			15	37.052	56668	7341206	3	2	-6449.82	-0.0339558
	16	37.052	70376	9117046	3	3	0	0			16	37.052	45248.7	5861863	2	3	0	0			16	37.052	63117.9	8176765	3	3	0	0
	17	37.052	79396.6	10285635	3	4	9020.54	0.0494317			17	37.052	52253.5	6769312	2	4	7004.76	0.0553179			17	37.052	69583.1	9014326	3	4	6465.28	0.0340371
	18	37.052	85786.8	11113471	3	5	15410.7	0.0844495			18	37.052	52049	6742816	2	5	6800.23	0.0537027			18	37.052	73382.3	9506493	3	5	10264.4	0.054038
	19	37.052	87156.3	11290888	3	6	16780.3	0.0919543			19	37.052	56629.9	7336268	2	6	11381.2	0.0898794			19	37.052	81277.4	10529289	3	6	18159.5	0.0956027
	20	37.052	91257.4	11822179	3	7	20881.4	0.114428			20	37.052	62685.2	8120713	2	7	17436.5	0.137699			20	37.052	88659.2	11485585	3	7	25541.3	0.134465
	21	37.052	95393.3	12357968	3	8	25017.2	0.137092			21	37.052	63915.8	8280136	2	8	18667.1	0.147417			21	37.052	88349.4	11445457	3	8	25231.6	0.132834
	22	37.052	103838	13451927	3	9	33461.7	0.183367			22	37.052	69222	8967544	2	9	23973.3	0.189322			22	37.052	94088.2	12188892	3	9	30970.3	0.163046
	23	37.052	106673	13819228	3	10	36297	0.198904			23	37.052	73561.4	9529705	2	10	28312.7	0.223591			23	37.052	103756	13441380	3	10	40638.5	0.213945
	24	37.052	118906	15403969	3	11	48529.8	0.265939			24	37.052	75704.3	9807305	2	11	30455.5	0.240513			24	37.052	107644	13944956	3	11	44525.7	0.23441
	25	37.052	118279	15322711	3	12	47902.6	0.262502			25	37.052	76072.4	9855000	2	12	30823.7	0.243421			25	37.052	111012	14381305	3	12	47893.9	0.252142
	26	37.052	122525	15872867	3	13	52149.3	0.285774			26	37.052	80452.7	10422452	2	13	35204	0.278013			26	37.052	116360	15074207	3	13	53242.5	0.280301
cell 3	27	37.052	357014	46250266	3	1	266199	1		cell 3	27	37.052	246977	31995325	2	1	205644	1		cell 3	27	37.052	233457	30243737	2	1	184920	1
	28	37.052	76403.4	9897873	3	2	-14411.7	-0.054139			28	37.052	39778.9	5153266	2	2	-1554.26	-0.00755802			28	37.052	41186.5	5335606	2	2	-7350.63	-0.0397504
	29	37.052	90815.1	11764879	3	3	0	0			29	37.052	41333.2	5354617	2	3	0	0			29	37.052	48537.1	6287862	2	3	0	0
	30	37.052	95279.4	12343217	3	4	4464.29	0.0167705			30	37.052	45395.7	5880902	2	4	4062.48	0.0197549			30	37.052	58554.8	7585639	2	4	10017.8	0.0541736
	31	37.052	97059.6	12573840	3	5	6244.51	0.0234581			31	37.052	47087	6100007	2	5	5753.79	0.0279794			31	37.052	67153.7	8699597	2	5	18616.6	0.100674
	32	37.052	96958.3	12560719	3	6	6143.23	0.0230776			32	37.052	49285.9	6384873	2	6	7952.72	0.0386722			32	37.052	65292.7	8458510	2	6	16755.6	0.0906103
	33	37.052	103338	13387153	3	7	12522.6	0.0470424			33	37.052	53002.9	6866398	2	7	11669.7	0.056747			33	37.052	75570.6	9789989	2	7	27033.5	0.146191
	34	37.052	108645	14074744	3	8	17830.2	0.066981			34	37.052	53428.9	6921585	2	8	12095.7	0.0588186			34	37.052	77980.2	10102148	2	8	29443.1	0.159221
	35	37.052	111534	14448906	3	9	20718.5	0.0778309			35	37.052	57478.4	7446194	2	9	16145.2	0.0785106			35	37.052	82943.7	10745159	2	9	34406.6	0.186063
	36	37.052	115936	15019239	3	10	25121	0.0943692			36	37.052	59874.7	7756621	2	10	18541.5	0.0901629			36	37.052	85973.8	11137692	2	10	37436.7	0.202448
	37	37.052	109418	14174792	3	11	18602.5	0.0698822			37	37.052	61166.4	7923954	2	11	19833.2	0.096444			37	37.052	89966.9	11654999	2	11	41429.9	0.224043
	38	37.052	110869	14362820	3	12	20054	0.0753345			38	37.052	63122.1	8177316	2	12	21788.9	0.105954			38	37.052	97077.8	12576193	2	12	48540.7	0.262496
	39	37.052	118976	15413098	3	13	28161.2	0.10579			39	37.052	67174.6	8702302	2	13	25841.4	0.125661			39	37.052	102613	13293248	2	13	54075.8	0.292429
0.5% DMSO										5 µM PI-828										5 µM Wortmannin
729_10		area	IntDen	RawIntDen	Slice	Frame	minus bg	normalized		729_11		area	IntDen	RawIntDen	Slice	Frame	minus bg	normalized		729_12		area	IntDen	RawIntDen	Slice	Frame	minus bg	normalized
cell 1	1	37.052	357336	46292027	3	1	219874	1		cell 1	1	37.052	588880	76287954	2	1	483851	1		cell 1	1	37.052	205129	26574026	3	1	128213	1
	2	37.052	103140	13361493	3	2	-34322.1	-0.156099			2	37.052	81845.2	10602852	2	2	-23183.5	-0.0479145			2	37.052	64659.2	8376439	3	2	-12257.2	-0.0956004
	3	37.052	137462	17807837	3	3	0	0			3	37.052	105029	13606217	2	3	0	0			3	37.052	76916.4	9964333	3	3	0	0
	4	37.052	155890	20195129	3	4	18427.9	0.0838111			4	37.052	109183	14144332	2	4	4153.8	0.00858488			4	37.052	89529.8	11598366	3	4	12613.4	0.0983783
	5	37.052	183457	23766381	3	5	45995	0.209188			5	37.052	116470	15088397	2	5	11441.2	0.0236461			5	37.052	100476	13016460	3	5	23559.9	0.183756
	6	37.052	198942	25772403	3	6	61479.9	0.279614			6	37.052	125243	16224869	2	6	20213.8	0.041777			6	37.052	110372	14298489	3	6	33456.1	0.260941
	7	37.052	213362	27640581	3	7	75900.6	0.3452			7	37.052	126855	16433816	2	7	21826.7	0.0451104			7	37.052	119145	15434998	3	7	42229	0.329366
	8	37.052	211517	27401536	3	8	74055.4	0.336808			8	37.052	132577	17174991	2	8	27548	0.0569348			8	37.052	120065	15554179	3	8	43149	0.336541
	9	37.052	207876	26929802	3	9	70414	0.320247			9	37.052	144317	18695946	2	9	39288.5	0.0811996			9	37.052	131893	17086367	3	9	54976.2	0.428788
	10	37.052	214784	27824794	3	10	77322.6	0.351667			10	37.052	154480	20012483	2	10	49451.1	0.102203			10	37.052	143565	18598442	3	10	66648.2	0.519824
	11	37.052	202648	26252512	3	11	65185.9	0.296469			11	37.052	156075	20219153	2	11	51046.4	0.1055			11	37.052	148408	19225935	3	11	71491.9	0.557602
	12	37.052	198053	25657337	3	12	60591.6	0.275574			12	37.052	157697	20429316	2	12	52668.7	0.108853			12	37.052	152520	19758555	3	12	75603.3	0.589669
	13	37.052	205149	26576499	3	13	67686.8	0.307843			13	37.052	166741	21600918	2	13	61712.5	0.127544			13	37.052	157968	20464404	3	13	81051.9	0.632165
cell 2	14	37.052	366560	47487008	3	1	223785	1		cell 2	14	37.052	693990	89904669	3	1	565983	1		cell 2	14	37.052	247563	32071234	2	1	165913	1
	15	37.052	115809	15002750	3	2	-26967	-0.120504			15	37.052	112569	14582990	3	2	-15437.5	-0.0272756			15	37.052	60523.5	7840667	2	2	-21126.4	-0.127334
	16	37.052	142776	18496262	3	3	0	0			16	37.052	128006	16582886	3	3	0	0			16	37.052	81649.9	10577546	2	3	0	0
	17	37.052	156347	20254346	3	4	13571	0.0606429			17	37.052	161287	20894392	3	4	33281.3	0.0588025			17	37.052	98526.1	12763817	2	4	16876.2	0.101717
	18	37.052	160210	20754805	3	5	17434.1	0.0779057			18	37.052	192541	24943258	3	5	64535.1	0.114023			18	37.052	103349	13388599	2	5	21699	0.130785
	19	37.052	155872	20192807	3	6	13095.9	0.0585202			19	37.052	212077	27474105	3	6	84071.2	0.14854			19	37.052	107959	13985872	2	6	26309.5	0.158573
	20	37.052	167962	21759089	3	7	25186.3	0.112547			20	37.052	238606	30910849	3	7	110600	0.195412			20	37.052	116678	15115366	2	7	35028.2	0.211123
	21	37.052	163990	21244524	3	8	21214.3	0.0947979			21	37.052	238893	30947961	3	8	110886	0.195918			21	37.052	122971	15930551	2	8	41320.8	0.24905
	22	37.052	163740	21212115	3	9	20964.1	0.09368			22	37.052	247691	32087728	3	9	119685	0.211463			22	37.052	131929	17091073	2	9	50279	0.303044
	23	37.052	166842	21614016	3	10	24066.5	0.107543			23	37.052	253942	32897614	3	10	125936	0.222509			23	37.052	138622	17958092	2	10	56971.7	0.343382
	24	37.052	161919	20976257	3	11	19143.5	0.0855444			24	37.052	256562	33236929	3	11	128555	0.227136			24	37.052	149888	19417603	2	11	68237.9	0.411286
	25	37.052	171348	22197771	3	12	28572.6	0.127679			25	37.052	277369	35932543	3	12	149363	0.263901			25	37.052	152086	19702418	2	12	70436.5	0.424537
	26	37.052	179420	23243457	3	13	36644.4	0.163749			26	37.052	288368	37357359	3	13	160362	0.283333			26	37.052	156864	20321303	2	13	75213.7	0.453331
cell 3	27	37.052	294273	38122293	3	1	201226	1		cell 3	27	37.052	646276	83723526	3	1	463687	1		cell 3	27	37.052	406818	52702296	3	1	221788	1
	28	37.052	76039.3	9850702	3	2	-17007.4	-0.0845189			28	37.052	138969	18003123	3	2	-43619.9	-0.0940718			28	37.052	141132	18283372	3	2	-43897.2	-0.197924
	29	37.052	93046.6	12053967	3	3	0	0			29	37.052	182589	23653972	3	3	0	0			29	37.052	185030	23970151	3	3	0	0
	30	37.052	102780	13314960	3	4	9733.82	0.0483726			30	37.052	193781	25103795	3	4	11191.4	0.0241357			30	37.052	204108	26441651	3	4	19077.9	0.0860186
	31	37.052	109616	14200530	3	5	16569.7	0.0823437			31	37.052	212402	27516104	3	5	29812.5	0.0642943			31	37.052	214581	27798490	3	5	29551.6	0.133242
	32	37.052	118873	15399649	3	6	25825.9	0.128343			32	37.052	210534	27274194	3	6	27945.1	0.0602672			32	37.052	226648	29361726	3	6	41618.5	0.18765
	33	37.052	122100	15817695	3	7	29052.9	0.144379			33	37.052	206768	26786298	3	7	24179	0.052145			33	37.052	236894	30689069	3	7	51864.5	0.233847
	34	37.052	123991	16062712	3	8	30944.2	0.153778			34	37.052	205354	26603068	3	8	22764.6	0.0490947			34	37.052	200200	25935447	3	8	15170.5	0.0684006
	35	37.052	133995	17358694	3	9	40948.1	0.203493			35	37.052	217153	28131663	3	9	34564.1	0.0745418			35	37.052	192742	24969302	3	9	7712.62	0.0347747
	36	37.052	135384	17538638	3	10	42337.1	0.210396			36	37.052	217383	28161466	3	10	34794.1	0.0750379			36	37.052	182559	23650042	3	10	-2470.98	-0.0111411
	37	37.052	140920	18255886	3	11	47873.7	0.23791			37	37.052	206894	26802574	3	11	24304.6	0.0524159			37	37.052	198493	25714320	3	11	13463.5	0.0607044
	38	37.052	147951	19166718	3	12	54904.5	0.27285			38	37.052	199318	25821153	3	12	16728.8	0.0360779			38	37.052	202826	26275646	3	12	17796.5	0.080241
	39	37.052	147885	19158141	3	13	54838.3	0.272521			39	37.052	200246	25941381	3	13	17656.9	0.0380793			39	37.052	218929	28361775	3	13	33899.7	0.152847

## Sheet: 730
			60x80 px
0.5% DMSO										5 µM PI-828										5 µM Wortmannin
730_1		area	IntDen	RawIntDen	Slice	Frame	minus bg	normalized		730_2		area	IntDen	RawIntDen	Slice	Frame	minus bg	normalized		730_3		area	IntDen	RawIntDen	Slice	Frame	minus bg	normalized
	1	37.052	164203	21272159	2	1	114552	1			1	37.052	245594	31816161	2	1	180655	1			1	37.052	914785	118508214	3	1	644717	1
	2	37.052	46516	6026030	2	2	-3135.45	-0.0273714			2	37.052	56494.9	7318773	2	2	-8444.8	-0.0467455			2	37.052	244028	31613285	3	2	-26039.8	-0.0403895
	3	37.052	49651.4	6432220	2	3	0	0			3	37.052	64939.7	8412776	2	3	0	0			3	37.052	270068	34986679	3	3	0	0
	4	37.052	53930.9	6986615	2	4	4279.47	0.0373583			4	37.052	71843.4	9307144	2	4	6903.78	0.0382153			4	37.052	295720	38309866	3	4	25652.3	0.0397884
	5	37.052	58722.6	7607367	2	5	9071.16	0.0791881			5	37.052	73580.7	9532197	2	5	8641	0.0478316			5	37.052	302449	39181515	3	5	32380.7	0.0502246
	6	37.052	60804.4	7877057	2	6	11152.9	0.0973614			6	37.052	80210.2	10391033	2	6	15270.5	0.0845287			6	37.052	312832	40526578	3	6	42763.4	0.066329
	7	37.052	65080.4	8431006	2	7	15429	0.13469			7	37.052	81349.7	10538661	2	7	16410.1	0.0908366			7	37.052	349485	45274987	3	7	79417.2	0.123182
	8	37.052	78427.3	10160067	2	8	28775.9	0.251204			8	37.052	80036.3	10368507	2	8	15096.6	0.0835662			8	37.052	360401	46689070	3	8	90332.8	0.140112
	9	37.052	80338.1	10407604	2	9	30686.7	0.267884			9	37.052	86948.9	11264022	2	9	22009.3	0.12183			9	37.052	369874	47916301	3	9	99806	0.154806
	10	37.052	85045.8	11017480	2	10	35394.4	0.308981			10	37.052	87581.6	11345982	2	10	22641.9	0.125333			10	37.052	352838	45709267	3	10	82769.5	0.128381
	11	37.052	89054.9	11536846	2	11	39403.5	0.343979			11	37.052	93305.2	12087465	2	11	28365.6	0.157015			11	37.052	368022	47676302	3	11	97953.4	0.151932
	12	37.052	87800.2	11374301	2	12	38148.8	0.333026			12	37.052	93341.6	12092173	2	12	28401.9	0.157216			12	37.052	388677	50352155	3	12	118609	0.18397
	13	37.052	89644.4	11613221	2	13	39993	0.349125			13	37.052	93500	12112701	2	13	28560.4	0.158094			13	37.052	407291	52763607	3	13	137223	0.212842
	14	37.052	537071	69576278	2	1	436659	1			14	37.052	238429	30887962	2	1	177612	1			14	37.052	393702	51003129	3	1	186079	1
	15	37.052	88323.9	11442143	2	2	-12088.1	-0.0276831			15	37.052	53642.9	6949303	2	2	-7175.01	-0.0403972			15	37.052	179944	23311373	3	2	-27678.3	-0.148745
	16	37.052	100412	13008123	2	3	0	0			16	37.052	60817.9	7878808	2	3	0	0			16	37.052	207623	26897024	3	3	0	0
	17	37.052	112034	14513721	2	4	11622	0.0266156			17	37.052	67190.6	8704385	2	4	6372.77	0.0358804			17	37.052	231875	30038904	3	4	24252.7	0.130335
	18	37.052	106753	13829651	2	5	6341.52	0.0145228			18	37.052	65874	8533811	2	5	5056.08	0.0284671			18	37.052	187777	24326030	3	5	-19845.9	-0.106653
	19	37.052	111287	14416924	2	6	10874.8	0.0249045			19	37.052	69625.1	9019761	2	6	8807.21	0.0495869			19	37.052	199480	25842110	3	6	-8143.06	-0.0437613
	20	37.052	114692	14858060	2	7	14280	0.0327028			20	37.052	70647.7	9152238	2	7	9829.82	0.0553445			20	37.052	206283	26723495	3	7	-1339.5	-0.00719855
	21	37.052	122216	15832844	2	8	21804.5	0.0499348			21	37.052	74946.1	9709087	2	8	14128.2	0.0795457			21	37.052	254214	32932781	3	8	46591	0.250383
	22	37.052	126601	16400828	2	9	26188.9	0.0599755			22	37.052	78011.2	10106163	2	9	17193.3	0.096803			22	37.052	249025	32260640	3	9	41402.7	0.2225
	23	37.052	136367	17665993	2	10	35954.9	0.0823409			23	37.052	81548.8	10564447	2	10	20730.9	0.11672			23	37.052	244827	31716781	3	10	37204.5	0.199939
	24	37.052	144521	18722391	2	11	44109.4	0.101016			24	37.052	79476.1	10295935	2	11	18658.2	0.105051			24	37.052	267222	34617909	3	11	59598.8	0.320288
	25	37.052	145790	18886719	2	12	45377.9	0.103921			25	37.052	83836.3	10860791	2	12	23018.4	0.1296			25	37.052	280718	36366344	3	12	73095.3	0.392818
	26	37.052	144241	18686126	2	13	43829.5	0.100375			26	37.052	84634.3	10964164	2	13	23816.4	0.134093			26	37.052	289552	37510801	3	13	81929.6	0.440294
	27	37.052	154482	20012790	3	1	85290.9	1			27	37.052	417317	54062462	3	1	303235	1			27	37.052	280837	36381691	3	1	136636	1
	28	37.052	52603.6	6814668	3	2	-16587.6	-0.194483			28	37.052	103901	13460147	3	2	-10181.1	-0.0335749			28	37.052	118598	15364092	3	2	-25602.2	-0.187375
	29	37.052	69191.2	8963556	3	3	0	0			29	37.052	114082	14779083	3	3	0	0			29	37.052	144200	18680792	3	3	0	0
	30	37.052	86928.6	11261384	3	4	17737.3	0.207963			30	37.052	106633	13814100	3	4	-7448.87	-0.0245647			30	37.052	155011	20081304	3	4	10810.8	0.0791209
	31	37.052	100488	13018016	3	5	31297.1	0.366945			31	37.052	109127	14137148	3	5	-4955.21	-0.0163411			31	37.052	158099	20481327	3	5	13898.6	0.10172
	32	37.052	120802	15649626	3	6	51610.9	0.605116			32	37.052	111577	14454526	3	6	-2505.31	-0.00826194			32	37.052	158508	20534294	3	6	14307.5	0.104712
	33	37.052	134399	17411065	3	7	65207.8	0.764533			33	37.052	105594	13679387	3	7	-8488.74	-0.0279939			33	37.052	167318	21675689	3	7	23118.1	0.169195
	34	37.052	153694	19910704	3	8	84502.9	0.990761			34	37.052	103811	13448480	3	8	-10271.2	-0.0338719			34	37.052	148926	19292976	3	8	4725.55	0.0345849
	35	37.052	167321	21676017	3	9	98129.7	1.15053			35	37.052	104798	13576320	3	9	-9284.33	-0.0306176			35	37.052	141342	18310481	3	9	-2858.49	-0.0209205
	36	37.052	179859	23300362	3	10	110668	1.29754			36	37.052	109658	14205962	3	10	-4424.02	-0.0145894			36	37.052	138724	17971371	3	10	-5476.14	-0.0400783
	37	37.052	193961	25127114	3	11	124769	1.46287			37	37.052	113956	14762755	3	11	-126.039	-0.000415648			37	37.052	141691	18355756	3	11	-2509.01	-0.0183627
	38	37.052	196848	25501129	3	12	127656	1.49672			38	37.052	110069	14259211	3	12	-4012.98	-0.0132339			38	37.052	138396	17928891	3	12	-5804.05	-0.0424781
	39	37.052	211267	27369187	3	13	142076	1.66578	outlier		39	37.052	109169	14142600	3	13	-4913.12	-0.0162023			39	37.052	135047	17494970	3	13	-9153.56	-0.0669922
0.5% DMSO										5 µM PI-828										5 µM Wortmannin
730_4		area	IntDen	RawIntDen	Slice	Frame	minus bg	normalized		730_5		area	IntDen	RawIntDen	Slice	Frame	minus bg	normalized		730_6		area	IntDen	RawIntDen	Slice	Frame	minus bg	normalized
	1	37.052	382639	49569914	2	1	291353	1			1	37.052	376177	48732756	3	1	271179	1			1	37.052	753810	97654215	2	1	617404	1
	2	37.052	82339.6	10666897	2	2	-8946.16	-0.0307056			2	37.052	95921.7	12426426	3	2	-9075.33	-0.0334661			2	37.052	95813.9	12412462	2	2	-40592.1	-0.0657465
	3	37.052	91285.8	11825851	2	3	0	0			3	37.052	104997	13602113	3	3	0	0			3	37.052	136406	17671074	2	3	0	0
	4	37.052	109753	14218195	2	4	18466.9	0.0633833			4	37.052	112322	14551102	3	4	7325.41	0.0270131			4	37.052	161039	20862245	2	4	24633.2	0.039898
	5	37.052	113805	14743157	2	5	22519.2	0.0772918			5	37.052	121863	15787046	3	5	16865.9	0.0621945			5	37.052	184670	23923572	2	5	48264.1	0.0781727
	6	37.052	132244	17131931	2	6	40958.5	0.140581			6	37.052	135184	17512721	3	6	30186.7	0.111316			6	37.052	190644	24697470	2	6	54238	0.0878485
	7	37.052	127420	16507005	2	7	36134.6	0.124024			7	37.052	139494	18071072	3	7	34496.7	0.12721			7	37.052	195417	25315783	2	7	59010.8	0.095579
	8	37.052	137481	17810340	2	8	46195.3	0.158554			8	37.052	140140	18154830	3	8	35143.2	0.129594			8	37.052	204687	26516666	2	8	68280.6	0.110593
	9	37.052	150968	19557538	2	9	59682.2	0.204845			9	37.052	150848	19542017	3	9	45851.1	0.16908			9	37.052	222589	28835838	2	9	86182.7	0.139589
	10	37.052	164793	21348507	2	10	73507	0.252295			10	37.052	157898	20455276	3	10	52900.7	0.195077			10	37.052	229217	29694506	2	10	92810.9	0.150325
	11	37.052	164684	21334464	2	11	73398.6	0.251923			11	37.052	161706	20948609	3	11	56708.9	0.209119			11	37.052	230649	29879983	2	11	94242.7	0.152644
	12	37.052	166829	21612321	2	12	75543.4	0.259285			12	37.052	167453	21693183	3	12	62456.4	0.230314			12	37.052	275352	35671124	2	12	138945	0.225048
	13	37.052	179527	23257271	2	13	88241.1	0.302867			13	37.052	168824	21870717	3	13	63826.8	0.235367			13	37.052	293279	37993525	2	13	156872	0.254084
	14	37.052	195221	25290346	2	1	138013	1			14	37.052	512550	66399554	2	1	434991	1			14	37.052	269949	34971264	3	1	201464	1
	15	37.052	51199	6632703	2	2	-6008.26	-0.0435339			15	37.052	67286.5	8716802	2	2	-10271.6	-0.0236133			15	37.052	62400.7	8083855	3	2	-6084.91	-0.0302035
	16	37.052	57207.2	7411058	2	3	0	0			16	37.052	77558.1	10047461	2	3	0	0			16	37.052	68485.6	8872140	3	3	0	0
	17	37.052	58360.1	7560416	2	4	1152.92	0.00835369			17	37.052	86369.9	11189012	2	4	8811.83	0.0202575			17	37.052	74396.2	9637845	3	4	5910.61	0.0293383
	18	37.052	63881.7	8275722	2	5	6674.49	0.0483612			18	37.052	88687.5	11489255	2	5	11129.5	0.0255855			18	37.052	78656.9	10189812	3	5	10171.3	0.0504872
	19	37.052	65978	8547285	2	6	8770.73	0.0635499			19	37.052	96354.1	12482441	2	6	18796	0.0432101			19	37.052	80926.4	10483815	3	6	12440.8	0.0617521
	20	37.052	65902.9	8537561	2	7	8695.67	0.063006			20	37.052	103510	13409500	2	7	25952.2	0.0596613			20	37.052	84438.4	10938793	3	7	15952.9	0.0791848
	21	37.052	73786.7	9558892	2	8	16579.5	0.12013			21	37.052	105322	13644246	2	8	27764.2	0.063827			21	37.052	84261.5	10915874	3	8	15775.9	0.0783066
	22	37.052	80060	10371584	2	9	22852.8	0.165584			22	37.052	106164	13753328	2	9	28606.2	0.0657627			22	37.052	86699.3	11231682	3	9	18213.7	0.0904069
	23	37.052	82645.8	10706564	2	10	25438.6	0.18432			23	37.052	110175	14272868	2	10	32616.6	0.0749823			23	37.052	100430	13010429	3	10	31944.2	0.15856
	24	37.052	83620.4	10832814	2	11	26413.1	0.191381			24	37.052	115313	14938580	2	11	37755.4	0.0867957			24	37.052	114814	14873857	3	11	46328.3	0.229959
	25	37.052	87840	11379465	2	12	30632.8	0.221956			25	37.052	109790	14223044	2	12	32232	0.0740981			25	37.052	114324	14810443	3	12	45838.8	0.227529
	26	37.052	83587.4	10828550	2	13	26380.2	0.191143			26	37.052	115911	15015962	2	13	38352.7	0.0881689			26	37.052	130600	16918932	3	13	62114.6	0.308317
	27	37.052	471688	61105986	2	1	366379	1			27	37.052	259909	33670542	2	1	198468	1			27	37.052	549783	71223051	3	1	398175	1
	28	37.052	91597.1	11866178	2	2	-13711.6	-0.0374246			28	37.052	54443.1	7052968	2	2	-6997.9	-0.0352596			28	37.052	112333	14552474	3	2	-39275.2	-0.0986382
	29	37.052	105309	13642483	2	3	0	0			29	37.052	61441	7959529	2	3	0	0			29	37.052	151608	19640485	3	3	0	0
	30	37.052	112452	14567826	2	4	7142.88	0.0194959			30	37.052	70225	9097478	2	4	8784.02	0.0442592			30	37.052	161512	20923442	3	4	9903.36	0.0248719
	31	37.052	119390	15466742	2	5	14081.8	0.038435			31	37.052	78188.7	10129160	2	5	16747.8	0.0843853			31	37.052	177385	22979836	3	5	25777	0.064738
	32	37.052	126235	16353503	2	6	20926.8	0.057118			32	37.052	82551.9	10694396	2	6	21110.9	0.106369			32	37.052	183602	23785259	3	6	31994.2	0.0803522
	33	37.052	132207	17127138	2	7	26898.6	0.0734176			33	37.052	91367.4	11836426	2	7	29926.4	0.150787			33	37.052	195229	25291442	3	7	43620.7	0.109552
	34	37.052	142552	18467286	2	8	37243.5	0.101653			34	37.052	94340.7	12221604	2	8	32899.7	0.165768			34	37.052	204246	26459606	3	8	52638	0.132198
	35	37.052	143522	18592864	2	9	38212.8	0.104299			35	37.052	104401	13524933	2	9	42960.3	0.21646			35	37.052	218589	28317654	3	9	66980.6	0.168219
	36	37.052	140003	18137051	2	10	34694.3	0.0946952			36	37.052	114659	14853786	2	10	53218	0.268144			36	37.052	225070	29157237	3	10	73461.4	0.184496
	37	37.052	148010	19174378	2	11	42701.6	0.116551			37	37.052	110663	14336091	2	11	49221.8	0.248009			37	37.052	217656	28196850	3	11	66048	0.165877
	38	37.052	151667	19648100	2	12	46358.4	0.126531			38	37.052	114039	14773508	2	12	52598.3	0.265022			38	37.052	226178	29300872	3	12	74570.2	0.18728
	39	37.052	150818	19538043	2	13	45508.8	0.124212			39	37.052	117178	15180069	2	13	55736.6	0.280835			39	37.052	219528	28439339	3	13	67919.9	0.170578
0.5% DMSO										5 µM PI-828										5 µM Wortmannin
730_7		area	IntDen	RawIntDen	Slice	Frame	minus bg	normalized		730_8		area	IntDen	RawIntDen	Slice	Frame	minus bg	normalized		730_9		area	IntDen	RawIntDen	Slice	Frame	minus bg	normalized
	1	37.052	289478	37501218	3	1	203947	1			1	37.052	318144	41214814	3	1	229306	1			1	37.052	447866	58020020	2	1	313594	1
	2	37.052	72442.9	9384806	3	2	-13088.5	-0.0641762			2	37.052	82067.1	10631599	3	2	-6770.76	-0.0295272			2	37.052	122871	15917599	3	2	-11401.8	-0.0363585
	3	37.052	85531.5	11080395	3	3	0	0			3	37.052	88837.9	11508735	3	3	0	0			3	37.052	134272	17394677	3	3	0	0
	4	37.052	96799.4	12540132	3	4	11268	0.0552495			4	37.052	97865.1	12678193	3	4	9027.25	0.0393676			4	37.052	144862	18766526	3	4	10589.5	0.0337683
	5	37.052	97425.4	12621219	3	5	11893.9	0.0583185			5	37.052	103232	13373456	3	5	14394.1	0.0627724			5	37.052	140780	18237711	3	5	6507.52	0.0207514
	6	37.052	100222	12983488	3	6	14690.3	0.07203			6	37.052	111665	14465919	3	6	22827	0.0995481			6	37.052	143124	18541400	3	6	8851.75	0.0282268
	7	37.052	105748	13699419	3	7	20216.7	0.0991273			7	37.052	113647	14722729	3	7	24809.4	0.108193			7	37.052	150766	19531380	3	7	16493.6	0.0525953
	8	37.052	111423	14434636	3	8	25892	0.126954			8	37.052	121265	15709613	3	8	32427.3	0.141415			8	37.052	153126	19837055	3	8	18853.1	0.0601196
	9	37.052	107670	13948428	3	9	22138.8	0.108552			9	37.052	134489	17422700	3	9	45650.9	0.199083			9	37.052	155476	20141541	3	9	21203.5	0.0676145
	10	37.052	110571	14324235	3	10	25039.8	0.122776			10	37.052	140663	18222492	3	10	51824.6	0.226006			10	37.052	169790	21995891	3	10	35517.6	0.11326
	11	37.052	113291	14676630	3	11	27760	0.136114			11	37.052	147387	19093646	3	11	58549.2	0.255332			11	37.052	182558	23649884	3	11	48285	0.153973
	12	37.052	118120	15302134	3	12	32588.3	0.159788			12	37.052	151077	19571723	3	12	62239.6	0.271426			12	37.052	182812	23682816	3	12	48539.2	0.154784
	13	37.052	119642	15499288	3	13	34110.2	0.16725			13	37.052	157154	20358866	3	13	68315.7	0.297923			13	37.052	191706	24835055	3	13	57433.6	0.183146
	14	37.052	508930	65930627	2	1	399913	1			14	37.052	151799	19665229	2	1	81577.8	1			14	37.052	329951	42744331	2	1	240728	1
	15	37.052	83960.5	10876876	2	2	-25056.4	-0.0626547			15	37.052	61365.6	7949769	2	2	-8855.81	-0.108557			15	37.052	84391.1	10932664	3	2	-4832.03	-0.0200726
	16	37.052	109017	14122875	2	3	0	0			16	37.052	70221.4	9097018	2	3	0	0			16	37.052	89223.1	11558642	3	3	0	0
	17	37.052	118841	15395552	2	4	9824.01	0.0245654			17	37.052	88822.9	11506792	2	4	18601.5	0.228021			17	37.052	94732.5	12272365	3	4	5509.35	0.0228862
	18	37.052	129188	16735934	2	5	20170.7	0.0504376			18	37.052	99725.3	12919171	2	5	29503.9	0.361665			18	37.052	103189	13367833	3	5	13965.5	0.0580135
	19	37.052	133657	17314945	2	6	24640.1	0.0616138			19	37.052	101350	13129678	2	6	31128.8	0.381584			19	37.052	111867	14492118	3	6	22644	0.0940648
	20	37.052	139544	18077542	2	7	30526.8	0.0763335			20	37.052	107563	13934475	2	7	37341.2	0.457737			20	37.052	120872	15658694	3	7	31649	0.131472
	21	37.052	136852	17728781	2	8	27834.6	0.0696017			21	37.052	115840	15006762	2	8	45618.3	0.5592			21	37.052	126083	16333737	3	8	36859.8	0.153118
	22	37.052	145873	18897496	2	9	36856.1	0.0921604			22	37.052	133255	17262926	2	9	63034	0.772686			22	37.052	128199	16607881	3	9	38975.9	0.161909
	23	37.052	144260	18688499	2	10	35242.8	0.0881263			23	37.052	134813	17464673	2	10	64591.4	0.791776			23	37.052	143502	18590330	3	10	54278.8	0.225478
	24	37.052	141231	18296117	2	11	32214	0.0805525			24	37.052	141698	18356694	2	11	71477	0.876182			24	37.052	144278	18690830	3	11	55054.6	0.228701
	25	37.052	145760	18882802	2	12	36742.7	0.0918767			25	37.052	144215	18682681	2	12	73993.4	0.907028			25	37.052	158323	20510301	3	12	69099.4	0.287044
	26	37.052	150217	19460244	2	13	41200.1	0.103023			26	37.052	156598	20286904	2	13	86376.7	1.05882	outlier		26	37.052	160651	20811929	3	13	71427.7	0.296716
	27	37.052	417110	54035560	2	1	310945	1			27	37.052	679958	88086887	2	1	530223	1			27	37.052	305710	39603954	2	1	201423	1
	28	37.052	83187.8	10776781	2	2	-22976.5	-0.0738923			28	37.052	124408	16116794	2	2	-25326.2	-0.0477653			28	37.052	99746.3	12921889	3	2	-4540.02	-0.0225397
	29	37.052	106164	13753328	2	3	0	0			29	37.052	149735	19397748	2	3	0	0			29	37.052	104286	13510038	3	3	0	0
	30	37.052	117910	15274911	2	4	11745.4	0.0377731			30	37.052	183416	23761042	2	4	33681	0.0635223			30	37.052	108409	14044176	3	4	4123.1	0.0204698
	31	37.052	127242	16483917	2	5	21077.9	0.0677864			31	37.052	198805	25754698	2	5	49070.4	0.0925467			31	37.052	120475	15607209	3	5	16188.4	0.0803701
	32	37.052	132943	17222473	2	6	26778.9	0.086121			32	37.052	216187	28006474	2	6	66452.2	0.125329			32	37.052	116657	15112657	3	6	12370.9	0.0614173
	33	37.052	133091	17241606	2	7	26926.6	0.0865959			33	37.052	230563	29868826	2	7	80828	0.152442			33	37.052	105675	13689876	3	7	1388.2	0.00689195
	34	37.052	129336	16755211	2	8	23172	0.0745213			34	37.052	246183	31892380	2	8	96448.2	0.181901			34	37.052	109617	14200558	3	8	5330.24	0.0264629
	35	37.052	152696	19781370	2	9	46531.5	0.149645			35	37.052	256413	33217636	2	9	106678	0.201195			35	37.052	92795.1	12021381	3	9	-11491.2	-0.05705
	36	37.052	169377	21942424	2	10	63213	0.203293			36	37.052	255722	33128122	2	10	105987	0.199891			36	37.052	103318	13384557	3	10	-968.609	-0.00480882
	37	37.052	189771	24584438	2	11	83607.2	0.268881			37	37.052	266470	34520602	2	11	116736	0.220164			37	37.052	104451	13531376	3	11	164.712	0.00081774
	38	37.052	198799	25753973	2	12	92635	0.297914			38	37.052	260948	33805206	2	12	111214	0.209749			38	37.052	114698	14858800	3	12	10411.3	0.0516888
	39	37.052	189070	24493588	2	13	82905.9	0.266625			39	37.052	249319	32298686	2	13	99584.6	0.187816			39	37.052	109677	14208331	3	13	5390.24	0.0267608
0.5% DMSO										5 µM PI-828										5 µM Wortmannin
730_10		area	IntDen	RawIntDen	Slice	Frame	minus bg	normalized		730_8		area	IntDen	RawIntDen	Slice	Frame	minus bg	normalized		730_12		area	IntDen	RawIntDen	Slice	Frame	minus bg	normalized
	1	37.052	509914	66058085	2	1	415192	1			1	37.052	384558	49818580	2	1	270040	1			1	37.052	196560	25463837	2	1	153739	1
	2	37.052	66301	8589137	2	2	-28420.5	-0.0684514			2	37.052	97997.4	12695324	2	2	-16520.5	-0.061178			2	37.052	37873.9	4906471	2	2	-4947.12	-0.0321787
	3	37.052	94721.5	12270941	2	3	0	0			3	37.052	114518	14835519	2	3	0	0			3	37.052	42821	5547358	2	3	0	0
	4	37.052	108058	13998655	2	4	13336.5	0.0321213			4	37.052	134694	17449308	2	4	20176.3	0.0747158			4	37.052	45353	5875376	2	4	2532.03	0.0164697
	5	37.052	122666	15891082	2	5	27944.5	0.0673049			5	37.052	138266	17911987	2	5	23747.8	0.0879416			5	37.052	49174.7	6370463	2	5	6353.69	0.0413278
	6	37.052	136662	17704172	2	6	41940	0.101014			6	37.052	147813	19148808	2	6	33295	0.123296			6	37.052	50312.8	6517901	2	6	7491.79	0.0487307
	7	37.052	155232	20109952	2	7	60510.7	0.145741			7	37.052	172053	22289047	2	7	57535.1	0.213061			7	37.052	49788.5	6449985	2	7	6967.53	0.0453206
	8	37.052	176148	22819566	2	8	81426.6	0.196118			8	37.052	183262	23741160	2	8	68744.2	0.25457			8	37.052	51346.9	6651870	2	8	8525.92	0.0554572
	9	37.052	194355	25178255	2	9	99633.8	0.23997			9	37.052	189767	24583915	2	9	75249.5	0.27866			9	37.052	54807.5	7100178	2	9	11986.5	0.0779666
	10	37.052	204708	26519366	2	10	109986	0.264904			10	37.052	195905	25378957	2	10	81386.6	0.301387			10	37.052	58936.3	7635050	2	10	16115.3	0.104822
	11	37.052	205024	26560303	2	11	110302	0.265665			11	37.052	219239	28401852	2	11	104721	0.387797			11	37.052	61767.9	8001876	2	11	18946.8	0.123241
	12	37.052	208694	27035863	2	12	113973	0.274507			12	37.052	218983	28368725	2	12	104465	0.38685			12	37.052	62143.8	8050579	2	12	19322.8	0.125686
	13	37.052	219188	28395310	2	13	124467	0.299781			13	37.052	231675	30012959	2	13	117157	0.433851			13	37.052	65477.4	8482439	2	13	22656.4	0.147369
	14	37.052	626309	81136877	2	1	534328	1			14	37.052	238184	30856133	3	1	156216	1			14	37.052	448799	58140842	2	1	370689	1
	15	37.052	72959.4	9451718	2	2	-19022.3	-0.0356003			15	37.052	78385.7	10154672	3	2	-3582.03	-0.02293			15	37.052	69716.3	9031572	2	2	-8394.27	-0.0226451
	16	37.052	91981.7	11916005	2	3	0	0			16	37.052	81967.7	10618715	3	3	0	0			16	37.052	78110.5	10119029	2	3	0	0
	17	37.052	112248	14541510	2	4	20266.7	0.0379294			17	37.052	87929.4	11391041	3	4	5961.72	0.0381633			17	37.052	85805.2	11115854	2	4	7694.66	0.0207578
	18	37.052	122478	15866675	2	5	30495.9	0.0570734			18	37.052	92278.7	11954483	3	5	10311	0.0660049			18	37.052	88985.2	11527812	2	5	10874.6	0.0293363
	19	37.052	132543	17170605	2	6	40561.2	0.0759106			19	37.052	88568.3	11473809	3	6	6600.62	0.0422531			19	37.052	95542.3	12377276	2	6	17431.8	0.0470254
	20	37.052	137008	17749018	2	7	45026	0.0842667			20	37.052	103994	13472120	3	7	22025.9	0.140996			20	37.052	96243.1	12468066	2	7	18132.6	0.048916
	21	37.052	140600	18214408	2	8	48618.5	0.0909899			21	37.052	99571.1	12899191	3	8	17603.4	0.112686			21	37.052	108624	14071948	2	8	30513.3	0.0823151
	22	37.052	147368	19091113	2	9	55385.9	0.103655			22	37.052	108374	14039557	3	9	26406.1	0.169035			22	37.052	112019	14511821	2	9	33908.7	0.0914749
	23	37.052	145779	18885297	2	10	53797.2	0.100682			23	37.052	121178	15698362	3	10	39210.7	0.251003			23	37.052	121773	15775393	2	10	43662.4	0.117787
	24	37.052	149692	19392263	2	11	57710.5	0.108006			24	37.052	130721	16934537	3	11	48752.9	0.312086			24	37.052	123233	15964485	2	11	45122.1	0.121725
	25	37.052	153681	19908990	2	12	61699.2	0.115471			25	37.052	117685	15245796	3	12	35717.2	0.22864			25	37.052	126275	16358648	2	12	48164.7	0.129933
	26	37.052	159017	20600242	2	13	67035.1	0.125457			26	37.052	112819	14615365	3	13	30850.8	0.197488			26	37.052	132477	17162072	2	13	54366.5	0.146663
	27	37.052	479643	62136641	2	1	406680	1			27	37.052	499397	64695712	3	1	322035	1			27	37.052	216106	27996054	2	1	146373	1
	28	37.052	59654.8	7728134	2	2	-13308.5	-0.0327248			28	37.052	154420	20004686	3	2	-22942.5	-0.0712422			28	37.052	52588.4	6812705	2	2	-17144.5	-0.117128
	29	37.052	72963.3	9452222	2	3	0	0			29	37.052	177362	22976832	3	3	0	0			29	37.052	69732.9	9033731	2	3	0	0
	30	37.052	100317	12995829	2	4	27353.7	0.067261			30	37.052	211367	27382144	3	4	34005.4	0.105595			30	37.052	88731.9	11494998	2	4	18998.9	0.129798
	31	37.052	107163	13882748	2	5	34200	0.0840956			31	37.052	221191	28654750	3	5	43828.8	0.136099			31	37.052	100610	13033815	2	5	30877.3	0.210949
	32	37.052	108686	14079987	2	6	35722.5	0.0878393			32	37.052	247528	32066698	3	6	70166.2	0.217884			32	37.052	110489	14313626	2	6	40756.4	0.278441
	33	37.052	139240	18038171	2	7	66276.4	0.162969			33	37.052	303024	39255968	3	7	125661	0.39021			33	37.052	115939	15019625	2	7	46206.1	0.315673
	34	37.052	152149	19710598	2	8	79186.2	0.194714			34	37.052	323860	41955227	3	8	146497	0.454911			34	37.052	132934	17221304	2	8	63201.3	0.431781
	35	37.052	170229	22052707	2	9	97265.3	0.239169			35	37.052	322932	41835067	3	9	145570	0.452031			35	37.052	145936	18905673	2	9	76203.2	0.520608
	36	37.052	169502	21958627	2	10	96539.1	0.237383			36	37.052	364973	47281342	3	10	187611	0.582578			36	37.052	156481	20271700	2	10	86747.8	0.592647
	37	37.052	171368	22200261	2	11	98404.3	0.24197			37	37.052	388355	50310444	3	11	210993	0.655186			37	37.052	167832	21742256	2	11	98099.3	0.670199
	38	37.052	192878	24986929	2	12	119915	0.294863			38	37.052	395457	51230491	3	12	218095	0.677239			38	37.052	177721	23023325	2	12	107988	0.737757
	39	37.052	227624	29488141	2	13	154661	0.380301			39	37.052	394768	51141275	3	13	217406	0.675101			39	37.052	185332	24009302	2	13	115599	0.789754	outlier

## Sheet: 731
			60x80 px
0.5% DMSO										5 µM PI-828										5 µM Wortmannin
731_1		area	IntDen	RawIntDen	Slice	Frame	minus bg	normalized		731_2		area	IntDen	RawIntDen	Slice	Frame	minus bg	normalized		731_3		area	IntDen	RawIntDen	Slice	Frame	minus bg	normalized
	1	37.052	155893	20195553	2	1	91001.6	1			1	37.052	172894	22397938	2	1	134487	1			1	37.052	512729	66422798	3	1	351932	1
	2	37.052	48097.6	6230931	2	2	-16793.7	-0.184543			2	37.052	33548.1	4346070	2	2	-4858.48	-0.036126			2	37.052	156508	20275182	3	2	-4288.89	-0.0121867
	3	37.052	64891.4	8406520	2	3	0	0			3	37.052	38406.5	4975474	2	3	0	0			3	37.052	160796	20830797	3	3	0	0
	4	37.052	70816.3	9174083	2	4	5924.95	0.0651082			4	37.052	42678.8	5528936	2	4	4272.27	0.0317671			4	37.052	176945	22922832	3	4	16148.8	0.045886
	5	37.052	81835.1	10601535	2	5	16943.7	0.186191			5	37.052	45352.1	5875254	2	5	6945.56	0.0516448			5	37.052	187524	24293279	3	5	26727.5	0.0759449
	6	37.052	82003.5	10623353	2	6	17112.1	0.188042			6	37.052	43245.7	5602370	2	6	4839.12	0.0359821			6	37.052	181401	23500000	3	6	20604	0.0585454
	7	37.052	86734.9	11236293	2	7	21843.5	0.240034			7	37.052	45735.1	5924866	2	7	7328.52	0.0544924			7	37.052	195241	25293014	3	7	34444.6	0.0978728
	8	37.052	92727.4	12012609	2	8	27836	0.305885			8	37.052	47925.7	6208655	2	8	9519.14	0.0707811			8	37.052	191476	24805290	3	8	30679.8	0.0871752
	9	37.052	105018	13604836	2	9	40126.7	0.440945			9	37.052	49889.9	6463110	2	9	11483.3	0.0853861			9	37.052	191623	24824324	3	9	30826.7	0.0875927
	10	37.052	115175	14920680	2	10	50283.9	0.552561			10	37.052	50565.5	6550641	2	10	12159	0.0904101			10	37.052	207243	26847817	3	10	46446.4	0.131975
	11	37.052	120545	15616272	2	11	55653.3	0.611564			11	37.052	51201.7	6633050	2	11	12795.1	0.0951402			11	37.052	209424	27130356	3	11	48627.4	0.138172
	12	37.052	123968	16059818	2	12	59077.1	0.649188			12	37.052	50588.1	6553560	2	12	12181.5	0.0905777			12	37.052	204718	26520718	3	12	43921.5	0.124801
	13	37.052	120986	15673502	2	13	56095.1	0.616419			13	37.052	52123.2	6752434	2	13	13716.7	0.101992			13	37.052	213407	27646318	3	13	52610.2	0.149489
	14	37.052	251612	32595670	2	1	209728	1			14	37.052	106777	13832648	2	1	75815.9	1			14	37.052	246389	31919116	1	1	193536	1
	15	37.052	37421	4847800	2	2	-4462.35	-0.0212768			15	37.052	28040.2	3632538	2	2	-2920.52	-0.0385213			15	37.052	44841.3	5809082	1	2	-8012.31	-0.0413997
	16	37.052	41883.3	5425886	2	3	0	0			16	37.052	30960.7	4010885	2	3	0	0			16	37.052	52853.6	6847058	1	3	0	0
	17	37.052	44895.4	5816087	2	4	3012.03	0.0143616			17	37.052	33060.6	4282915	2	4	2099.85	0.0276967			17	37.052	59068.7	7652203	1	4	6215.05	0.0321132
	18	37.052	47105.9	6102459	2	5	5222.58	0.0249017			18	37.052	34441	4461749	2	5	3480.3	0.0459046			18	37.052	67516.8	8746639	1	5	14663.2	0.0757649
	19	37.052	50354.1	6523248	2	6	8470.73	0.0403891			19	37.052	36629.7	4745294	2	6	5669.03	0.0747736			19	37.052	69715.7	9031498	1	6	16862.1	0.0871265
	20	37.052	52864.2	6848433	2	7	10980.9	0.0523577			20	37.052	37155	4813334	2	7	6194.24	0.0817011			20	37.052	71777.8	9298646	1	7	18924.2	0.0977817
	21	37.052	52752.8	6834003	2	8	10869.5	0.0518266			21	37.052	39430.7	5108146	2	8	8469.95	0.111717			21	37.052	72628.1	9408791	1	8	19774.5	0.102175
	22	37.052	54564.5	7068703	2	9	12681.2	0.0604649			22	37.052	41516	5378298	2	9	10555.3	0.139223			22	37.052	69534.9	9008077	1	9	16681.3	0.0861923
	23	37.052	57060.7	7392077	2	10	15177.4	0.0723668			23	37.052	43926.6	5690591	2	10	12965.9	0.171019			23	37.052	70355.1	9114335	1	10	17501.5	0.0904304
	24	37.052	62010.4	8033293	2	11	20127	0.0959672			24	37.052	44530.8	5768852	2	11	13570	0.178987			24	37.052	75990.1	9844339	1	11	23136.5	0.119547
	25	37.052	66708	8641866	2	12	24824.7	0.118366			25	37.052	45941.9	5951659	2	12	14981.2	0.197599			25	37.052	80927.1	10483914	1	12	28073.5	0.145056
	26	37.052	69534	9007960	2	13	27650.6	0.13184			26	37.052	46318.2	6000410	2	13	15357.5	0.202563			26	37.052	81497.6	10557823	1	13	28644	0.148004
	27	37.052	297869	38588237	2	1	244068	1			27	37.052	227783	29508765	3	1	159930	1			27	37.052	217314	28152542	1	1	152816	1
	28	37.052	45081.6	5840211	2	2	-8719.58	-0.035726			28	37.052	61096.4	7914890	3	2	-6757.08	-0.0422503			28	37.052	54416.6	7049538	1	2	-10082.2	-0.0659764
	29	37.052	53801.2	6969812	2	3	0	0			29	37.052	67853.5	8790253	3	3	0	0			29	37.052	64498.8	8355664	1	3	0	0
	30	37.052	57886.8	7499089	2	4	4085.58	0.0167395			30	37.052	78374.6	10153245	3	4	10521.2	0.0657862			30	37.052	79651.8	10318697	1	4	15153	0.0991587
	31	37.052	58073.5	7523284	2	5	4272.35	0.0175047			31	37.052	90962.4	11783960	3	5	23108.9	0.144494			31	37.052	96391	12487215	1	5	31892.2	0.208697
	32	37.052	63496.6	8225836	2	6	9695.47	0.0397244			32	37.052	94202.2	12203668	3	6	26348.7	0.164752			32	37.052	105350	13647812	1	6	40851	0.267322
	33	37.052	66901	8666866	2	7	13099.9	0.0536729			33	37.052	94847.6	12287271	3	7	26994.1	0.168787			33	37.052	115064	14906316	1	7	50565.6	0.330893
	34	37.052	72366.9	9374952	2	8	18565.7	0.0760677			34	37.052	106957	13856062	3	8	39103.9	0.244506			34	37.052	117955	15280798	1	8	53456.3	0.349809
	35	37.052	73720.9	9550360	2	9	19919.7	0.0816153			35	37.052	97264.6	12600391	3	9	29411.1	0.1839			35	37.052	126916	16441648	1	9	62417.1	0.408447
	36	37.052	75069.4	9725054	2	10	21268.2	0.0871404			36	37.052	103407	13396129	3	10	35553.5	0.222307			36	37.052	135281	17525277	1	10	70781.8	0.463185
	37	37.052	75621.9	9796629	2	11	21820.7	0.0894041			37	37.052	100351	13000279	3	11	32497.9	0.203201			37	37.052	138898	17993892	1	11	74399.1	0.486856
	38	37.052	75622.7	9796740	2	12	21821.5	0.0894076			38	37.052	95089.1	12318566	3	12	27235.7	0.170298			38	37.052	149543	19372970	1	12	85044.5	0.556517
	39	37.052	79018.9	10236712	2	13	25217.8	0.103323			39	37.052	98704.5	12786935	3	13	30851.1	0.192904			39	37.052	156013	20211158	1	13	91514.6	0.598857	outlier
			60x80 px
0.5% DMSO										5 µM PI-828										5 µM Wortmannin
731_4		area	IntDen	RawIntDen	Slice	Frame	minus bg	normalized		731_5		area	IntDen	RawIntDen	Slice	Frame	minus bg	normalized		731_6		area	IntDen	RawIntDen	Slice	Frame	minus bg	normalized
	1	37.052	408529	52923998	2	1	329583	1			1	37.052	272125	35253105	3	1	173893	1			1	37.052	261540	33881827	1	1	186603	1
	2	37.052	69815.5	9044424	2	2	-9130.87	-0.0277043			2	37.052	84534.4	10951224	3	2	-13697.7	-0.0787711			2	37.052	62426.8	8087242	1	2	-12510.3	-0.0670424
	3	37.052	78946.3	10227306	2	3	0	0			3	37.052	98232.1	12725730	3	3	0	0			3	37.052	74937.1	9707918	1	3	0	0
	4	37.052	83659.8	10837929	2	4	4713.5	0.0143014			4	37.052	111699	14470369	3	4	13467.2	0.0774453			4	37.052	78177.7	10127731	1	4	3240.61	0.0173664
	5	37.052	83886.4	10867286	2	5	4940.12	0.014989			5	37.052	119570	15489947	3	5	21337.5	0.122705			5	37.052	75436.7	9772638	1	5	499.585	0.00267727
	6	37.052	87458	11329973	2	6	8511.68	0.0258256			6	37.052	113524	14706799	3	6	15292.2	0.0879405			6	37.052	81121.5	10509097	1	6	6184.44	0.0331423
	7	37.052	89552.5	11601310	2	7	10606.2	0.0321806			7	37.052	115522	14965565	3	7	17289.7	0.0994273			7	37.052	82530	10691557	1	7	7592.88	0.0406901
	8	37.052	99271	12860320	2	8	20324.7	0.0616679			8	37.052	121644	15758684	3	8	23411.9	0.134634			8	37.052	86645.6	11224728	1	8	11708.5	0.0627457
	9	37.052	97283	12602776	2	9	18336.7	0.0556359			9	37.052	118918	15405488	3	9	20685.5	0.118956			9	37.052	91728.1	11883159	1	9	16791.1	0.089983
	10	37.052	96745.2	12533108	2	10	17798.9	0.0540042			10	37.052	121195	15700536	3	10	22963	0.132053			10	37.052	101445	13141929	1	10	26507.7	0.142054
	11	37.052	99041.8	12830621	2	11	20095.4	0.0609723			11	37.052	118397	15338006	3	11	20164.6	0.11596			11	37.052	95726.1	12401079	1	11	20789	0.111408
	12	37.052	99547.6	12896151	2	12	20601.3	0.0625071			12	37.052	123103	15947714	3	12	24871	0.143025			12	37.052	108606	14069698	1	12	33669.3	0.180433
	13	37.052	100560	13027293	2	13	21613.6	0.0655785			13	37.052	125727	16287593	3	13	27494.6	0.158113			13	37.052	105116	13617548	1	13	30179.1	0.161729
	14	37.052	241438	31277688	1	1	175506	1			14	37.052	236701	30664055	2	1	177989	1			14	37.052	297232	38505694	1	1	240964	1
	15	37.052	56047.4	7260800	1	2	-9884.95	-0.0563227			15	37.052	49779.9	6448869	2	2	-8932.5	-0.0501858			15	37.052	45944.6	5952012	1	2	-10323	-0.0428403
	16	37.052	65932.3	8541371	1	3	0	0			16	37.052	58712.4	7606053	2	3	0	0			16	37.052	56267.6	7289329	1	3	0	0
	17	37.052	76792.4	9948273	1	4	10860.1	0.0618791			17	37.052	66565.8	8623442	2	4	7853.4	0.044123			17	37.052	58724.8	7607660	1	4	2457.25	0.0101976
	18	37.052	84967.6	11007344	1	5	19035.3	0.10846			18	37.052	71841.7	9306916	2	5	13129.3	0.0737645			18	37.052	55893.9	7240913	1	5	-373.731	-0.00155098
	19	37.052	87972	11396564	1	6	22039.7	0.125579			19	37.052	77391.2	10025846	2	6	18678.8	0.104944			19	37.052	55683	7213604	1	6	-584.534	-0.00242581
	20	37.052	87144.9	11289417	1	7	21212.6	0.120866			20	37.052	84100.9	10895074	2	7	25388.5	0.142641			20	37.052	60534.9	7842147	1	7	4267.3	0.0177092
	21	37.052	85505.8	11077069	1	8	19573.5	0.111526			21	37.052	83399.3	10804179	2	8	24686.9	0.138699			21	37.052	60551.6	7844314	1	8	4284.03	0.0177787
	22	37.052	91314.3	11829542	1	9	25382	0.144622			22	37.052	85755.5	11109423	2	9	27043.1	0.151937			22	37.052	69215.9	8966750	1	9	12948.3	0.0537353
	23	37.052	89501.3	11594675	1	10	23569	0.134292			23	37.052	90144.4	11677995	2	10	31432	0.176596			23	37.052	63702.9	8252555	1	10	7435.31	0.0308564
	24	37.052	88837	11508616	1	11	22904.7	0.130507			24	37.052	90557.5	11731510	2	11	31845.1	0.178916			24	37.052	69180.2	8962131	1	11	12912.6	0.0535873
	25	37.052	89091.8	11541632	1	12	23159.5	0.131959			25	37.052	91591.9	11865507	2	12	32879.5	0.184728			25	37.052	64944.1	8413354	1	12	8676.54	0.0360076
	26	37.052	96817.2	12542436	1	13	30884.9	0.175977			26	37.052	90969.8	11784915	2	13	32257.4	0.181233			26	37.052	68785.3	8910970	1	13	12517.7	0.0519484
	27	37.052	236722	30666742	1	1	166792	1			27	37.052	382044	49492928	2	1	307425	1			27	37.052	177931	23050587	1	1	122174	1
	28	37.052	57918	7503131	1	2	-12012.3	-0.0720199			28	37.052	62308.6	8071927	2	2	-12310.5	-0.040044			28	37.052	46519.3	6026465	1	2	-9237.8	-0.0756116
	29	37.052	69930.3	9059297	1	3	0	0			29	37.052	74619.1	9666727	2	3	0	0			29	37.052	55757.1	7223199	1	3	0	0
	30	37.052	75383.2	9765710	1	4	5452.92	0.032693			30	37.052	73884.1	9571509	2	4	-735.004	-0.00239084			30	37.052	59929.8	7763762	1	4	4172.7	0.0341536
	31	37.052	85039.6	11016672	1	5	15109.3	0.090588			31	37.052	79562.9	10307178	2	5	4943.75	0.0160811			31	37.052	66120.4	8565733	1	5	10363.2	0.0848235
	32	37.052	94358.9	12223961	1	6	24428.6	0.146462			32	37.052	81104.9	10506944	2	6	6485.78	0.0210971			32	37.052	72751.1	9424726	1	6	16994	0.139096
	33	37.052	96105.4	12450228	1	7	26175.2	0.156933			33	37.052	79392.8	10285144	2	7	4773.67	0.0155279			33	37.052	85942.2	11133610	1	7	30185.1	0.247066
	34	37.052	92855.2	12029163	1	8	22924.9	0.137446			34	37.052	82924.5	10742664	2	8	8305.34	0.0270158			34	37.052	90250.6	11691749	1	8	34493.5	0.28233
	35	37.052	99224.8	12854327	1	9	29294.5	0.175635			35	37.052	86012.4	11142703	2	9	11393.3	0.0370604			35	37.052	90994.7	11788149	1	9	35237.6	0.288421
	36	37.052	100029	12958464	1	10	30098.3	0.180455			36	37.052	80928.4	10484073	2	10	6309.23	0.0205228			36	37.052	91915.5	11907426	1	10	36158.4	0.295957
	37	37.052	104420	13527317	1	11	34489.4	0.206782			37	37.052	76853.3	9956159	2	11	2234.18	0.00726738			37	37.052	89265.9	11564178	1	11	33508.8	0.27427
	38	37.052	97306.7	12605853	1	12	27376.5	0.164136			38	37.052	77834.5	10083275	2	12	3215.4	0.0104591			38	37.052	80955.4	10487579	1	12	25198.3	0.206249
	39	37.052	102728	13308218	1	13	32798.2	0.196642			39	37.052	70746.1	9164987	2	13	-3873.02	-0.0125982			39	37.052	80423.2	10418626	1	13	24666	0.201892
0.5% DMSO										5 µM PI-828										5 µM Wortmannin
731_7		area	IntDen	RawIntDen	Slice	Frame	minus bg	normalized		731_8		area	IntDen	RawIntDen	Slice	Frame	minus bg	normalized		731_9		area	IntDen	RawIntDen	Slice	Frame	minus bg	normalized
	1	37.052	320207	41482047	2	1	257048	1			1	37.052	421027	54542999	2	1	319878	1			1	37.052	450499	58361010	2	1	350089	1
	2	37.052	50410.6	6530575	2	2	-12748.7	-0.0495968			2	37.052	76316.4	9886607	2	2	-24832.1	-0.0776297			2	37.052	75888	9831106	2	2	-24522.1	-0.0700455
	3	37.052	63159.4	8182143	2	3	0	0			3	37.052	101148	13103541	2	3	0	0			3	37.052	100410	13007889	2	3	0	0
	4	37.052	76403.7	9897914	2	4	13244.3	0.0515248			4	37.052	112247	14541322	2	4	11098.5	0.0346959			4	37.052	113893	14754622	2	4	13483.3	0.0385141
	5	37.052	86023.5	11144132	2	5	22864.1	0.0889489			5	37.052	129488	16774893	2	5	28339.8	0.0885956			5	37.052	111665	14465875	2	5	11254.4	0.0321474
	6	37.052	93394.7	12099055	2	6	30235.3	0.117625			6	37.052	134934	17480366	2	6	33785.5	0.10562			6	37.052	113771	14738749	2	6	13360.8	0.0381641
	7	37.052	96581.7	12511922	2	7	33422.3	0.130024			7	37.052	143035	18529862	2	7	41886.7	0.130946			7	37.052	113065	14647309	2	7	12655	0.0361479
	8	37.052	102083	13224635	2	8	38923.9	0.151427			8	37.052	151757	19659697	2	8	50608.1	0.15821			8	37.052	125587	16269515	2	8	25177.1	0.0719162
	9	37.052	101831	13191900	2	9	38671.2	0.150444			9	37.052	167445	21692050	2	9	66296.2	0.207254			9	37.052	127598	16530070	2	9	27188.3	0.0776613
	10	37.052	109870	14233370	2	10	46710.5	0.181719			10	37.052	178971	23185312	2	10	77822.9	0.243289			10	37.052	123455	15993265	2	10	23044.6	0.0658251
	11	37.052	113746	14735479	2	11	50586.3	0.196797			11	37.052	174654	22626018	2	11	73505.6	0.229793			11	37.052	138239	17908542	2	11	37829	0.108055
	12	37.052	122221	15833452	2	12	59061.8	0.22977			12	37.052	179086	23200139	2	12	77937.4	0.243647			12	37.052	158729	20563005	2	12	58319.2	0.166584
	13	37.052	124210	16091047	2	13	61050.2	0.237505			13	37.052	167929	21754829	2	13	66780.8	0.208769			13	37.052	169978	22020207	2	13	69567.6	0.198714
	14	37.052	307489	39834519	3	1	219962	1			14	37.052	378216	48996994	2	1	309153	1			14	37.052	593851	76931917	3	1	419831	1
	15	37.052	79560	10306804	3	2	-7967.69	-0.0362231			15	37.052	55332.5	7168190	2	2	-13730.7	-0.0444141			15	37.052	150734	19527262	3	2	-23285.8	-0.0554646
	16	37.052	87527.7	11338999	3	3	0	0			16	37.052	69063.2	8946974	2	3	0	0			16	37.052	174020	22543875	3	3	0	0
	17	37.052	90866.4	11771522	3	4	3338.72	0.0151786			17	37.052	67529.2	8748242	2	4	-1534.05	-0.0049621			17	37.052	207546	26887023	3	4	33525.5	0.0798548
	18	37.052	89984.5	11657269	3	5	2456.78	0.0111691			18	37.052	76848.8	9955579	2	5	7785.59	0.0251836			18	37.052	216072	27991609	3	5	42052	0.100164
	19	37.052	92610.7	11997487	3	6	5082.98	0.0231085			19	37.052	75392.4	9766905	2	6	6329.19	0.0204727			19	37.052	233862	30296196	3	6	59841.5	0.142537
	20	37.052	98943.6	12817901	3	7	11415.9	0.0518995			20	37.052	74864.6	9698523	2	7	5801.34	0.0187653			20	37.052	245156	31759401	3	7	71136.2	0.16944
	21	37.052	103600	13421146	3	8	16072.4	0.0730693			21	37.052	79111.1	10248645	2	8	10047.8	0.0325011			21	37.052	281094	36414992	3	8	107074	0.25504
	22	37.052	96781.8	12537842	3	9	9254.07	0.0420713			22	37.052	80399.5	10415556	2	9	11336.2	0.0366687			22	37.052	256501	33229087	3	9	82481	0.196463
	23	37.052	105510	13668534	3	10	17982.1	0.0817509			23	37.052	83313.1	10793009	2	10	14249.9	0.0460932			23	37.052	247253	32031030	3	10	73233	0.174435
	24	37.052	95051.4	12313685	3	11	7523.77	0.0342049			24	37.052	84284.6	10918868	2	11	15221.4	0.0492358			24	37.052	236651	30657556	3	11	62630.9	0.149181
	25	37.052	103309	13383388	3	12	15781	0.0717442			25	37.052	86158.5	11161626	2	12	17095.3	0.0552972			25	37.052	252562	32718845	3	12	78542.3	0.187081
	26	37.052	110095	14262576	3	13	22567.6	0.102598			26	37.052	81327	10535713	2	13	12263.7	0.0396689			26	37.052	276211	35782506	3	13	102191	0.243411
	27	37.052	310924	40279424	3	1	198621	1			27	37.052	618448	80118422	2	1	516279	1			27	37.052	452630	58637170	3	1	341004	1
	28	37.052	98856	12806555	3	2	-13447	-0.0677018			28	37.052	84950.7	11005155	2	2	-17218.5	-0.0333513			28	37.052	88270.7	11435249	3	2	-23355.8	-0.0684914
	29	37.052	112303	14548580	3	3	0	0			29	37.052	102169	13235775	2	3	0	0			29	37.052	111626	14460941	3	3	0	0
	30	37.052	115044	14903687	3	4	2741.13	0.0138008			30	37.052	124082	16074486	2	4	21912.5	0.0424432			30	37.052	127738	16548168	3	4	16111.7	0.0472477
	31	37.052	126376	16371746	3	5	14073.3	0.0708553			31	37.052	136875	17731821	2	5	34705.8	0.0672229			31	37.052	116937	15148897	3	5	5310.45	0.015573
	32	37.052	133642	17312976	3	6	21338.8	0.107435			32	37.052	155400	20131644	2	6	53230.4	0.103104			32	37.052	125304	16232890	3	6	13678	0.0401109
	33	37.052	146105	18927595	3	7	33802.4	0.170185			33	37.052	155911	20197828	2	7	53741.3	0.104094			33	37.052	134352	17404989	3	7	22725.6	0.0666433
	34	37.052	160130	20744450	3	8	47827	0.240795			34	37.052	153881	19934974	2	8	51712.3	0.100163			34	37.052	140213	18164217	3	8	28586.2	0.0838296
	35	37.052	167376	21683192	3	9	55073.3	0.277279			35	37.052	169211	21920905	2	9	67042	0.129856			35	37.052	143191	18549990	3	9	31564.1	0.0925622
	36	37.052	176144	22819064	3	10	63841.3	0.321423			36	37.052	181266	23482608	2	10	79097.1	0.153206			36	37.052	148589	19249286	3	10	36962.1	0.108392
	37	37.052	180043	23324138	3	11	67740	0.341052			37	37.052	192924	24992842	2	11	90754.8	0.175787			37	37.052	149185	19326561	3	11	37558.6	0.110141
	38	37.052	197645	25604390	3	12	85341.7	0.429671			38	37.052	206631	26768490	2	12	104461	0.202335			38	37.052	147184	19067331	3	12	35557.5	0.104273
	39	37.052	214150	27742673	3	13	101847	0.512773			39	37.052	209683	27163985	2	13	107514	0.208248			39	37.052	149180	19325845	3	13	37553	0.110125
0.5% DMSO										5 µM PI-828										5 µM Wortmannin
731_10		area	IntDen	RawIntDen	Slice	Frame	minus bg	normalized		731_11		area	IntDen	RawIntDen	Slice	Frame	minus bg	normalized		731_12		area	IntDen	RawIntDen	Slice	Frame	minus bg	normalized
	1	37.052	312398	40470410	1	1	222176	1			1	37.052	590253	76465846	2	1	483846	1			1	37.052	166059	21512585	2	1	118165	1
	2	37.052	67898.9	8796137	1	2	-22323.1	-0.100475			2	37.052	85494.6	11075616	2	2	-20912.1	-0.0432206			2	37.052	42225.6	5470229	2	2	-5668.48	-0.0479708
	3	37.052	90222	11688043	1	3	0	0			3	37.052	106407	13784733	2	3	0	0			3	37.052	47894.1	6204567	2	3	0	0
	4	37.052	95742.3	12403185	1	4	5520.3	0.0248465			4	37.052	111622	14460395	2	4	5215.55	0.0107794			4	37.052	55726.1	7219179	2	4	7831.96	0.0662798
	5	37.052	103348	13388490	1	5	13126	0.0590795			5	37.052	121535	15744518	2	5	15127.9	0.031266			5	37.052	60747.4	7869680	2	5	12853.3	0.108774
	6	37.052	105900	13719126	1	6	15678.3	0.0705669			6	37.052	124744	16160248	2	6	18337	0.0378984			6	37.052	64712.4	8383330	2	6	16818.2	0.142328
	7	37.052	109003	14121054	1	7	18780.8	0.0845313			7	37.052	136305	17657934	2	7	29897.9	0.0617922			7	37.052	69856	9049675	2	7	21961.9	0.185857
	8	37.052	114960	14892781	1	8	24737.9	0.111344			8	37.052	134347	17404307	2	8	27940.1	0.0577458			8	37.052	68182.2	8832838	2	8	20288.1	0.171692
	9	37.052	123529	16002819	1	9	33306.5	0.14991			9	37.052	143774	18625630	2	9	37367.7	0.0772306			9	37.052	71396.2	9249209	2	9	23502.1	0.198892
	10	37.052	131434	17026968	1	10	41212.1	0.185493			10	37.052	145585	18860199	2	10	39178.4	0.0809728			10	37.052	74486.7	9649567	2	10	26592.5	0.225045
	11	37.052	138903	17994533	1	11	48680.9	0.219109			11	37.052	148831	19280638	2	11	42423.8	0.0876804			11	37.052	76948.5	9968487	2	11	29054.3	0.245879
	12	37.052	141566	18339539	1	12	51344	0.231096			12	37.052	154572	20024377	2	12	48164.9	0.0995458			12	37.052	80553.1	10435465	2	12	32659	0.276384
	13	37.052	146397	18965357	1	13	56174.8	0.252839			13	37.052	157196	20364359	2	13	50789.3	0.10497			13	37.052	84028.9	10885736	2	13	36134.7	0.305799
	14	37.052	344056	44571614	1	1	272141	1			14	37.052	235641	30526754	1	1	179259	1			14	37.052	113138	14656774	2	1	79348.8	1
	15	37.052	54329.2	7038214	1	2	-17586.2	-0.0646219			15	37.052	50614.7	6557015	1	2	-5767.65	-0.032175			15	37.052	29771	3856760	2	2	-4018.36	-0.0506417
	16	37.052	71915.4	9316468	1	3	0	0			16	37.052	56382.4	7304200	1	3	0	0			16	37.052	33789.4	4377329	2	3	0	0
	17	37.052	81597.4	10570748	1	4	9682	0.0355772			17	37.052	58957.5	7637807	1	4	2575.17	0.0143656			17	37.052	36043.2	4669307	2	4	2253.83	0.0284041
	18	37.052	87768.2	11370163	1	5	15852.8	0.0582523			18	37.052	62612.2	8111256	1	5	6229.8	0.0347531			18	37.052	40881.9	5296149	2	5	7092.53	0.0893842
	19	37.052	96421.7	12491204	1	6	24506.3	0.0900503			19	37.052	63153.4	8181372	1	6	6771.04	0.0377724			19	37.052	44841.2	5809063	2	6	11051.8	0.139281
	20	37.052	98345.5	12740427	1	7	26430.1	0.0971194			20	37.052	65192.6	8445545	1	7	8810.24	0.0491481			20	37.052	47813.3	6194101	2	7	14024	0.176738
	21	37.052	101332	13127314	1	8	29416.6	0.108093			21	37.052	63400.4	8213366	1	8	7018.01	0.0391501			21	37.052	49753.3	6445418	2	8	15963.9	0.201187
	22	37.052	107291	13899319	1	9	35375.8	0.129991			22	37.052	63147.8	8180641	1	9	6765.4	0.0377409			22	37.052	51956	6730772	2	9	18166.6	0.228947
	23	37.052	113191	14663605	1	10	41275.5	0.15167			23	37.052	67229.6	8709434	1	10	10847.2	0.0605116			23	37.052	49058.1	6355356	2	10	15268.7	0.192425
	24	37.052	116505	15092898	1	11	44589.3	0.163846			24	37.052	64350.2	8336411	1	11	7967.81	0.0444486			24	37.052	49696.8	6438105	2	11	15907.5	0.200475
	25	37.052	123949	16057334	1	12	52033.9	0.191202			25	37.052	68027.2	8812756	1	12	11644.8	0.0649608			25	37.052	51492.5	6670734	2	12	17703.2	0.223106
	26	37.052	132417	17154254	1	13	60501.2	0.222316			26	37.052	67662.7	8765538	1	13	11280.3	0.0629275			26	37.052	49538.8	6417637	2	13	15749.5	0.198484
	27	37.052	185731	24061005	1	1	105344	1			27	37.052	126987	16450794	2	1	87450.8	1			27	37.052	138385	17927444	3	1	92505.3	1
	28	37.052	58305.8	7553370	1	2	-22081.5	-0.209613			28	37.052	36007.3	4664660	2	2	-3528.4	-0.0403473			28	37.052	42525.2	5509040	3	2	-3354.49	-0.0362627
	29	37.052	80387.2	10413972	1	3	0	0			29	37.052	39535.7	5121756	2	3	0	0			29	37.052	45879.7	5943606	3	3	0	0
	30	37.052	88777.9	11500957	1	4	8390.62	0.0796499			30	37.052	42046.9	5447079	2	4	2511.22	0.0287159			30	37.052	48512.4	6284664	3	4	2632.69	0.0284598
	31	37.052	96407	12489293	1	5	16019.8	0.152071			31	37.052	43880.2	5684578	2	5	4344.52	0.0496796			31	37.052	51917.2	6725746	3	5	6037.47	0.0652662
	32	37.052	99054.8	12832315	1	6	18667.6	0.177207			32	37.052	45152.4	5849383	2	6	5616.68	0.0642267			32	37.052	56368.5	7302409	3	6	10488.8	0.113386
	33	37.052	105657	13687630	1	7	25269.9	0.239881			33	37.052	46587.7	6035329	2	7	7052.03	0.0806399			33	37.052	60864.3	7884824	3	7	14984.6	0.161986
	34	37.052	104116	13488030	1	8	23729.2	0.225255			34	37.052	48377.4	6267172	2	8	8841.66	0.101104			34	37.052	63853.4	8272058	3	8	17973.7	0.194299
	35	37.052	112772	14609360	1	9	32384.9	0.307421			35	37.052	52692.6	6826198	2	9	13156.9	0.150449			35	37.052	67580.5	8754888	3	9	21700.8	0.234589
	36	37.052	106223	13760977	1	10	25836.1	0.245255			36	37.052	50952.6	6600781	2	10	11416.8	0.130552			36	37.052	68822.3	8915759	3	10	22942.6	0.248013
	37	37.052	110065	14258701	1	11	29678.1	0.281726			37	37.052	53342.7	6910416	2	11	13807	0.157883			37	37.052	71060.7	9205741	3	11	25181	0.272211
	38	37.052	118170	15308644	1	12	37782.8	0.358662			38	37.052	56535.7	7324067	2	12	17000	0.194395			38	37.052	74253.5	9619356	3	12	28373.7	0.306726
	39	37.052	130911	16959163	1	13	50523.5	0.479605			39	37.052	58404.5	7566158	2	13	18868.8	0.215764			39	37.052	76759.6	9944018	3	13	30879.9	0.333817

## Sheet: 732
			60x80 px
0.5% DMSO										5 µM PI-828										5 µM Wortmannin
732_1		area	IntDen	RawIntDen	Slice	Frame	minus bg	normalized		732_2		area	IntDen	RawIntDen	Slice	Frame	minus bg	normalized		732_3		area	IntDen	RawIntDen	Slice	Frame	minus bg	normalized
	1	37.052	110490	14313771	3	1	77754.4	1			1	37.052	237632	30784671	3	1	161247	1			1	37.052	450543	58366804	2	1	370108	1
	2	37.052	31225.6	4045195	3	2	-1510.46	-0.0194261			2	37.052	69604.2	9017050	3	2	-6781.08	-0.042054			2	37.052	68726.8	8903393	2	2	-11708.9	-0.0316364
	3	37.052	32736	4240872	3	3	0	0			3	37.052	76385.2	9895522	3	3	0	0			3	37.052	80435.7	10420248	2	3	0	0
	4	37.052	35841.8	4643220	3	4	3105.79	0.0399436			4	37.052	87966.4	11395833	3	4	11581.2	0.0718225			4	37.052	92888.2	12033443	2	4	12452.5	0.0336457
	5	37.052	36006.3	4664524	3	5	3270.24	0.0420586			5	37.052	95346.2	12351871	3	5	18961	0.11759			5	37.052	100170	12976813	2	5	19734.6	0.0533211
	6	37.052	34600.5	4482415	3	6	1864.51	0.0239795			6	37.052	104931	13593574	3	6	28545.9	0.177032			6	37.052	116951	15150684	2	6	36515	0.0986606
	7	37.052	35298.5	4572830	3	7	2562.44	0.0329556			7	37.052	105074	13612109	3	7	28689	0.17792			7	37.052	127800	16556174	2	7	47364.3	0.127974
	8	37.052	34654.7	4489436	3	8	1918.71	0.0246765			8	37.052	102495	13278008	3	8	26110	0.161926			8	37.052	142965	18520788	2	8	62529.5	0.168949
	9	37.052	36073.5	4673239	3	9	3337.51	0.0429238			9	37.052	102743	13310156	3	9	26358.1	0.163464			9	37.052	152133	19708425	2	9	71697	0.193719
	10	37.052	38466.6	4983260	3	10	5730.62	0.0737015			10	37.052	102016	13215871	3	10	25630.3	0.158951			10	37.052	156227	20238773	2	10	75790.9	0.204781
	11	37.052	37096.6	4805771	3	11	4360.55	0.0560811			11	37.052	109752	14218071	3	11	33366.5	0.206928			11	37.052	162041	20992033	2	11	81605.4	0.220491
	12	37.052	36391.6	4714445	3	12	3655.59	0.0470146			12	37.052	111900	14496339	3	12	35514.5	0.220249			12	37.052	172697	22372414	2	12	92260.8	0.249281
	13	37.052	35830.7	4641785	3	13	3094.72	0.0398012			13	37.052	128609	16661004	3	13	52223.9	0.323875			13	37.052	184703	23927852	2	13	104268	0.281722
	14	37.052	178535	23128809	2	1	136846	1			14	37.052	105836	13710811	2	1	72623	1			14	37.052	238620	30912608	2	1	183648	1
	15	37.052	40918.7	5300919	2	2	-770.52	-0.00563056			15	37.052	31539.4	4085851	2	2	-1673.7	-0.0230464			15	37.052	45287.5	5866883	2	2	-9683.94	-0.0527309
	16	37.052	41689.2	5400738	2	3	0	0			16	37.052	33213.1	4302675	2	3	0	0			16	37.052	54971.4	7121414	2	3	0	0
	17	37.052	45817.8	5935581	2	4	4128.54	0.0301693			17	37.052	36881.5	4777904	2	4	3668.37	0.0505126			17	37.052	59922.5	7762813	2	4	4951.07	0.0269595
	18	37.052	47246.5	6120664	2	5	5557.23	0.0406094			18	37.052	40349.5	5227176	2	5	7136.38	0.0982661			18	37.052	65415.8	8474456	2	5	10444.4	0.0568715
	19	37.052	52216.9	6764573	2	6	10527.7	0.0769308			19	37.052	41755.4	5409313	2	6	8542.33	0.117626			19	37.052	70161.2	9089210	2	6	15189.8	0.0827111
	20	37.052	53346	6910844	2	7	11656.8	0.0851816			20	37.052	43601.3	5648447	2	7	10388.2	0.143043			20	37.052	76776	9946143	2	7	21804.6	0.11873
	21	37.052	52756.5	6834483	2	8	11067.3	0.0808743			21	37.052	47981.4	6215869	2	8	14768.3	0.203355			21	37.052	80230	10393604	2	8	25258.6	0.137538
	22	37.052	56829.8	7362165	2	9	15140.6	0.11064			22	37.052	52119.8	6751990	2	9	18906.7	0.26034			22	37.052	81398.4	10544963	2	9	26427	0.1439
	23	37.052	57313.7	7424846	2	10	15624.4	0.114175			23	37.052	54080.6	7006014	2	10	20867.5	0.287341			23	37.052	82323.1	10664762	2	10	27351.7	0.148935
	24	37.052	51078.6	6617106	2	11	9389.35	0.0686125			24	37.052	57076.1	7394069	2	11	23863	0.328587			24	37.052	79120.6	10249878	2	11	24149.2	0.131497
	25	37.052	54338.6	7039431	2	12	12649.4	0.0924349			25	37.052	59451.4	7701784	2	12	26238.3	0.361295			25	37.052	78670.5	10191576	2	12	23699.1	0.129046
	26	37.052	54931.4	7116230	2	13	13242.2	0.096767			26	37.052	61326.8	7944742	2	13	28113.7	0.387119			26	37.052	77532.3	10044124	2	13	22560.9	0.122848
	27	37.052	315078	40817603	2	1	237350	1			27	37.052	246578	31943528	2	1	196074	1			27	37.052	242293	31388444	2	1	193105	1
	28	37.052	65987.3	8548489	2	2	-11741.3	-0.0494685			28	37.052	46349	6004398	2	2	-4154.12	-0.0211864			28	37.052	43399.4	5622284	2	2	-5788.68	-0.0299769
	29	37.052	77728.6	10069549	2	3	0	0			29	37.052	50503.1	6542554	2	3	0	0			29	37.052	49188.1	6372193	2	3	0	0
	30	37.052	94378	12226443	2	4	16649.4	0.0701473			30	37.052	57305.2	7423755	2	4	6802.14	0.0346916			30	37.052	50378.4	6526400	2	4	1190.35	0.00616427
	31	37.052	97678.4	12653995	2	5	19949.8	0.0840523			31	37.052	60612.5	7852207	2	5	10109.4	0.0515592			31	37.052	52972.1	6862402	2	5	3784.01	0.0195956
	32	37.052	106123	13747998	2	6	28394.6	0.119632			32	37.052	63331.3	8204423	2	6	12828.3	0.0654254			32	37.052	56118.7	7270042	2	6	6930.65	0.0358906
	33	37.052	112623	14590030	2	7	34894.4	0.147017			33	37.052	71588.7	9274140	2	7	21085.6	0.107539			33	37.052	63085	8172503	2	7	13896.9	0.0719656
	34	37.052	122948	15927603	2	8	45219.3	0.190518			34	37.052	73056.5	9464297	2	8	22553.4	0.115025			34	37.052	66012.7	8551789	2	8	16824.7	0.0871272
	35	37.052	128303	16621393	2	9	50574.8	0.213082			35	37.052	76548.2	9916636	2	9	26045.1	0.132833			35	37.052	81020.4	10496001	2	9	31832.4	0.164845
	36	37.052	140801	18240471	2	10	63072.8	0.265738			36	37.052	81459.1	10552829	2	10	30956	0.157879			36	37.052	82308.7	10662888	2	10	33120.6	0.171516
	37	37.052	142139	18413701	2	11	64409.9	0.271372			37	37.052	83511	10818642	2	11	33007.9	0.168343			37	37.052	85349.2	11056776	2	11	36161.1	0.187262
	38	37.052	158395	20519691	2	12	80666.4	0.339864			38	37.052	90068.1	11668100	2	12	39565	0.201785			38	37.052	87407.5	11323431	2	12	38219.5	0.197921
	39	37.052	161985	20984746	2	13	84256.3	0.354988			39	37.052	92537.3	11987979	2	13	42034.2	0.214379			39	37.052	87624.4	11351525	2	13	38436.3	0.199044
0.5% DMSO										5 µM PI-828										5 µM Wortmannin
732_4		area	IntDen	RawIntDen	Slice	Frame	minus bg	normalized		732_5		area	IntDen	RawIntDen	Slice	Frame	minus bg	normalized		732_6		area	IntDen	RawIntDen	Slice	Frame	minus bg	normalized
	1	37.052	171658	22237927	2	1	121998	1			1	37.052	255640	33117541	3	1	185031	1			1	37.052	192910	24990960	2	1	124179	1
	2	37.052	39297.8	5090933	2	2	-10362.2	-0.0849374			2	37.052	65444.3	8478157	3	2	-5164.48	-0.0279114			2	37.052	53397.5	6917515	2	2	-15333	-0.123475
	3	37.052	49660	6433334	2	3	0	0			3	37.052	70608.8	9147203	3	3	0	0			3	37.052	68730.4	8903863	2	3	0	0
	4	37.052	55268.9	7159952	2	4	5608.89	0.0459751			4	37.052	76574	9919977	3	4	5965.17	0.0322388			4	37.052	83262.8	10786490	2	4	14532.3	0.117027
	5	37.052	62522	8099577	2	5	12862	0.105428			5	37.052	79146.9	10253286	3	5	8538.04	0.0461438			5	37.052	93364.9	12095200	2	5	24634.5	0.198379
	6	37.052	68062.1	8817274	2	6	18402	0.150838			6	37.052	78679.4	10192723	3	6	8070.55	0.0436172			6	37.052	106308	13771992	2	6	37577.9	0.302611
	7	37.052	72553	9399060	2	7	22892.9	0.18765			7	37.052	80121.6	10379562	3	7	9512.79	0.0514118			7	37.052	113622	14719470	2	7	44891.7	0.361508
	8	37.052	76467.1	9906132	2	8	26807.1	0.219733			8	37.052	83429.5	10808094	3	8	12820.7	0.0692894			8	37.052	126104	16336473	2	8	57373.6	0.462023
	9	37.052	84230.5	10911853	2	9	34570.5	0.283368			9	37.052	85529.5	11080137	3	9	14920.6	0.0806386			9	37.052	137967	17873328	2	9	69236.8	0.557556
	10	37.052	84357	10928250	2	10	34697	0.284406			10	37.052	83315.1	10793266	3	10	12706.2	0.0686708			10	37.052	138759	17975922	2	10	70028.8	0.563934
	11	37.052	91791.6	11891378	2	11	42131.6	0.345345			11	37.052	83977	10879018	3	11	13368.2	0.0722482			11	37.052	156252	20242067	2	11	87521.5	0.704801
	12	37.052	91930.9	11909426	2	12	42270.9	0.346487			12	37.052	81279.5	10529557	3	12	10670.6	0.0576694			12	37.052	164405	21298226	2	12	95674.2	0.770454
	13	37.052	95442.6	12364362	2	13	45782.6	0.375272			13	37.052	81295.5	10531638	3	13	10686.7	0.0577562			13	37.052	169921	22012915	2	13	101191	0.81488
	14	37.052	381436	49414114	2	1	293993	1			14	37.052	525197	68038042	3	1	391243	1			14	37.052	213552	27665187	2	1	156258	1
	15	37.052	64377.3	8339919	2	2	-23065.6	-0.0784562			15	37.052	116553	15099095	3	2	-17401.5	-0.0444774			15	37.052	47312.8	6129263	2	2	-9981.27	-0.0638767
	16	37.052	87442.9	11328010	2	3	0	0			16	37.052	133954	17353414	3	3	0	0			16	37.052	57294.1	7422312	2	3	0	0
	17	37.052	98282.4	12732247	2	4	10839.5	0.0368701			17	37.052	145641	18867421	3	4	11686.9	0.0298711			17	37.052	69074.4	8948424	2	4	11780.3	0.0753901
	18	37.052	113006	14639640	2	5	25563	0.0869511			18	37.052	149258	19335991	3	5	15303.9	0.0391159			18	37.052	78182.2	10128321	2	5	20888.1	0.133677
	19	37.052	120939	15667364	2	6	33496.2	0.113935			19	37.052	153259	19854299	3	6	19304.8	0.0493421			19	37.052	92190	11942996	2	6	34895.9	0.223322
	20	37.052	105273	13637825	2	7	17829.9	0.0606472			20	37.052	159310	20638243	3	7	25356.2	0.0648092			20	37.052	95906.3	12424424	2	7	38612.2	0.247105
	21	37.052	111509	14445755	2	8	24066.4	0.0818604			21	37.052	167778	21735226	3	8	33824	0.0864525			21	37.052	101490	13147751	2	8	44195.6	0.282837
	22	37.052	103492	13407091	2	9	16048.8	0.054589			22	37.052	170505	22088476	3	9	36550.8	0.0934221			22	37.052	104458	13532330	2	9	47164.3	0.301835
	23	37.052	109839	14229393	2	10	22396.3	0.0761796			23	37.052	179350	23234387	3	10	45396.2	0.116031			23	37.052	108666	14077428	2	10	51372	0.328763
	24	37.052	112956	14633169	2	11	25513.1	0.0867812			24	37.052	184155	23856851	3	11	50201.1	0.128312			24	37.052	112363	14556353	2	11	55068.9	0.352422
	25	37.052	121137	15693033	2	12	33694.4	0.114609			25	37.052	184590	23913187	3	12	50636	0.129423			25	37.052	120175	15568439	2	12	62881.4	0.402419
	26	37.052	124799	16167395	2	13	37356	0.127064			26	37.052	181572	23522222	3	13	47618.1	0.12171			26	37.052	126058	16330560	2	13	68764.3	0.440068
	27	37.052	263090	34082629	3	1	192832	1			27	37.052	252885	32760658	3	1	192181	1			27	37.052	86201.9	11167242	2	1	53932.6	1
	28	37.052	58054.2	7520787	3	2	-12203.7	-0.0632867			28	37.052	53298.8	6904725	3	2	-7405.74	-0.0385353			28	37.052	28636.9	3709835	2	2	-3632.41	-0.0673509
	29	37.052	70257.9	9101745	3	3	0	0			29	37.052	60704.5	7864120	3	3	0	0			29	37.052	32269.3	4180405	2	3	0	0
	30	37.052	82933.4	10743816	3	4	12675.4	0.0657331			30	37.052	63308	8201393	3	4	2603.47	0.013547			30	37.052	36677	4751412	2	4	4407.7	0.0817261
	31	37.052	89091.6	11541598	3	5	18833.6	0.0976688			31	37.052	68716.4	8902042	3	5	8011.9	0.0416894			31	37.052	41798.5	5414900	2	5	9529.28	0.176689
	32	37.052	95070.2	12316114	3	6	24812.3	0.128673			32	37.052	71788.2	9299987	3	6	11083.7	0.0576734			32	37.052	44688.7	5789309	2	6	12419.4	0.230276
	33	37.052	103449	13401609	3	7	33191.4	0.172126			33	37.052	78560.5	10177327	3	7	17856	0.0929128			33	37.052	49241.7	6379139	2	7	16972.4	0.314697
	34	37.052	104412	13526260	3	8	34153.6	0.177116			34	37.052	80685.5	10452611	3	8	19981	0.10397			34	37.052	52277.8	6772459	2	8	20008.5	0.370991
	35	37.052	114418	14822612	3	9	44160.4	0.22901			35	37.052	80497.2	10428212	3	9	19792.7	0.10299			35	37.052	60339.9	7816882	2	9	28070.6	0.520475
	36	37.052	125037	16198263	3	10	54779.2	0.284078			36	37.052	78187.4	10128991	3	10	17482.9	0.0909713			36	37.052	61662.2	7988194	2	10	29393	0.544995
	37	37.052	124726	16157918	3	11	54467.8	0.282463			37	37.052	80583.8	10439439	3	11	19879.3	0.103441			37	37.052	62301.3	8070978	2	11	30032	0.556843
	38	37.052	130254	16874029	3	12	59995.6	0.311129			38	37.052	82565.4	10696148	3	12	21860.9	0.113752			38	37.052	67580.1	8754836	2	12	35310.8	0.654721
	39	37.052	141750	18363327	3	13	71491.7	0.370747			39	37.052	82430.9	10678719	3	13	21726.4	0.113052			39	37.052	68675	8896678	2	13	36405.7	0.675023
0.5% DMSO										5 µM PI-828										5 µM Wortmannin
732_7		area	IntDen	RawIntDen	Slice	Frame	minus bg	normalized		732_8		area	IntDen	RawIntDen	Slice	Frame	minus bg	normalized		732_9		area	IntDen	RawIntDen	Slice	Frame	minus bg	normalized
	1	37.052	178290	23096983	3	1	121524	1			1	37.052	198826	25757482	2	1	158350	1			1	37.052	141073	18275728	2	1	103032	1
	2	37.052	45364.3	5876840	3	2	-11401.2	-0.0938189			2	37.052	35782	4635472	2	2	-4694.63	-0.0296472			2	37.052	32268.5	4180309	2	2	-5772.65	-0.0560276
	3	37.052	56765.6	7353844	3	3	0	0			3	37.052	40476.6	5243650	2	3	0	0			3	37.052	38041.2	4928142	2	3	0	0
	4	37.052	66013.4	8551877	3	4	9247.82	0.0760987			4	37.052	42128.6	5457664	2	4	1652.01	0.0104327			4	37.052	41648.3	5395439	2	4	3607.15	0.0350099
	5	37.052	72775.9	9427948	3	5	16010.4	0.131747			5	37.052	44810.4	5805079	2	5	4333.77	0.0273683			5	37.052	45064.2	5837956	2	5	7023.01	0.0681632
	6	37.052	82730.8	10717580	3	6	25965.3	0.213664			6	37.052	46933.3	6080094	2	6	6456.65	0.0407746			6	37.052	49513.9	6414408	2	6	11472.7	0.111351
	7	37.052	84026.8	10885466	3	7	27261.2	0.224328			7	37.052	47932.4	6209528	2	7	7455.78	0.0470842			7	37.052	55216	7153096	2	7	17174.8	0.166693
	8	37.052	94597.9	12254934	3	8	37832.4	0.311316			8	37.052	49823.4	6454504	2	8	9346.79	0.0590262			8	37.052	55983	7252466	2	8	17941.9	0.174138
	9	37.052	103860	13454757	3	9	47094	0.387528			9	37.052	50256.7	6510635	2	9	9780.07	0.0617625			9	37.052	59427.8	7698722	2	9	21386.6	0.207572
	10	37.052	112716	14602130	3	10	55950.8	0.460409			10	37.052	51383.2	6656569	2	10	10906.6	0.0688764			10	37.052	63519.3	8228770	2	10	25478.1	0.247283
	11	37.052	113152	14658509	3	11	56386	0.46399			11	37.052	51659.2	6692327	2	11	11182.6	0.0706195			11	37.052	64969.1	8416590	2	11	26927.9	0.261354
	12	37.052	133270	17264844	3	12	76504.7	0.629544			12	37.052	52171	6758633	2	12	11694.4	0.0738518			12	37.052	70892.9	9183999	2	12	32851.7	0.318848
	13	37.052	122954	15928431	3	13	66188.7	0.544655			13	37.052	54285.7	7032575	2	13	13809	0.0872058			13	37.052	73835.3	9565186	2	13	35794.1	0.347407
	14	37.052	172785	22383889	3	1	116395	1			14	37.052	176024	22803532	2	1	136331	1			14	37.052	139883	18121565	2	1	97171.5	1
	15	37.052	47538.4	6158480	3	2	-8851.73	-0.076049			15	37.052	34064.7	4412996	2	2	-5628.65	-0.0412866			15	37.052	36176.6	4686587	2	2	-6535.39	-0.0672562
	16	37.052	56390.1	7305200	3	3	0	0			16	37.052	39693.3	5142174	2	3	0	0			16	37.052	42712	5533231	2	3	0	0
	17	37.052	63316.6	8202506	3	4	6926.46	0.0595082			17	37.052	41031.4	5315522	2	4	1338.1	0.0098151			17	37.052	48790	6320630	2	4	6078.07	0.0625499
	18	37.052	69652.8	9023345	3	5	13262.7	0.113945			18	37.052	44319.5	5741488	2	5	4626.21	0.0339336			18	37.052	52944.2	6858799	2	5	10232.3	0.105301
	19	37.052	71230.3	9227718	3	6	14840.2	0.127499			19	37.052	45736.2	5925013	2	6	6042.87	0.044325			19	37.052	58080	7524126	2	6	15368.1	0.158154
	20	37.052	76829.3	9953050	3	7	20439.2	0.175602			20	37.052	43664.3	5656609	2	7	3971.01	0.0291277			20	37.052	62740.5	8127877	2	7	20028.5	0.206115
	21	37.052	88270.9	11435275	3	8	31880.8	0.273901			21	37.052	45614.4	5909233	2	8	5921.06	0.0434315			21	37.052	65200.2	8446531	2	8	22488.3	0.231429
	22	37.052	94859.3	12288789	3	9	38469.2	0.330505			22	37.052	47105.3	6102374	2	9	7411.95	0.0543673			22	37.052	72525.2	9395464	2	9	29813.2	0.30681
	23	37.052	98543.9	12766121	3	10	42153.8	0.362162			23	37.052	47497.1	6153133	2	10	7803.77	0.0572413			23	37.052	74857.5	9697603	2	10	32145.5	0.330812
	24	37.052	99828.1	12932486	3	11	43438	0.373195			24	37.052	49741	6443825	2	11	10047.7	0.0737005			24	37.052	76400.3	9897468	2	11	33688.3	0.346689
	25	37.052	111379	14428925	3	12	54989.3	0.472437			25	37.052	51400.4	6658794	2	12	11707.1	0.0858722			25	37.052	80918.4	10482779	2	12	38206.4	0.393185
	26	37.052	119542	15486324	3	13	63151.5	0.542562			26	37.052	55458.9	7184570	2	13	15765.6	0.115642			26	37.052	86037.4	11145941	2	13	43325.5	0.445866
	27	37.052	242144	31369126	2	1	156446	1			27	37.052	128697	16672387	1	1	89126.9	1			27	37.052	145634	18866556	2	1	107796	1
	28	37.052	67136.9	8697424	2	2	-18560.9	-0.118641			28	37.052	32586.8	4221537	1	2	-6983.3	-0.0783523			28	37.052	32341.1	4189717	2	2	-5497.49	-0.0509992
	29	37.052	85697.8	11101941	2	3	0	0			29	37.052	39570.1	5126207	1	3	0	0			29	37.052	37838.6	4901903	2	3	0	0
	30	37.052	102008	13214832	2	4	16309.8	0.104252			30	37.052	43174.9	5593199	1	4	3604.79	0.0404456			30	37.052	41656.1	5396447	2	4	3817.47	0.035414
	31	37.052	108583	14066722	2	5	22885.7	0.146285			31	37.052	49128.9	6364532	1	5	9558.84	0.10725			31	37.052	44377.3	5748973	2	5	6538.68	0.0606582
	32	37.052	109877	14234357	2	6	24179.7	0.154556			32	37.052	49625.3	6428841	1	6	10055.3	0.112819			32	37.052	47577.2	6163505	2	6	9738.52	0.0903425
	33	37.052	117818	15263027	2	7	32120.1	0.205311			33	37.052	53529.6	6934626	1	7	13959.5	0.156625			33	37.052	50479.4	6539480	2	7	12640.7	0.117266
	34	37.052	117101	15170115	2	8	31402.9	0.200727			34	37.052	56607.7	7333384	1	8	17037.6	0.191161			34	37.052	56676.6	7342318	2	8	18838	0.174757
	35	37.052	125348	16238523	2	9	39650.2	0.253443			35	37.052	57338.6	7428073	1	9	17768.5	0.199362			35	37.052	56818.1	7360647	2	9	18979.5	0.176069
	36	37.052	131842	17079821	2	10	46144.3	0.294954			36	37.052	61280.6	7938749	1	10	21710.5	0.243591			36	37.052	58024.2	7516889	2	10	20185.5	0.187257
	37	37.052	138852	17987905	2	11	53153.9	0.339759			37	37.052	63408.5	8214419	1	11	23838.4	0.267466			37	37.052	58011.5	7515251	2	11	20172.9	0.18714
	38	37.052	127576	16527217	2	12	41878.6	0.267688			38	37.052	63888.2	8276561	1	12	24318.1	0.272848			38	37.052	60400.7	7824759	2	12	22562	0.209304
	39	37.052	152262	19725233	2	13	66564.7	0.42548			39	37.052	65333	8463733	1	13	25762.9	0.289059			39	37.052	61528.2	7970823	2	13	23689.5	0.219763
0.5% DMSO										5 µM PI-828										5 µM Wortmannin
732_10		area	IntDen	RawIntDen	Slice	Frame	minus bg	normalized		732_11		area	IntDen	RawIntDen	Slice	Frame	minus bg	normalized		732_12		area	IntDen	RawIntDen	Slice	Frame	minus bg	normalized
	1	37.052	254411	32958269	3	1	184302	1			1	37.052	236684	30661800	2	1	180370	1			1	37.052	175415	22724634	3	1	113361	1
	2	37.052	58261.3	7547616	3	2	-11847.4	-0.0642827			2	37.052	45961.4	5954183	2	2	-10352.5	-0.0573961			2	37.052	51518.6	6674113	3	2	-10535.3	-0.0929353
	3	37.052	70108.8	9082419	3	3	0	0			3	37.052	56313.9	7295327	2	3	0	0			3	37.052	62053.9	8038933	3	3	0	0
	4	37.052	74992.2	9715058	3	4	4883.45	0.026497			4	37.052	62945.1	8154383	2	4	6631.2	0.0367645			4	37.052	68086.4	8820431	3	4	6032.52	0.0532149
	5	37.052	78789	10206928	3	5	8680.28	0.0470982			5	37.052	65695.4	8510679	2	5	9381.51	0.0520126			5	37.052	73511.2	9523204	3	5	11457.3	0.101069
	6	37.052	84358.4	10928420	3	6	14249.6	0.0773167			6	37.052	70080	9078695	2	6	13766.1	0.0763217			6	37.052	78802.2	10208636	3	6	16748.3	0.147743
	7	37.052	88671.1	11487131	3	7	18562.4	0.100717			7	37.052	71706.1	9289350	2	7	15392.2	0.0853369			7	37.052	86441.5	11198290	3	7	24387.6	0.215132
	8	37.052	96844.3	12545947	3	8	26735.6	0.145064			8	37.052	72088.2	9338858	2	8	15774.4	0.0874557			8	37.052	87551.6	11342104	3	8	25497.7	0.224924
	9	37.052	99911.5	12943287	3	9	29802.7	0.161706			9	37.052	77749.5	10072253	2	9	21435.6	0.118842			9	37.052	98776.6	12796272	3	9	36722.7	0.323944
	10	37.052	104953	13596364	3	10	34843.9	0.189059			10	37.052	85613.8	11091062	2	10	29299.9	0.162444			10	37.052	109466	14181071	3	10	47412.2	0.418239
	11	37.052	112955	14633047	3	11	42846.3	0.232479			11	37.052	94520.3	12244882	2	11	38206.5	0.211823			11	37.052	120632	15627642	3	11	58578.5	0.516741
	12	37.052	113678	14726668	3	12	43568.9	0.2364			12	37.052	96055	12443696	2	12	39741.1	0.220331			12	37.052	122784	15906411	3	12	60730.4	0.535724
	13	37.052	118775	15386957	3	13	48665.8	0.264055			13	37.052	96678.5	12524470	2	13	40364.7	0.223788			13	37.052	134927	17479504	3	13	72873.4	0.642841
	14	37.052	224323	29060464	3	1	170094	1			14	37.052	489409	63401806	3	1	376478	1			14	37.052	231550	29996695	3	1	152210	1
	15	37.052	51730.4	6701554	3	2	-2498.1	-0.0146866			15	37.052	93942.1	12169973	3	2	-18989.8	-0.0504407			15	37.052	67311.6	8720052	3	2	-12027.6	-0.0790195
	16	37.052	54228.5	7025177	3	3	0	0			16	37.052	112932	14630053	3	3	0	0			16	37.052	79339.2	10278198	3	3	0	0
	17	37.052	65339.8	8464611	3	4	11111.2	0.065324			17	37.052	118026	15289972	3	4	5094.03	0.0135308			17	37.052	91684.5	11877502	3	4	12345.3	0.0811068
	18	37.052	72612.6	9406789	3	5	18384.1	0.108082			18	37.052	134922	17478857	3	5	21990.4	0.0584109			18	37.052	98366.9	12743198	3	5	19027.8	0.12501
	19	37.052	83088.2	10763876	3	6	28859.7	0.169669			19	37.052	142366	18443190	3	6	29434.3	0.0781833			19	37.052	101907	13201798	3	6	22567.8	0.148267
	20	37.052	93516.1	12114784	3	7	39287.5	0.230975			20	37.052	156055	20216603	3	7	43123.5	0.114545			20	37.052	110645	14333764	3	7	31305.6	0.205673
	21	37.052	101294	13122351	3	8	47065.1	0.2767			21	37.052	165067	21384078	3	8	52135.5	0.138482			21	37.052	122119	15820189	3	8	42779.6	0.281055
	22	37.052	111262	14413746	3	9	57033.6	0.335306			22	37.052	173142	22430191	3	9	60210.6	0.159931			22	37.052	125074	16203066	3	9	45735.1	0.300473
	23	37.052	109314	14161307	3	10	55085	0.32385			23	37.052	182782	23679016	3	10	69850.5	0.185537			23	37.052	132123	17116180	3	10	52783.6	0.34678
	24	37.052	110844	14359605	3	11	56615.7	0.332849			24	37.052	193067	25011326	3	11	80134.8	0.212854			24	37.052	134844	17468724	3	11	55504.9	0.364659
	25	37.052	111382	14429234	3	12	57153.2	0.336009			25	37.052	191371	24791679	3	12	78439.3	0.208351			25	37.052	141423	18321065	3	12	62084.3	0.407884
	26	37.052	118751	15383961	3	13	64522.9	0.379336			26	37.052	188327	24397249	3	13	75394.7	0.200263			26	37.052	146844	19023333	3	13	67505.2	0.443499
	27	37.052	259609	33631740	2	1	199868	1			27	37.052	473419	61330231	3	1	364618	1			27	37.052	220959	28624695	3	1	156739	1
	28	37.052	50261.5	6511250	2	2	-9479.84	-0.0474305			28	37.052	94455.6	12236488	3	2	-14345.1	-0.039343			28	37.052	52821.9	6842951	3	2	-11398.5	-0.0727229
	29	37.052	59741.3	7739340	2	3	0	0			29	37.052	108801	14094867	3	3	0	0			29	37.052	64220.4	8319597	3	3	0	0
	30	37.052	62673.5	8119196	2	4	2932.17	0.0146706			30	37.052	120610	15624743	3	4	11809.4	0.0323884			30	37.052	68235.5	8839743	3	4	4015.1	0.0256165
	31	37.052	69656.8	9023873	2	5	9915.53	0.0496104			31	37.052	128468	16642767	3	5	19667.7	0.0539405			31	37.052	71162.3	9218904	3	5	6941.9	0.0442897
	32	37.052	69881.2	9052943	2	6	10139.9	0.0507331			32	37.052	130518	16908343	3	6	21717.7	0.0595629			32	37.052	72305.9	9367051	3	6	8085.48	0.0515858
	33	37.052	74282.6	9623135	2	7	14541.3	0.0727547			33	37.052	140908	18254306	3	7	32107.4	0.0880577			33	37.052	77746	10071800	3	7	13525.6	0.0862937
	34	37.052	75924.8	9835880	2	8	16183.6	0.0809712			34	37.052	145095	18796671	3	8	36294	0.0995399			34	37.052	85381.7	11060991	3	8	21161.3	0.13501
	35	37.052	78943.7	10226965	2	9	19202.4	0.0960755			35	37.052	150707	19523789	3	9	41906.8	0.114933			35	37.052	83190.8	10777173	3	9	18970.5	0.121032
	36	37.052	85906.8	11129015	2	10	26165.5	0.130914			36	37.052	153488	19884053	3	10	44687.7	0.12256			36	37.052	83518.4	10819604	3	10	19298	0.123122
	37	37.052	94931	12298086	2	11	35189.7	0.176065			37	37.052	155771	20179769	3	11	46970.4	0.128821			37	37.052	89168.6	11551578	3	11	24948.2	0.159171
	38	37.052	94721.3	12270918	2	12	34980	0.175016			38	37.052	157311	20379285	3	12	48510.5	0.133045			38	37.052	86617.1	11221042	3	12	22396.8	0.142892
	39	37.052	97434.7	12622424	2	13	37693.4	0.188591			39	37.052	164707	21337451	3	13	55906.8	0.15333			39	37.052	83573.4	10826731	3	13	19353	0.123473

## Sheet: 733
			60x80 px
0.5% DMSO										5 µM PI-828										5 µM Wortmannin
733_1		area	IntDen	RawIntDen	Slice	Frame	minus bg	normalized		733_2		area	IntDen	RawIntDen	Slice	Frame	minus bg	normalized		733_3		area	IntDen	RawIntDen	Slice	Frame	minus bg	normalized
	1	37.052	321113	41599392	3	1	208196	1			1	37.052	280395	36324522	2	1	232025	1			1	37.052	791481	102534505	2	1	673912	1
	2	37.052	99942.7	12947340	3	2	-12973.7	-0.0623145			2	37.052	44537.9	5769782	2	2	-3831.91	-0.0165151			2	37.052	101201	13110344	2	2	-16368.5	-0.0242887
	3	37.052	112916	14628047	3	3	0	0			3	37.052	48369.9	6266197	2	3	0	0			3	37.052	117569	15230840	2	3	0	0
	4	37.052	129330	16754363	3	4	16413.4	0.0788361			4	37.052	52646.9	6820277	2	4	4277.04	0.0184335			4	37.052	137115	17762940	2	4	19545.7	0.0290034
	5	37.052	138614	17957099	3	5	25697.5	0.123429			5	37.052	57635.8	7466577	2	5	9265.94	0.039935			5	37.052	149826	19409598	2	5	32256.5	0.0478646
	6	37.052	148618	19253059	3	6	35701.3	0.171479			6	37.052	59189.2	7667814	2	6	10819.3	0.0466299			6	37.052	165824	21482038	2	6	48254.1	0.0716029
	7	37.052	150323	19474029	3	7	37407	0.179671			7	37.052	63458.8	8220935	2	7	15089	0.0650315			7	37.052	176684	22888978	2	7	59114.5	0.0877184
	8	37.052	158221	20497110	3	8	45304.3	0.217604			8	37.052	63912.4	8279692	2	8	15542.5	0.0669863			8	37.052	188388	24405181	2	8	70818.3	0.105085
	9	37.052	163852	21226644	3	9	50935.7	0.244652			9	37.052	65574.5	8495016	2	9	17204.6	0.0741498			9	37.052	196204	25417695	2	9	78634.1	0.116683
	10	37.052	172568	22355787	3	10	59651.8	0.286517			10	37.052	66654.2	8634886	2	10	18284.3	0.0788031			10	37.052	205481	26619593	2	10	87911.7	0.13045
	11	37.052	179575	23263568	3	11	66659.1	0.320174			11	37.052	69905.3	9056056	2	11	21535.4	0.0928148			11	37.052	212833	27571954	2	11	95263.2	0.141358
	12	37.052	182040	23582872	3	12	69123.8	0.332013			12	37.052	70979.3	9195193	2	12	22609.4	0.0974438			12	37.052	235638	30526340	2	12	118069	0.175199
	13	37.052	188705	24446266	3	13	75788.5	0.364024			13	37.052	72396.2	9378756	2	13	24026.4	0.103551			13	37.052	241552	31292524	2	13	123983	0.183975
	14	37.052	588955	76297636	2	1	442439	1			14	37.052	260053	33689175	3	1	189860	1			14	37.052	274048	35502257	3	1	184808	1
	15	37.052	118862	15398346	2	2	-27653.5	-0.0625024			15	37.052	66544.3	8620650	3	2	-3648.44	-0.0192165			15	37.052	82626	10703997	3	2	-6614.28	-0.0357901
	16	37.052	146516	18980784	2	3	0	0			16	37.052	70192.7	9093297	3	3	0	0			16	37.052	89240.3	11560861	3	3	0	0
	17	37.052	181810	23553101	2	4	35294.5	0.0797726			17	37.052	74427.6	9641914	3	4	4234.87	0.0223052			17	37.052	97991.9	12694616	3	4	8751.65	0.0473554
	18	37.052	182027	23581101	2	5	35510.6	0.0802612			18	37.052	79094.8	10246544	3	5	8902.11	0.0468878			18	37.052	104667	13559321	3	5	15426.5	0.083473
	19	37.052	203809	26402959	2	6	57293	0.129494			19	37.052	85019.7	11014098	3	6	14827	0.0780944			19	37.052	112738	14604930	3	6	23497.7	0.127147
	20	37.052	240725	31185293	2	7	94208.7	0.212931			20	37.052	82854.7	10733622	3	7	12662	0.0666911			20	37.052	119843	15525359	3	7	30602.6	0.165592
	21	37.052	207980	26943243	2	8	61463.6	0.13892			21	37.052	83780.1	10853504	3	8	13587.3	0.0715651			21	37.052	131377	17019580	3	8	42136.8	0.228003
	22	37.052	209123	27091383	2	9	62607.1	0.141505			22	37.052	83597.6	10829865	3	9	13404.9	0.070604			22	37.052	130015	16843163	3	9	40775	0.220635
	23	37.052	224079	29028906	2	10	77563.2	0.175308			23	37.052	88161.1	11421060	3	10	17968.4	0.0946404			23	37.052	130939	16962798	3	10	41698.5	0.225632
	24	37.052	233792	30287223	2	11	87276.3	0.197262			24	37.052	91181.4	11812327	3	11	20988.7	0.110548			24	37.052	140120	18152190	3	11	50879.6	0.275311
	25	37.052	240692	31181107	2	12	94176.4	0.212858			25	37.052	90472.3	11720471	3	12	20279.6	0.106814			25	37.052	147259	19077068	3	12	58018.9	0.313942
	26	37.052	277524	35952535	2	13	131008	0.296104			26	37.052	90775.7	11759775	3	13	20583	0.108412			26	37.052	167987	21762371	3	13	78747.2	0.426103
	27	37.052	232818	30161029	2	1	181114	1			27	37.052	301647	39077593	1	1	231292	1			27	37.052	133042	17235266	2	1	75130.5	1
	28	37.052	47167.4	6110426	2	2	-4536.56	-0.0250481			28	37.052	66726	8644192	1	2	-3628.96	-0.01569			28	37.052	48888.5	6333385	2	2	-9023.02	-0.120098
	29	37.052	51704	6698126	2	3	0	0			29	37.052	70355	9114315	1	3	0	0			29	37.052	57911.5	7502295	2	3	0	0
	30	37.052	60286.6	7809987	2	4	8582.65	0.047388			30	37.052	80578.6	10438768	1	4	10223.7	0.0442025			30	37.052	70025.5	9071639	2	4	12114	0.16124
	31	37.052	62907.7	8149538	2	5	11203.7	0.0618599			31	37.052	82946.4	10745508	1	5	12591.5	0.0544397			31	37.052	79685.5	10323065	2	5	21774	0.289816
	32	37.052	69104.8	8952360	2	6	17400.8	0.0960765			32	37.052	88904.7	11517390	1	6	18549.7	0.0802007			32	37.052	86169.8	11163095	2	6	28258.3	0.376124
	33	37.052	72152.7	9347204	2	7	20448.7	0.112905			33	37.052	89602.9	11607841	1	7	19248	0.0832194			33	37.052	89861.2	11641297	2	7	31949.7	0.425256
	34	37.052	75178.4	9739176	2	8	23474.4	0.129611			34	37.052	92953.6	12041913	1	8	22598.6	0.0977062			34	37.052	93972.5	12173905	2	8	36061	0.479978
	35	37.052	80357.7	10410140	2	9	28653.7	0.158208			35	37.052	94795.9	12280584	1	9	24441	0.105672			35	37.052	94280.6	12213818	2	9	36369.1	0.484079
	36	37.052	84690.9	10971496	2	10	32986.9	0.182133			36	37.052	99942.3	12947279	1	10	29587.3	0.127922			36	37.052	93706.7	12139479	2	10	35795.2	0.476441
	37	37.052	87801.5	11374474	2	11	36097.5	0.199308			37	37.052	98480.9	12757965	1	11	28126	0.121604			37	37.052	106973	13858065	2	11	49061.3	0.653014
	38	37.052	91580.3	11864003	2	12	39876.3	0.220172			38	37.052	103329	13385963	1	12	32973.6	0.142563			38	37.052	137260	17781638	2	12	79348	1.05614
	39	37.052	97189.8	12590704	2	13	45485.8	0.251144			39	37.052	105958	13726638	1	13	35603.3	0.153933			39	37.052	141324	18308149	2	13	83412.2	1.11023	outlier
0.5% DMSO										5 µM PI-828										5 µM Wortmannin
733_4		area	IntDen	RawIntDen	Slice	Frame	minus bg	normalized		733_5		area	IntDen	RawIntDen	Slice	Frame	minus bg	normalized		733_6		area	IntDen	RawIntDen	Slice	Frame	minus bg	normalized
	1	37.052	333925	43259112	2	1	273703	1			1	37.052	328942	42613703	3	1	212746	1			1	37.052	109654	14205425	3	1	69464	1
	2	37.052	55811.1	7230192	2	2	-4410.29	-0.0161134			2	37.052	82468.5	10683590	3	2	-33728.3	-0.158538			2	37.052	39158.9	5072939	3	2	-1031.27	-0.0148462
	3	37.052	60221.4	7801534	2	3	0	0			3	37.052	116197	15053011	3	3	0	0			3	37.052	40190.2	5206538	3	3	0	0
	4	37.052	68840.9	8918174	2	4	8619.54	0.0314923			4	37.052	132563	17173152	3	4	16365.7	0.0769263			4	37.052	40562	5254703	3	4	371.794	0.00535233
	5	37.052	75633.7	9798166	2	5	15412.3	0.0563104			5	37.052	148883	19287405	3	5	32686	0.153639			5	37.052	39801	5156122	3	5	-389.17	-0.00560247
	6	37.052	80297.5	10402350	2	6	20076.1	0.0733501			6	37.052	168801	21867726	3	6	52604	0.247262			6	37.052	41302.9	5350688	3	6	1112.72	0.0160187
	7	37.052	80776	10464337	2	7	20554.6	0.0750983			7	37.052	186654	24180597	3	7	70457.4	0.331181			7	37.052	40651.5	5266305	3	7	461.352	0.0066416
	8	37.052	88655.3	11485076	2	8	28433.9	0.103886			8	37.052	205858	26668403	3	8	89661.2	0.421448			8	37.052	40940.3	5303711	3	8	750.095	0.0107983
	9	37.052	93216.8	12076006	2	9	32995.4	0.120552			9	37.052	214512	27789551	3	9	98315.5	0.462127			9	37.052	43412.5	5623979	3	9	3222.3	0.0463881
	10	37.052	96984.3	12564075	2	10	36762.9	0.134317			10	37.052	212323	27505984	3	10	96126.6	0.451838			10	37.052	44237.2	5730828	3	10	4047.08	0.0582616
	11	37.052	105241	13633678	2	11	45019.3	0.164482			11	37.052	193003	25003074	3	11	76806.2	0.361024			11	37.052	43849.9	5680652	3	11	3659.77	0.0526858
	12	37.052	111345	14424535	2	12	51124.1	0.186787			12	37.052	213501	27658483	3	12	97303.8	0.457371			12	37.052	44334.5	5743428	3	12	4144.35	0.0596618
	13	37.052	116329	15070192	2	13	56108	0.204996			13	37.052	241008	31221959	3	13	124811	0.586667			13	37.052	44677.7	5787886	3	13	4487.53	0.0646022
	14	37.052	420724	54503814	3	1	315090	1			14	37.052	326113	42247120	2	1	256588	1			14	37.052	241160	31241659	2	1	181043	1
	15	37.052	91959.7	11913150	3	2	-13674.7	-0.0433994			15	37.052	54948.1	7118390	2	2	-14576.9	-0.0568106			15	37.052	49718	6440846	2	2	-10399	-0.0574394
	16	37.052	105634	13684677	3	3	0	0			16	37.052	69525	9006793	2	3	0	0			16	37.052	60117	7788009	2	3	0	0
	17	37.052	112064	14517604	3	4	6429.51	0.0204053			17	37.052	75228.4	9745655	2	4	5703.4	0.0222279			17	37.052	63687.9	8250612	2	4	3570.91	0.0197241
	18	37.052	117689	15246349	3	5	12054.8	0.0382583			18	37.052	85619.3	11091779	2	5	16094.4	0.0627246			18	37.052	67774.8	8780055	2	5	7657.77	0.0422981
	19	37.052	124600	16141628	3	6	18965.6	0.0601912			19	37.052	89822.1	11636235	2	6	20297.1	0.079104			19	37.052	71114.8	9212756	2	6	10997.9	0.0607473
	20	37.052	128834	16690121	3	7	23199.5	0.0736283			20	37.052	100601	13032626	2	7	31076.1	0.121113			20	37.052	73260.2	9490681	2	7	13143.2	0.0725973
	21	37.052	172178	22305225	3	8	66543.5	0.211189			21	37.052	100038	12959616	2	8	30512.5	0.118916			21	37.052	76887.7	9960612	2	8	16770.7	0.0926339
	22	37.052	184941	23958658	3	9	79306.6	0.251695			22	37.052	101151	13103828	2	9	31625.7	0.123255			22	37.052	85023	11014522	2	9	24906	0.13757
	23	37.052	182034	23582042	3	10	76399.5	0.242469			23	37.052	107486	13924579	2	10	37961.2	0.147946			23	37.052	85251.1	11044077	2	10	25134.1	0.13883
	24	37.052	225963	29272966	3	11	120329	0.381887			24	37.052	116482	15089935	2	11	46956.8	0.183005			24	37.052	87255.5	11303733	2	11	27138.5	0.149901
	25	37.052	245041	31744490	3	12	139407	0.442435			25	37.052	119144	15434812	2	12	49619	0.19338			25	37.052	95611.5	12386237	2	12	35494.5	0.196056
	26	37.052	255730	33129241	3	13	150096	0.476359			26	37.052	129886	16826474	2	13	60361.5	0.235247			26	37.052	96541.7	12506739	2	13	36424.7	0.201194
	27	37.052	251485	32579226	3	1	164151	1			27	37.052	196578	25466266	2	1	132906	1			27	37.052	347273	44988333	2	1	257712	1
	28	37.052	76737.7	9941183	3	2	-10595.9	-0.0645496			28	37.052	50434.8	6533701	2	2	-13237.4	-0.0995996			28	37.052	69431.1	8994637	2	2	-20129.3	-0.0781075
	29	37.052	87333.6	11313855	3	3	0	0			29	37.052	63672.2	8248576	2	3	0	0			29	37.052	89560.4	11602333	2	3	0	0
	30	37.052	104541	13543083	3	4	17207.8	0.104829			30	37.052	77374.6	10023692	2	4	13702.4	0.103098			30	37.052	96697.2	12526882	2	4	7136.75	0.0276927
	31	37.052	122244	15836366	3	5	34910	0.21267			31	37.052	86204.5	11167583	2	5	22532.3	0.169535			31	37.052	104335	13516302	2	5	14774.3	0.0573285
	32	37.052	146849	19023886	3	6	59515.1	0.362563			32	37.052	98399.6	12747434	2	6	34727.5	0.261293			32	37.052	113491	14702470	2	6	23930.5	0.0928574
	33	37.052	173563	22484662	3	7	86229.4	0.525305			33	37.052	103115	13358329	2	7	39443.1	0.296773			33	37.052	114869	14881012	2	7	25308.7	0.0982052
	34	37.052	198646	25734156	3	8	111313	0.678112			34	37.052	106962	13856609	2	8	43289.4	0.325713			34	37.052	122165	15826244	2	8	32605.1	0.126517
	35	37.052	233933	30305518	3	9	146600	0.893079			35	37.052	109247	14152710	2	9	45575	0.342911			35	37.052	124002	16064095	2	9	34441.1	0.133642
	36	37.052	237696	30792990	3	10	150363	0.916003			36	37.052	112632	14591235	2	10	48960.1	0.36838			36	37.052	126441	16380122	2	10	36880.6	0.143108
	37	37.052	238434	30888592	3	11	151101	0.920498			37	37.052	128528	16650537	2	11	64856.2	0.487984			37	37.052	134291	17397111	2	11	44730.9	0.173569
	38	37.052	273981	35493525	3	12	186647	1.13704			38	37.052	127289	16490010	2	12	63617	0.478661			38	37.052	143285	18562270	2	12	53724.9	0.208469
	39	37.052	289222	37467951	3	13	201888	1.22989			39	37.052	138908	17995142	2	13	75235.4	0.566079			39	37.052	143661	18610918	2	13	54100.5	0.209926
0.5% DMSO										5 µM PI-828										5 µM Wortmannin
733_7		area	IntDen	RawIntDen	Slice	Frame	minus bg	normalized		733_8		area	IntDen	RawIntDen	Slice	Frame	minus bg	normalized		733_9		area	IntDen	RawIntDen	Slice	Frame	minus bg	normalized
	1	37.052	237259	30736286	2	1	182570	1			1	37.052	533852	69159213	2	1	459698	1			1	37.052	223794	28991955	2	1	176145	1
	2	37.052	47326.6	6131042	2	2	-7361.74	-0.0403228			2	37.052	66003.7	8550620	2	2	-8150.56	-0.0177303			2	37.052	42803.9	5545145	2	2	-4845.43	-0.0275083
	3	37.052	54688.3	7084738	2	3	0	0			3	37.052	74154.3	9606505	2	3	0	0			3	37.052	47649.4	6172859	2	3	0	0
	4	37.052	57517.7	7451275	2	4	2829.36	0.0154974			4	37.052	81510.9	10559544	2	4	7356.67	0.0160033			4	37.052	51922.5	6726436	2	4	4273.16	0.0242594
	5	37.052	61598.1	7979879	2	5	6909.75	0.037847			5	37.052	86574.4	11215505	2	5	12420.1	0.0270181			5	37.052	54030.4	6999508	2	5	6381.05	0.0362262
	6	37.052	61128.6	7919060	2	6	6440.28	0.0352756			6	37.052	86491.9	11204820	2	6	12337.7	0.0268387			6	37.052	60378.7	7821914	2	6	12729.3	0.0722664
	7	37.052	65292.7	8458517	2	7	10604.4	0.0580841			7	37.052	91902.5	11905751	2	7	17748.3	0.0386086			7	37.052	59588.3	7719514	2	7	11938.9	0.067779
	8	37.052	66007.7	8551142	2	8	11319.4	0.0620003			8	37.052	92636.9	12000888	2	8	18482.7	0.0402061			8	37.052	62352.6	8077627	2	8	14703.2	0.0834725
	9	37.052	67061.7	8687677	2	9	12373.4	0.0677731			9	37.052	93638.9	12130687	2	9	19484.6	0.0423857			9	37.052	61320.4	7943915	2	9	13671.1	0.0776129
	10	37.052	68347.5	8854257	2	10	13659.2	0.0748162			10	37.052	96195.1	12461838	2	10	22040.8	0.0479463			10	37.052	64045.4	8296925	2	10	16396	0.0930828
	11	37.052	68110.9	8823601	2	11	13422.6	0.07352			11	37.052	99417	12879227	2	11	25262.7	0.054955			11	37.052	66070.4	8559258	2	11	18421	0.104579
	12	37.052	68119	8824652	2	12	13430.7	0.0735645			12	37.052	98993.7	12824394	2	12	24839.4	0.0540343			12	37.052	67098.7	8692474	2	12	19449.3	0.110417
	13	37.052	77951.1	10098373	2	13	23262.8	0.127418			13	37.052	105936	13723700	2	13	31781.3	0.0691353			13	37.052	67247.6	8711765	2	13	19598.3	0.111262
	14	37.052	283832	36769798	2	1	219908	1			14	37.052	390941	50645412	2	1	329516	1			14	37.052	187665	24311554	2	1	142358	1
	15	37.052	54550.8	7066923	2	2	-9373.85	-0.0426263			15	37.052	55932.6	7245927	2	2	-5492.22	-0.0166675			15	37.052	41323.4	5353347	2	2	-3983.28	-0.0279806
	16	37.052	63924.6	8281283	2	3	0	0			16	37.052	61424.8	7957431	2	3	0	0			16	37.052	45306.7	5869371	2	3	0	0
	17	37.052	69016.9	8940973	2	4	5092.26	0.0231563			17	37.052	66534.8	8619427	2	4	5110.06	0.0155078			17	37.052	48844.1	6327639	2	4	3537.45	0.0248489
	18	37.052	71062.4	9205961	2	5	7137.75	0.0324579			18	37.052	69574.4	9013196	2	5	8149.63	0.0247321			18	37.052	50352.4	6523034	2	5	5045.74	0.0354439
	19	37.052	71267.4	9232515	2	6	7342.72	0.03339			19	37.052	68940.7	8931103	2	6	7515.94	0.022809			19	37.052	52652	6820934	2	6	7345.28	0.0515971
	20	37.052	72926.3	9447424	2	7	9001.64	0.0409337			20	37.052	74730.7	9681176	2	7	13305.9	0.0403801			20	37.052	53614.7	6945658	2	7	8308.04	0.0583601
	21	37.052	72781.3	9428636	2	8	8856.61	0.0402742			21	37.052	77888.4	10090260	2	8	16463.7	0.0499632			21	37.052	57539.2	7454062	2	8	12232.5	0.0859275
	22	37.052	75705.5	9807465	2	9	11780.9	0.0535718			22	37.052	78921.7	10224110	2	9	17496.9	0.0530988			22	37.052	61757.9	8000582	2	9	16451.2	0.115562
	23	37.052	78023.7	10107782	2	10	14099.1	0.0641135			23	37.052	80151.5	10383439	2	10	18726.8	0.0568312			23	37.052	62156.4	8052209	2	10	16849.7	0.118361
	24	37.052	80440.3	10420847	2	11	16515.7	0.0751027			24	37.052	82607.3	10701579	2	11	21182.6	0.0642839			24	37.052	65196.1	8445997	2	11	19889.4	0.139714
	25	37.052	77832.8	10083047	2	12	13908.1	0.0632453			25	37.052	80741.4	10459848	2	12	19316.6	0.0586211			25	37.052	68561.6	8881988	2	12	23254.9	0.163355
	26	37.052	82277.2	10658809	2	13	18352.5	0.0834556			26	37.052	88069.3	11409162	2	13	26644.5	0.0808596			26	37.052	67658	8764931	2	13	22351.3	0.157007
	27	37.052	396418	51354948	3	1	268298	1			27	37.052	162493	21050599	3	1	114719	1			27	37.052	471111	61031327	3	1	355340	1
	28	37.052	113580	14713960	3	2	-14539.9	-0.054193			28	37.052	45244.5	5861315	3	2	-2529.3	-0.0220477			28	37.052	106458	13791378	3	2	-9313.01	-0.0262087
	29	37.052	128119	16597568	3	3	0	0			29	37.052	47773.8	6188980	3	3	0	0			29	37.052	115771	14997856	3	3	0	0
	30	37.052	126960	16447381	3	4	-1159.32	-0.00432101			30	37.052	49677.5	6435601	3	4	1903.71	0.0165945			30	37.052	122155	15824911	3	4	6384.18	0.0179664
	31	37.052	134148	17378539	3	5	6028.45	0.0224692			31	37.052	50946.4	6599988	3	5	3172.64	0.0276557			31	37.052	123336	15977873	3	5	7564.92	0.0212892
	32	37.052	136893	17734097	3	6	8773.06	0.0326989			32	37.052	51648.6	6690956	3	6	3874.84	0.0337767			32	37.052	124665	16150054	3	6	8894.01	0.0250296
	33	37.052	134008	17360371	3	7	5888.21	0.0219465			33	37.052	52905.2	6853747	3	7	5131.45	0.0447305			33	37.052	122267	15839424	3	7	6496.21	0.0182817
	34	37.052	138680	17965683	3	8	10560.7	0.0393619			34	37.052	57773.6	7484427	3	8	9999.78	0.0871673			34	37.052	122804	15909016	3	8	7033.4	0.0197934
	35	37.052	145371	18832510	3	9	17251.9	0.0643012			35	37.052	63481.3	8223852	3	9	15707.5	0.136921			35	37.052	118180	15309937	3	9	2409.01	0.00677944
	36	37.052	146392	18964748	3	10	18272.7	0.0681058			36	37.052	61335	7945804	3	10	13561.2	0.118212			36	37.052	121073	15684701	3	10	5301.88	0.0149206
	37	37.052	171383	22202312	3	11	43264	0.161253			37	37.052	62864.4	8143928	3	11	15090.6	0.131543			37	37.052	117012	15158566	3	11	1240.55	0.00349116
	38	37.052	192678	24960917	3	12	64558.1	0.240621			38	37.052	60267.2	7807464	3	12	12493.4	0.108904			38	37.052	117906	15274414	3	12	2134.8	0.00600776
	39	37.052	204170	26449779	3	13	76050.9	0.283457			39	37.052	63548	8232487	3	13	15774.2	0.137502			39	37.052	114551	14839785	3	13	-1220.18	-0.00343383
0.5% DMSO										5 µM PI-828										5 µM Wortmannin
733_10		area	IntDen	RawIntDen	Slice	Frame	minus bg	normalized		733_11		area	IntDen	RawIntDen	Slice	Frame	minus bg	normalized		733_12		area	IntDen	RawIntDen	Slice	Frame	minus bg	normalized
	1	37.052	377087	48850671	3	1	260295	1			1	37.052	535413	69361395	2	1	448831	1			1	37.052	263592	34147676	2	1	210002	1
	2	37.052	97153.6	12586008	3	2	-19637.7	-0.0754438			2	37.052	75741.5	9812122	2	2	-10840.1	-0.0241518			2	37.052	50284.2	6514200	2	2	-3305.67	-0.0157411
	3	37.052	116791	15130022	3	3	0	0			3	37.052	86581.5	11216428	2	3	0	0			3	37.052	53589.9	6942441	2	3	0	0
	4	37.052	127561	16525249	3	4	10770	0.041376			4	37.052	92588.8	11994658	2	4	6007.29	0.0133843			4	37.052	58671.3	7600725	2	4	5081.41	0.024197
	5	37.052	143599	18602901	3	5	26807.8	0.10299			5	37.052	93331.3	12090838	2	5	6749.72	0.0150384			5	37.052	61458	7961730	2	5	7868.07	0.0374667
	6	37.052	152678	19779017	3	6	35886.4	0.137868			6	37.052	95511.9	12373332	2	6	8930.34	0.0198969			6	37.052	65693.2	8510400	2	6	12103.3	0.0576345
	7	37.052	157643	20422237	3	7	40851.5	0.156943			7	37.052	94751.9	12274877	2	7	8170.35	0.0182036			7	37.052	65807.5	8525204	2	7	12217.6	0.0581786
	8	37.052	177347	22974849	3	8	60555.6	0.232642			8	37.052	99965.8	12950324	2	8	13384.2	0.0298202			8	37.052	64100.6	8304082	2	8	10510.7	0.0500507
	9	37.052	187223	24254264	3	9	70431.6	0.270583			9	37.052	100576	13029382	2	9	13994.5	0.0311799			9	37.052	65554.4	8492408	2	9	11964.5	0.0569731
	10	37.052	188292	24392837	3	10	71501.3	0.274693			10	37.052	101792	13186911	2	10	15210.5	0.0338891			10	37.052	67545.6	8750372	2	10	13955.7	0.0664553
	11	37.052	196942	25513396	3	11	80151	0.307923			11	37.052	103831	13451105	2	11	17249.9	0.0384329			11	37.052	67550	8750933	2	11	13960.1	0.0664759
	12	37.052	203834	26406150	3	12	87042.4	0.334398			12	37.052	103034	13347811	2	12	16452.5	0.0366564			12	37.052	67675.3	8767169	2	12	14085.4	0.0670727
	13	37.052	192650	24957306	3	13	75858.5	0.291432			13	37.052	101726	13178297	2	13	15144	0.033741			13	37.052	67028.4	8683367	2	13	13438.5	0.0639923
	14	37.052	129198	16737316	3	1	62978.3	1			14	37.052	219468	28431585	2	1	161510	1			14	37.052	188464	24415085	2	1	138604	1
	15	37.052	53301.5	6905078	3	2	-12918.5	-0.205126			15	37.052	50782.9	6578796	2	2	-7175.02	-0.0444245			15	37.052	44828.1	5807367	2	2	-5032.26	-0.0363068
	16	37.052	66220	8578636	3	3	0	0			16	37.052	57957.9	7508302	2	3	0	0			16	37.052	49860.3	6459284	2	3	0	0
	17	37.052	75935	9837197	3	4	9715.05	0.15426			17	37.052	62601.6	8109886	2	4	4643.73	0.0287519			17	37.052	55546.8	7195949	2	4	5686.44	0.0410266
	18	37.052	85643.8	11094950	3	5	19423.9	0.308422			18	37.052	65152	8440284	2	5	7194.13	0.0445428			18	37.052	62008.4	8033032	2	5	12148	0.0876457
	19	37.052	90541.3	11729405	3	6	24321.3	0.386186			19	37.052	67168	8701456	2	6	9210.16	0.0570252			19	37.052	68121.9	8825030	2	6	18261.6	0.131754
	20	37.052	96537.1	12506153	3	7	30317.2	0.481391			20	37.052	73716.8	9549832	2	7	15758.9	0.0975722			20	37.052	74112.1	9601044	2	7	24251.8	0.174972
	21	37.052	107846	13971143	3	8	41625.7	0.660953			21	37.052	75080.9	9726549	2	8	17123	0.106018			21	37.052	81967.6	10618701	2	8	32107.3	0.231648
	22	37.052	112700	14600027	3	9	46480.2	0.738035			22	37.052	70013.6	9070093	2	9	12055.7	0.0746437			22	37.052	87455.3	11329628	2	9	37595	0.271241
	23	37.052	113889	14754084	3	10	47669.3	0.756918			23	37.052	73196	9482359	2	10	15238.1	0.0943474			23	37.052	92185.7	11942432	2	10	42325.4	0.305369
	24	37.052	122086	15815971	3	11	55866.2	0.887072			24	37.052	76529.1	9914154	2	11	18571.2	0.114984			24	37.052	100042	12960211	2	11	50181.8	0.362052
	25	37.052	122223	15833732	3	12	56003.3	0.889249			25	37.052	77505	10040581	2	12	19547.1	0.121027			25	37.052	103477	13405181	2	12	53616.6	0.386833
	26	37.052	126927	16443146	3	13	60707.5	0.963944			26	37.052	78019.5	10107239	2	13	20061.6	0.124213			26	37.052	104733	13567943	2	13	54873	0.395898
	27	37.052	208141	26964206	3	1	119316	1			27	37.052	205700	26647931	2	1	158706	1			27	37.052	351778	45572024	1	1	295515	1
	28	37.052	71086.5	9209080	3	2	-17739	-0.148673			28	37.052	43254	5603448	2	2	-3740.03	-0.0235658			28	37.052	50842.7	6586552	1	2	-5420.7	-0.0183432
	29	37.052	88825.5	11507127	3	3	0	0			29	37.052	46994	6087960	2	3	0	0			29	37.052	56263.4	7288790	1	3	0	0
	30	37.052	98785.7	12797446	3	4	9960.19	0.0834775			30	37.052	49984.5	6475376	2	4	2990.53	0.0188432			30	37.052	64767.9	8390529	1	4	8504.51	0.0287786
	31	37.052	112329	14551888	3	5	23503	0.196982			31	37.052	49542.2	6418072	2	5	2548.19	0.0160561			31	37.052	66559.3	8622594	1	5	10295.9	0.0348404
	32	37.052	105184	13626339	3	6	16358.6	0.137103			32	37.052	52160.4	6757248	2	6	5166.35	0.032553			32	37.052	71478	9259802	1	6	15214.6	0.051485
	33	37.052	118474	15347991	3	7	29648.3	0.248486			33	37.052	52774.7	6836830	2	7	5780.66	0.0364237			33	37.052	73471.8	9518097	1	7	17208.4	0.0582319
	34	37.052	117123	15173029	3	8	28297.7	0.237167			34	37.052	55890.6	7240488	2	8	8896.56	0.0560569			34	37.052	75244.5	9747745	1	8	18981.1	0.0642306
	35	37.052	114040	14773558	3	9	25214.1	0.211323			35	37.052	56698.4	7345142	2	9	9704.4	0.0611471			35	37.052	79928	10354479	1	9	23664.6	0.0800792
	36	37.052	114241	14799616	3	10	25415.3	0.213008			36	37.052	57173.2	7406648	2	10	10179.2	0.0641386			36	37.052	85651.7	11095965	1	10	29388.2	0.0994476
	37	37.052	113945	14761255	3	11	25119.2	0.210527			37	37.052	57755.4	7482076	2	11	10761.4	0.0678073			37	37.052	86167.9	11162839	1	11	29904.4	0.101194
	38	37.052	126436	16379541	3	12	37611	0.315222			38	37.052	58604.3	7592046	2	12	11610.3	0.073156			38	37.052	86956.3	11264977	1	12	30692.9	0.103862
	39	37.052	132333	17143385	3	13	43507.2	0.364639			39	37.052	58269.6	7548691	2	13	11275.6	0.0710473			39	37.052	91528	11857228	1	13	35264.6	0.119333
