# Supplementary material for: SRC and ERK Regulate the Turnover of Cytoskeletal Keratin Filaments
Source: Int J Mol Sci. 2025 Jun 7;26(12):5476. doi: 10.3390/ijms26125476 (PMC12193469; doi:10.3390/ijms26125476)
Supplement: Supplementary file 1 [file ijms-26-05476-s001.zip › Supplementary materials S2 FRAP calculations/FRAP_SRC inhibitors.xlsx]

## Sheet: 701
			60x80 px
0.5% DMSO										20 µM PP1										5 µM SKI-606
701_1		area	IntDen	RawIntDen	Slice	Frame	minus bg	normalized		701_2		area	IntDen	RawIntDen	Slice	Frame	minus bg	normalized		701_3		area	IntDen	RawIntDen	Slice	Frame	minus bg	normalized
cell 1	1	37.052	139610	18086166	1	1	92444.3	1		cell 1	1	37.052	365441	47341951	1	1	275706	1		cell 1	1	37.052	95965.7	12432122	1	1	58275.7	1
	2	37.052	41284.9	5348356	1	2	-5881.08	-0.0636175			2	37.052	83931.6	10873139	1	2	-5802.56	-0.0210462			2	37.052	32521.3	4213056	1	2	-5168.69	-0.0886938
	3	37.052	47166	6110235	1	3	0	0			3	37.052	89734.2	11624847	1	3	0	0			3	37.052	37690	4882648	1	3	0	0
	4	37.052	51632.5	6688865	1	4	4466.54	0.0483161			4	37.052	103843	13452603	1	4	14108.8	0.0511731			4	37.052	38365.9	4970204	1	4	675.86	0.0115976
	5	37.052	54607.7	7074299	1	5	7441.78	0.0805001			5	37.052	114385	14818239	1	5	24650.3	0.0894079			5	37.052	40529.1	5250442	1	5	2839.07	0.0487178
	6	37.052	60331.6	7815810	1	6	13165.6	0.142417			6	37.052	125933	16314267	1	6	36198.4	0.131293			6	37.052	40424.2	5236853	1	6	2734.17	0.0469179
	7	37.052	62562.6	8104828	1	7	15396.6	0.16655			7	37.052	140733	18231665	1	7	50999.2	0.184976			7	37.052	40276.7	5217743	1	7	2586.66	0.0443865
	8	37.052	67158	8700152	1	8	19992	0.21626			8	37.052	153022	19823601	1	8	63287.6	0.229547			8	37.052	41394.4	5362544	1	8	3704.4	0.0635668
	9	37.052	76551.4	9917051	1	9	29385.5	0.317872			9	37.052	142948	18518520	1	9	53213.4	0.193008			9	37.052	41750.7	5408703	1	9	4060.71	0.069681
	10	37.052	82594	10699855	1	10	35428.1	0.383237			10	37.052	153343	19865276	1	10	63609.3	0.230714			10	37.052	42933.3	5561905	1	10	5243.3	0.0899741
	11	37.052	89653.6	11614405	1	11	42487.6	0.459603			11	37.052	165523	21443110	1	11	75788.9	0.27489			11	37.052	45786.7	5931554	1	11	8096.69	0.138938
	12	37.052	86266.3	11175587	1	12	39100.3	0.422961			12	37.052	178453	23118155	1	12	88718.8	0.321787			12	37.052	44832.8	5807983	1	12	7142.82	0.122569
	13	37.052	89447.9	11587761	1	13	42282	0.457378			13	37.052	185374	24014797	1	13	95640.2	0.346891			13	37.052	47438.7	6145575	1	13	9748.75	0.167287
cell 2	14	37.052	221070	28639108	2	1	161225	1		cell 2	14	37.052	191769	24843176	2	1	138460	1		cell 2	14	37.052	240123	31107311	1	1	178796	1
	15	37.052	56593.2	7331508	2	2	-3252.3	-0.0201724			15	37.052	49962.4	6472513	2	2	-3345.83	-0.0241645			15	37.052	54972	7121488	1	2	-6354.71	-0.0355417
	16	37.052	59845.5	7752835	2	3	0	0			16	37.052	53308.3	6905957	2	3	0	0			16	37.052	61326.7	7944726	1	3	0	0
	17	37.052	64159.1	8311655	2	4	4313.63	0.0267554			17	37.052	58776.2	7614312	2	4	5467.91	0.0394908			17	37.052	65539.1	8490431	1	4	4212.39	0.0235598
	18	37.052	70603.6	9146520	2	5	10758.1	0.0667273			18	37.052	59480.1	7705502	2	5	6171.83	0.0445746			18	37.052	70064.3	9076657	1	5	8737.57	0.0488689
	19	37.052	79915	10352799	2	6	20069.6	0.124482			19	37.052	60434.6	7829150	2	6	7126.29	0.051468			19	37.052	72850.4	9437597	1	6	11523.7	0.0644518
	20	37.052	82897.3	10739143	2	7	23051.8	0.142979			20	37.052	63169.1	8183403	2	7	9860.83	0.0712176			20	37.052	75446	9773846	1	7	14119.3	0.0789687
	21	37.052	91040.2	11794037	2	8	31194.7	0.193486			21	37.052	62854	8142587	2	8	9545.76	0.0689421			21	37.052	75297.6	9754626	1	8	13970.9	0.0781389
	22	37.052	108457	14050347	2	9	48611.6	0.301514			22	37.052	63186.1	8185605	2	9	9877.82	0.0713404			22	37.052	74752.1	9683955	1	9	13425.4	0.0750879
	23	37.052	113665	14724983	2	10	53819.2	0.333815			23	37.052	62580	8107087	2	10	9271.73	0.066963			23	37.052	76277.7	9881587	1	10	14951	0.0836202
	24	37.052	116900	15144121	2	11	57054.6	0.353882			24	37.052	66335.9	8593649	2	11	13027.6	0.0940888			24	37.052	76558.6	9917983	1	11	15231.9	0.0851916
	25	37.052	124884	16178470	2	12	65038.9	0.403405			25	37.052	63704.8	8252806	2	12	10396.6	0.0750868			25	37.052	80798.9	10467302	1	12	19472.2	0.108907
	26	37.052	132634	17182361	2	13	72788.1	0.45147			26	37.052	64261.4	8324906	2	13	10953.1	0.0791064			26	37.052	80427	10419129	1	13	19100.3	0.106828
cell 3	27	37.052	111882	14494081	2	1	64763.9	1		cell 3	27	37.052	143430	18581056	2	1	84433.7	1		cell 3	27	37.052	400422	51873725	2	1	309830	1
	28	37.052	44567	5773543	2	2	-2551.44	-0.039396			28	37.052	56900.9	7371373	2	2	-2095.81	-0.024822			28	37.052	83029.8	10756309	2	2	-7562.27	-0.0244078
	29	37.052	47118.4	6104076	2	3	0	0			29	37.052	58996.7	7642880	2	3	0	0			29	37.052	90592.1	11735983	2	3	0	0
	30	37.052	57677.6	7471987	2	4	10559.1	0.163041			30	37.052	61532.4	7971369	2	4	2535.66	0.0300314			30	37.052	94955.6	12301270	2	4	4363.55	0.0140837
	31	37.052	60637.8	7855475	2	5	13519.3	0.208748			31	37.052	65142.3	8439023	2	5	6145.56	0.0727857			31	37.052	102247	13245909	2	5	11655.4	0.0376186
	32	37.052	61172.2	7924713	2	6	14053.8	0.217001			32	37.052	69152.9	8958594	2	6	10156.2	0.120286			32	37.052	103636	13425736	2	6	13043.5	0.0420989
	33	37.052	68516.1	8876097	2	7	21397.7	0.330396			33	37.052	72354	9373291	2	7	13357.3	0.158199			33	37.052	107753	13959187	2	7	17161.3	0.0553894
	34	37.052	74638.3	9669217	2	8	27519.9	0.424927			34	37.052	75013	9717756	2	8	16016.3	0.189691			34	37.052	107085	13872662	2	8	16493.4	0.0532337
	35	37.052	80547.7	10434759	2	9	33429.3	0.516172			35	37.052	71293	9235831	2	9	12296.3	0.145632			35	37.052	103753	13440973	2	9	13161.1	0.0424785
	36	37.052	87521.3	11338171	2	10	40402.9	0.623849			36	37.052	71942.4	9319963	2	10	12945.7	0.153324			36	37.052	103505	13408872	2	10	12913.3	0.0416787
	37	37.052	95636.1	12389431	2	11	48517.7	0.749148			37	37.052	73960.7	9581424	2	11	14964	0.177227			37	37.052	107187	13885814	2	11	16594.9	0.0535613
	38	37.052	104303	13512232	2	12	57184.8	0.882974			38	37.052	75603.6	9794261	2	12	16606.9	0.196686			38	37.052	109455	14179597	2	12	18862.7	0.0608807
	39	37.052	108537	14060746	2	13	61418.9	0.948351			39	37.052	74402.6	9638675	2	13	15405.9	0.182461			39	37.052	110884	14364740	2	13	20291.8	0.0654934
0.5% DMSO										20 µM PP1										5 µM SKI-606
701_4		area	IntDen	RawIntDen	Slice	Frame	minus bg	normalized		701_5		area	IntDen	RawIntDen	Slice	Frame	minus bg	normalized		701_6		area	IntDen	RawIntDen	Slice	Frame	minus bg	normalized
cell 1	1	37.052	272087	35248247	2	1	206250	1		cell 1	1	37.052	205308	26597208	3	1	120279	1		cell 1	1	37.052	321077	41594796	3	1	210527	1
	2	37.052	58850.6	7623951	2	2	-6986.45	-0.0338736			2	37.052	77012.6	9976795	3	2	-8017.21	-0.0666553			2	37.052	114086	14779518	3	2	3534.84	0.0167905
	3	37.052	65837	8529028	2	3	0	0			3	37.052	85029.8	11015405	3	3	0	0			3	37.052	110551	14321588	3	3	0	0
	4	37.052	73603.4	9535145	2	4	7766.39	0.0376552			4	37.052	86483.7	11203748	3	4	1453.85	0.0120874			4	37.052	112408	14562157	3	4	1856.99	0.00882071
	5	37.052	79597.4	10311647	2	5	13760.3	0.0667167			5	37.052	92784	12019942	3	5	7754.19	0.0644686			5	37.052	102555	13285786	3	5	-7995.53	-0.0379787
	6	37.052	88180.4	11423556	2	6	22343.4	0.108331			6	37.052	95788.4	12409158	3	6	10758.6	0.0894475			6	37.052	100493	13018622	3	6	-10057.8	-0.0477746
	7	37.052	99142.1	12843623	2	7	33305.1	0.161479			7	37.052	97947.8	12688906	3	7	12918	0.107401			7	37.052	101708	13176017	3	7	-8842.86	-0.0420035
	8	37.052	108864	14103131	2	8	43027.5	0.208618			8	37.052	102086	13225017	3	8	17056.4	0.141807			8	37.052	113706	14730275	3	8	3154.72	0.0149849
	9	37.052	116756	15125497	2	9	50919.3	0.246881			9	37.052	104234	13503216	3	9	19203.8	0.159661			9	37.052	112290	14546914	3	9	1739.33	0.00826181
	10	37.052	117915	15275648	2	10	52078.3	0.252501			10	37.052	105261	13636261	3	10	20230.8	0.1682			10	37.052	109827	14227798	3	10	-723.981	-0.00343891
	11	37.052	121327	15717620	2	11	55490	0.269042			11	37.052	108107	14004967	3	11	23076.9	0.191862			11	37.052	105112	13617058	3	11	-5438.39	-0.0258323
	12	37.052	129187	16735897	2	12	63350.2	0.307152			12	37.052	111729	14474181	3	12	26698.9	0.221975			12	37.052	105296	13640897	3	12	-5254.37	-0.0249582
	13	37.052	135169	17510775	2	13	69331.6	0.336153			13	37.052	116072	15036823	3	13	31042	0.258084			13	37.052	106985	13859698	3	13	-3565.41	-0.0169357
cell 2	14	37.052	180694	23408501	2	1	121119	1		cell 2	14	37.052	307873	39884221	2	1	228167	1		cell 2	14	36.434	237984	30830261	2	1	169624	1
	15	37.052	51959.6	6731239	2	2	-7616.03	-0.0628807			15	37.052	69368.6	8986535	2	2	-10337.9	-0.0453085			15	36.434	67287.7	8716959	2	2	-1072.01	-0.00631989
	16	37.052	59575.6	7717877	2	3	0	0			16	37.052	79706.5	10325782	2	3	0	0			16	36.434	68359.7	8855835	2	3	0	0
	17	37.052	67554.3	8751491	2	4	7978.64	0.0658746			17	37.052	82312.2	10663343	2	4	2605.69	0.0114201			17	36.434	76165.3	9867034	2	4	7805.62	0.0460171
	18	37.052	78703.9	10195902	2	5	19128.3	0.15793			18	37.052	89815.8	11635419	2	5	10109.3	0.0443067			18	36.434	73943.1	9579148	2	5	5583.38	0.0329161
	19	37.052	73392.3	9507794	2	6	13816.7	0.114076			19	37.052	89325.7	11571928	2	6	9619.21	0.0421587			19	36.434	82487.9	10686102	2	6	14128.1	0.0832908
	20	37.052	75896.4	9832200	2	7	16320.8	0.134751			20	37.052	97765.8	12665317	2	7	18059.3	0.0791495			20	36.434	89567.6	11603269	2	7	21207.9	0.125029
	21	37.052	78117.2	10119895	2	8	18541.6	0.153086			21	37.052	105845	13711929	2	8	26138.2	0.114558			21	36.434	95722.8	12400663	2	8	27363.1	0.161316
	22	37.052	77825.6	10082122	2	9	18250	0.150679			22	37.052	108008	13992239	2	9	28302	0.124041			22	36.434	94387.9	12227720	2	9	26028.2	0.153446
	23	37.052	79010.3	10235589	2	10	19434.7	0.16046			23	37.052	114366	14815783	2	10	34659.1	0.151903			23	36.434	95665	12393166	2	10	27305.3	0.160975
	24	37.052	80781.2	10465008	2	11	21205.6	0.175081			24	37.052	117702	15248050	2	11	37995.8	0.166527			24	36.434	94067.9	12186270	2	11	25708.2	0.15156
	25	37.052	78759.3	10203078	2	12	19183.7	0.158388			25	37.052	120168	15567458	2	12	40461.4	0.177333			25	36.434	95594.4	12384017	2	12	27234.6	0.160559
	26	37.052	77660.2	10060688	2	13	18084.6	0.149313			26	37.052	121224	15704217	2	13	41517.1	0.181959			26	36.434	91535.1	11858156	2	13	23175.4	0.136628
cell 3	27	37.052	430098	55718172	2	1	325733	1		cell 3	27	37.052	271370	35155263	2	1	218342	1		cell 3	27	36.434	198000	25650364	2	1	134641	1
	28	37.052	93282.6	12084540	2	2	-11082.9	-0.0340245			28	37.052	47136.1	6106367	2	2	-5891.91	-0.0269848			28	36.434	62094.4	8044178	2	2	-1264.07	-0.00938843
	29	37.052	104366	13520303	2	3	0	0			29	37.052	53028	6869650	2	3	0	0			29	36.434	63358.5	8207935	2	3	0	0
	30	37.052	115856	15008905	2	4	11490.8	0.0352767			30	37.052	57735.5	7479494	2	4	4707.49	0.0215602			30	36.434	72052.2	9334183	2	4	8693.7	0.0645694
	31	37.052	134001	17359559	2	5	29635.9	0.0909822			31	37.052	60883.8	7887355	2	5	7855.84	0.0359796			31	36.434	82387.5	10673104	2	5	19029.1	0.141332
	32	37.052	150614	19511635	2	6	46248.1	0.141982			32	37.052	62401.2	8083929	2	6	9373.23	0.0429292			32	36.434	103926	13463346	2	6	40567.4	0.3013
	33	37.052	164769	21345426	2	7	60403.5	0.185439			33	37.052	65286.7	8457734	2	7	12258.7	0.0561446			33	36.434	112583	14584865	2	7	49224.6	0.365599
	34	37.052	174535	22610553	2	8	70169.2	0.21542			34	37.052	64437.7	8347748	2	8	11409.7	0.0522562			34	36.434	124756	16161874	2	8	61397.8	0.456011
	35	37.052	183621	23787612	2	9	79255.1	0.243313			35	37.052	61776.7	8003023	2	9	8748.7	0.0400689			35	36.434	142853	18506206	2	9	79494.1	0.590415
	36	37.052	191023	24746512	2	10	86657	0.266037			36	37.052	60321.3	7814480	2	10	7293.31	0.0334032			36	36.434	163225	21145452	2	10	99866.9	0.741727
	37	37.052	202241	26199786	2	11	97875.1	0.300477			37	37.052	62948	8154762	2	11	9920	0.0454334			37	36.434	197143	25539354	2	11	133784	0.993636
	38	37.052	223483	28951711	2	12	119118	0.365692			38	37.052	66452.6	8608775	2	12	13424.6	0.0614844			38	36.434	212953	27587522	2	12	149594	1.11106
	39	37.052	239061	30969836	2	13	134696	0.413517			39	37.052	70858.9	9179595	2	13	17830.9	0.081665			39	36.434	219128	28387461	2	13	155769	1.15692	outlier
0.5% DMSO										20 µM PP1										5 µM SKI-606
701_7		area	IntDen	RawIntDen	Slice	Frame	minus bg	normalized		701_8		area	IntDen	RawIntDen	Slice	Frame	minus bg	normalized		701_9		area	IntDen	RawIntDen	Slice	Frame	minus bg	normalized
cell 1	1	37.052	346367	44871005	1	1	255471	1		cell 1	1	37.052	85640.1	11094466	2	1	56956.7	1		cell 1	1	37.052	242541	31420658	2	1	175028	1
	2	37.052	78096.2	10117170	1	2	-12800.3	-0.0501047			2	37.052	27945.8	3620307	2	2	-737.59	-0.01295			2	37.052	65034.7	8425089	2	2	-2478.93	-0.0141631
	3	37.052	90896.5	11775415	1	3	0	0			3	37.052	28683.4	3715860	2	3	0	0			3	37.052	67513.6	8746229	2	3	0	0
	4	37.052	111126	14396141	1	4	20229.8	0.0791866			4	37.052	30060	3894197	2	4	1376.61	0.0241695			4	37.052	76812.8	9950911	2	4	9299.15	0.0531295
	5	37.052	114170	14790409	1	5	23273.3	0.0910996			5	37.052	35177.3	4557133	2	5	6493.93	0.114015			5	37.052	84356.8	10928220	2	5	16843.2	0.0962314
	6	37.052	121002	15675534	1	6	30105.7	0.117844			6	37.052	36664	4749735	2	6	7980.66	0.140118			6	37.052	88682.4	11488584	2	6	21168.7	0.120945
	7	37.052	131261	17004540	1	7	40364.5	0.158001			7	37.052	38040.5	4928058	2	7	9357.16	0.164286			7	37.052	100228	12984287	2	7	32714.3	0.186909
	8	37.052	143474	18586742	1	8	52577.8	0.205808			8	37.052	40504.5	5247266	2	8	11821.2	0.207547			8	37.052	105687	13691439	2	8	38172.9	0.218096
	9	37.052	157076	20348770	1	9	66179.2	0.259048			9	37.052	41219.8	5339921	2	9	12536.4	0.220104			9	37.052	115649	14982051	2	9	48135.4	0.275016
	10	37.052	170033	22027303	1	10	79136.1	0.309766			10	37.052	40990	5310155	2	10	12306.6	0.21607			10	37.052	120541	15615788	2	10	53027.3	0.302965
	11	37.052	186643	24179116	1	11	95746.3	0.374784			11	37.052	40180.4	5205277	2	11	11497.1	0.201856			11	37.052	128655	16666995	2	11	61141.8	0.349326
	12	37.052	186122	24111709	1	12	95226	0.372747			12	37.052	40921.7	5301304	2	12	12238.3	0.21487			12	37.052	160871	20840387	2	12	93356.9	0.533383
	13	37.052	193723	25096314	1	13	102826	0.402498			13	37.052	38325.5	4964977	2	13	9642.15	0.169289			13	37.052	189780	24585488	2	13	122266	0.698552
cell 2	14	37.052	188759	24453261	2	1	134569	1		cell 2	14	37.052	279086	36154907	2	1	193488	1		cell 2	14	37.052	267216	34617188	3	1	170180	1
	15	37.052	45487.9	5892844	2	2	-8701.71	-0.0646634			15	37.052	79809.7	10339158	2	2	-5787.98	-0.0299139			15	37.052	91155.2	11808934	3	2	-5880.88	-0.0345568
	16	37.052	54189.6	7020129	2	3	0	0			16	37.052	85597.7	11088977	2	3	0	0			16	37.052	97036.1	12570787	3	3	0	0
	17	37.052	63889.9	8276783	2	4	9700.33	0.0720842			17	37.052	98413.1	12749173	2	4	12815.3	0.0662332			17	37.052	106657	13817188	3	4	9621.18	0.0565353
	18	37.052	70368.1	9116013	2	5	16178.5	0.120224			18	37.052	104842	13582003	2	5	19244.1	0.0994587			18	37.052	109493	14184594	3	5	12457.3	0.0732005
	19	37.052	74327.4	9628932	2	6	20137.8	0.149646			19	37.052	107206	13888267	2	6	21608.2	0.111677			19	37.052	118229	15316270	3	6	21192.9	0.124532
	20	37.052	83478	10814370	2	7	29288.4	0.217645			20	37.052	115067	14906616	2	7	29469	0.152304			20	37.052	122267	15839426	3	7	25231.2	0.148262
	21	37.052	79129.7	10251066	2	8	24940.2	0.185333			21	37.052	119920	15535348	2	8	34322.3	0.177387			21	37.052	131483	17033263	3	8	34446.6	0.202413
	22	37.052	83217.3	10780603	2	9	29027.7	0.215708			22	37.052	123596	16011589	2	9	37998.5	0.196387			22	37.052	138487	17940675	3	9	41451.1	0.243572
	23	37.052	84334.7	10925353	2	10	30145.1	0.224012			23	37.052	131598	17048172	2	10	46000	0.237741			23	37.052	148372	19221237	3	10	51336	0.301657
	24	37.052	90252.2	11691957	2	11	36062.6	0.267986			24	37.052	133166	17251370	2	11	47568.6	0.245847			24	37.052	153961	19945243	3	11	56924.7	0.334497
	25	37.052	94544.8	12248044	2	12	40355.2	0.299884			25	37.052	133029	17233568	2	12	47431.2	0.245137			25	37.052	172385	22332121	3	12	75349.4	0.442763
	26	37.052	96732.5	12531466	2	13	42543	0.316142			26	37.052	139951	18130369	2	13	54353.7	0.280915			26	37.052	174928	22661436	3	13	77891.5	0.457701
cell 3	27	37.052	135190	17513534	2	1	69911.8	1		cell 3	27	37.052	255554	33106402	3	1	117174	1		cell 3	27	37.052	204986	26555485	3	1	109958	1
	28	37.052	55444.1	7182654	2	2	-9834.08	-0.140664			28	37.052	121731	15769910	3	2	-16648.9	-0.142086			28	37.052	87141.8	11289006	3	2	-7886.62	-0.071724
	29	37.052	65278.2	8456635	2	3	0	0			29	37.052	138380	17926730	3	3	0	0			29	37.052	95028.4	12310699	3	3	0	0
	30	37.052	70921.8	9187749	2	4	5643.59	0.0807245			30	37.052	159826	20705098	3	4	21446.7	0.183032			30	37.052	100126	12971108	3	4	5097.81	0.0463615
	31	37.052	71439.1	9254765	2	5	6160.9	0.088124			31	37.052	165203	21401651	3	5	26823.5	0.228919			31	37.052	103266	13377796	3	5	8237.11	0.0749114
	32	37.052	78377	10153549	2	6	13098.8	0.187361			32	37.052	166769	21604580	3	6	28390	0.242288			32	37.052	105779	13703376	3	6	10750.3	0.0977675
	33	37.052	83140.8	10770688	2	7	17862.6	0.255502			33	37.052	172809	22386975	3	7	34429.4	0.29383			33	37.052	108556	14063160	3	7	13527.5	0.123025
	34	37.052	88536.2	11469655	2	8	23258	0.332677			34	37.052	168526	21832141	3	8	30146.5	0.257279			34	37.052	109580	14195871	3	8	14552	0.132341
	35	37.052	93212.1	12075397	2	9	27933.8	0.399559			35	37.052	170631	22104883	3	9	32251.9	0.275247			35	37.052	105822	13708922	3	9	10793.1	0.0981568
	36	37.052	93746.8	12144670	2	10	28468.6	0.407207			36	37.052	196449	25449483	3	10	58069.4	0.495581			36	37.052	108891	14106533	3	10	13862.4	0.12607
	37	37.052	105820	13708691	2	11	40541.5	0.579896			37	37.052	187893	24341057	3	11	49513.3	0.42256			37	37.052	108174	14013628	3	11	13145.2	0.119548
	38	37.052	117031	15161114	2	12	51753	0.740262			38	37.052	188185	24378863	3	12	49805.1	0.425051			38	37.052	111888	14494857	3	12	16859.9	0.15333
	39	37.052	117453	15215737	2	13	52174.7	0.746293			39	37.052	195428	25317258	3	13	57048.8	0.48687			39	37.052	108239	14022067	3	13	13210.3	0.12014
0.5% DMSO										20 µM PP1										5 µM SKI-606
701_10		area	IntDen	RawIntDen	Slice	Frame	minus bg	normalized		701_11		area	IntDen	RawIntDen	Slice	Frame	minus bg	normalized		701_12		area	IntDen	RawIntDen	Slice	Frame	minus bg	normalized
cell 1	1	37.052	250091	32398675	2	1	182699	1		cell 1	1	37.052	110051	14256792	1	1	63840.1	1		cell 1	1	37.052	183473	23768423	3	1	98758.1	1
	2	37.052	62584.3	8107639	2	2	-4807.61	-0.0263144			2	37.052	41167	5333079	1	2	-5043.59	-0.0790035			2	37.052	77927.6	10095337	3	2	-6786.8	-0.0687214
	3	37.052	67391.9	8730453	2	3	0	0			3	37.052	46210.5	5986464	1	3	0	0			3	37.052	84714.4	10974550	3	3	0	0
	4	37.052	83257.8	10785840	2	4	15865.9	0.0868416			4	37.052	47386.2	6138769	1	4	1175.67	0.0184158			4	37.052	97019.7	12568661	3	4	12305.2	0.1246
	5	37.052	92446.1	11976163	2	5	25054.2	0.137134			5	37.052	48169.5	6240238	1	5	1958.92	0.0306849			5	37.052	102139	13231830	3	5	17424.3	0.176434
	6	37.052	90328.1	11701790	2	6	22936.3	0.125541			6	37.052	49431.7	6403761	1	6	3221.19	0.0504571			6	37.052	100962	13079335	3	6	16247.2	0.164515
	7	37.052	100254	12987610	2	7	32861.7	0.179868			7	37.052	48701.2	6309121	1	7	2490.64	0.0390138			7	37.052	103319	13384690	3	7	18604.3	0.188382
	8	37.052	106818	13838004	2	8	39426.1	0.215798			8	37.052	50329.1	6520017	1	8	4118.59	0.0645141			8	37.052	109262	14154570	3	8	24547.1	0.248558
	9	37.052	119174	15438694	2	9	51782.1	0.283428			9	37.052	49694.9	6437853	1	9	3484.35	0.0545793			9	37.052	116520	15094894	3	9	31805.6	0.322056
	10	37.052	129279	16747718	2	10	61886.6	0.338735			10	37.052	51937.9	6728432	1	10	5727.38	0.0897145			10	37.052	123453	15993067	3	10	38738.8	0.392259
	11	37.052	140430	18192414	2	11	73038.5	0.399775			11	37.052	53170.4	6888092	1	11	6959.82	0.10902			11	37.052	126221	16351593	3	11	41506.3	0.420283
	12	37.052	150306	19471841	2	12	82914.6	0.453832			12	37.052	53427.5	6921403	1	12	7216.95	0.113047			12	37.052	125521	16260972	3	12	40806.8	0.4132
	13	37.052	167649	21718483	2	13	100257	0.548754			13	37.052	55409.8	7178207	1	13	9199.27	0.144099			13	37.052	134347	17404388	3	13	49633	0.502572
cell 2	14	37.052	283936	36783275	2	1	213259	1		cell 2	14	37.052	546720	70826290	2	1	417548	1		cell 2	14	37.052	427892	55432422	2	1	320063	1
	15	37.052	65572.2	8494715	2	2	-5105.02	-0.0239381			15	37.052	112646	14592966	2	2	-16527.1	-0.0395814			15	37.052	94314.1	12218161	2	2	-13515.1	-0.0422263
	16	37.052	70677.2	9156058	2	3	0	0			16	37.052	129173	16734016	2	3	0	0			16	37.052	107829	13969007	2	3	0	0
	17	37.052	85334.1	11054828	2	4	14656.9	0.0687282			17	37.052	118786	15388466	2	4	-10386.5	-0.0248751			17	37.052	128403	16634280	2	4	20573.7	0.0642801
	18	37.052	91405.1	11841306	2	5	20727.9	0.0971957			18	37.052	129613	16790994	2	5	439.823	0.00105335			18	37.052	137771	17847919	2	5	29942	0.0935502
	19	37.052	97175.7	12588874	2	6	26498.5	0.124255			19	37.052	125817	16299349	2	6	-3355.27	-0.00803566			19	37.052	153445	19878465	2	6	45616.1	0.142522
	20	37.052	102831	13321487	2	7	32153.7	0.150773			20	37.052	120951	15668930	2	7	-8221.58	-0.0196902			20	37.052	160698	20818090	2	7	52869.2	0.165184
	21	37.052	106047	13738177	2	8	35370.2	0.165855			21	37.052	116836	15135799	2	8	-12336.9	-0.0295461			21	37.052	175229	22700448	2	8	67399.5	0.210582
	22	37.052	116686	15116326	2	9	46008.3	0.215739			22	37.052	112693	14599131	2	9	-16479.5	-0.0394675			22	37.052	166909	21622660	2	9	59079.9	0.184588
	23	37.052	127897	16568761	2	10	57219.9	0.268312			23	37.052	123132	15951490	2	10	-6040.45	-0.0144665			23	37.052	166693	21594633	2	10	58863.5	0.183912
	24	37.052	151684	19650308	2	11	81006.9	0.379852			24	37.052	125334	16236768	2	11	-3838.34	-0.00919259			24	37.052	173710	22503645	2	11	65880.3	0.205835
	25	37.052	159623	20678751	2	12	88945.6	0.417078			25	37.052	117613	15236488	2	12	-11559.7	-0.0276847			25	37.052	182712	23669885	2	12	74882.7	0.233962
	26	37.052	181861	23559647	2	13	111184	0.521355			26	37.052	115797	15001228	2	13	-13375.7	-0.0320339			26	37.052	203899	26414590	2	13	96069.6	0.300158
cell 3	27	37.052	219410	28423993	2	1	147091	1		cell 3	27	37.052	167837	21742865	3	1	77656.1	1		cell 3	27	37.052	323898	41960253	2	1	252793	1
	28	37.052	65036.8	8425365	2	2	-7281.78	-0.0495053			28	37.052	82292.4	10660783	3	2	-7888.38	-0.101581			28	37.052	63530.4	8230205	2	2	-7574.68	-0.0299639
	29	37.052	72318.6	9368702	2	3	0	0			29	37.052	90180.8	11682704	3	3	0	0			29	37.052	71105	9211486	2	3	0	0
	30	37.052	85741.3	11107575	2	4	13422.7	0.0912541			30	37.052	89574	11604093	3	4	-606.811	-0.00781408			30	37.052	81140.2	10511515	2	4	10035.1	0.039697
	31	37.052	94881.7	12291693	2	5	22563.1	0.153395			31	37.052	94754	12275148	3	5	4573.18	0.0588901			31	37.052	86901.4	11257863	2	5	15796.3	0.0624871
	32	37.052	90543.3	11729668	2	6	18224.7	0.123901			32	37.052	86442.1	11198364	3	6	-3738.7	-0.0481444			32	37.052	89615.3	11609440	2	6	18510.2	0.0732227
	33	37.052	93665.1	12134089	2	7	21346.5	0.145124			33	37.052	83530.5	10821180	3	7	-6650.25	-0.0856372			33	37.052	90545.4	11729937	2	7	19440.4	0.0769022
	34	37.052	98941.1	12817580	2	8	26622.5	0.180993			34	37.052	84221.4	10910678	3	8	-5959.4	-0.0767409			34	37.052	105079	13612719	2	8	33973.9	0.134394
	35	37.052	104966	13598147	2	9	32647.8	0.221956			35	37.052	81250.2	10525769	3	9	-8930.58	-0.115002			35	37.052	109340	14164693	2	9	38234.7	0.151249
	36	37.052	113943	14761005	2	10	41624.1	0.282982			36	37.052	88752.8	11497713	3	10	-1427.98	-0.0183885			36	37.052	122172	15827116	2	10	51067.2	0.202012
	37	37.052	117256	15190275	2	11	44937.7	0.30551			37	37.052	81612.4	10572693	3	11	-8568.36	-0.110337			37	37.052	130989	16969349	2	11	59884.3	0.23689
	38	37.052	120565	15618927	2	12	48246.6	0.328005			38	37.052	94795.6	12280543	3	12	4614.82	0.0594264			38	37.052	132633	17182344	2	12	61528.4	0.243394
	39	37.052	117695	15247040	2	13	45375.9	0.308488			39	37.052	89355.6	11575801	3	13	-825.202	-0.0106264			39	37.052	131778	17071499	2	13	60672.8	0.240009

## Sheet: 702
			60x80 px
0.5% DMSO										20 µM PP1										5 µM SKI-606
702_1		area	IntDen	RawIntDen	Slice	Frame	minus bg	normalized		702_2		area	IntDen	RawIntDen	Slice	Frame	minus bg	normalized		702_3		area	IntDen	RawIntDen	Slice	Frame	minus bg	normalized
	1	37.052	183910	23825120	1	1	134178	1			1	37.052	105033	13606729	2	1	69511.3	1			1	37.052	274058	35503505	2	1	205122	1
	2	37.052	47841.3	6197725	1	2	-1890.47	-0.0140892			2	37.052	31266.8	4050538	2	2	-4254.58	-0.0612071			2	37.052	61513.7	7968948	2	2	-7421.53	-0.036181
	3	37.052	49731.8	6442631	1	3	0	0			3	37.052	35521.4	4601709	2	3	0	0			3	37.052	68935.2	8930389	2	3	0	0
	4	37.052	59245.6	7675124	1	4	9513.82	0.0709043			4	37.052	38352.6	4968480	2	4	2831.17	0.0407296			4	37.052	76686.5	9934552	2	4	7751.31	0.0377887
	5	37.052	62671.7	8118967	1	5	12939.9	0.0964382			5	37.052	39981.3	5179480	2	5	4459.91	0.064161			5	37.052	85207.3	11038393	2	5	16272	0.0793284
	6	37.052	70122.6	9084210	1	6	20390.8	0.151968			6	37.052	40565.5	5255168	2	6	5044.16	0.0725661			6	37.052	88356.7	11446402	2	6	19421.5	0.0946827
	7	37.052	78493	10168584	1	7	28761.3	0.214351			7	37.052	43691.9	5660183	2	7	8170.54	0.117543			7	37.052	96579	12511574	2	7	27643.8	0.134767
	8	37.052	84234.9	10912428	1	8	34503.1	0.257144			8	37.052	42948.6	5563892	2	8	7427.26	0.10685			8	37.052	96817.2	12542430	2	8	27882	0.135928
	9	37.052	87880.9	11384752	1	9	38149.1	0.284316			9	37.052	43749.2	5667599	2	9	8227.79	0.118366			9	37.052	101447	13142260	2	9	32512.2	0.158501
	10	37.052	91372.7	11837115	1	10	41640.9	0.31034			10	37.052	44467.3	5760632	2	10	8945.93	0.128697			10	37.052	102812	13319024	2	10	33876.6	0.165153
	11	37.052	97038.6	12571116	1	11	47306.8	0.352567			11	37.052	46146.6	5978174	2	11	10625.2	0.152855			11	37.052	109089	14132270	2	11	40154.2	0.195757
	12	37.052	95994.1	12435803	1	12	46262.3	0.344782			12	37.052	44834.5	5808196	2	12	9313.08	0.133979			12	37.052	113250	14671322	2	12	44315.2	0.216043
	13	37.052	97766.9	12665467	1	13	48035.1	0.357995			13	37.052	47052	6095471	2	13	11530.6	0.165881			13	37.052	123188	15958675	2	13	54252.5	0.264489
	14	37.052	134578	17434282	2	1	92067.3	1			14	37.052	211626	27415696	2	1	152742	1			14	37.052	222054	28766553	2	1	160418	1
	15	37.052	38943.1	5044983	2	2	-3567.79	-0.0387519			15	37.052	50653.3	6562012	2	2	-8231.58	-0.0538922			15	37.052	54031.1	6999602	2	2	-7604.98	-0.0474073
	16	37.052	42510.9	5507181	2	3	0	0			16	37.052	58884.9	7628394	2	3	0	0			16	37.052	61636.1	7984809	2	3	0	0
	17	37.052	49950.6	6470976	2	4	7439.7	0.0808071			17	37.052	62678.9	8119902	2	4	3794.03	0.0248396			17	37.052	70948.8	9191248	2	4	9312.71	0.0580528
	18	37.052	57148.2	7403415	2	5	14637.4	0.158985			18	37.052	68811.4	8914348	2	5	9926.5	0.0649889			18	37.052	77682.1	10063522	2	5	16045.9	0.100026
	19	37.052	58120.3	7529347	2	6	15609.4	0.169544			19	37.052	70870.9	9181155	2	6	11986	0.0784726			19	37.052	85045.4	11017430	2	6	23409.3	0.145927
	20	37.052	64997	8420210	2	7	22486.2	0.244236			20	37.052	76235	9876062	2	7	17350.1	0.113591			20	37.052	91645.6	11872460	2	7	30009.4	0.18707
	21	37.052	68491.2	8872864	2	8	25980.3	0.282188			21	37.052	77475.1	10036708	2	8	18590.2	0.12171			21	37.052	99323.7	12867148	2	8	37687.6	0.234934
	22	37.052	67611.8	8758942	2	9	25100.9	0.272636			22	37.052	79936.8	10355616	2	9	21051.9	0.137827			22	37.052	101580	13159379	2	9	39943.4	0.248996
	23	37.052	75282.6	9752682	2	10	32771.8	0.355954			23	37.052	85956.5	11135453	2	10	27071.6	0.177238			23	37.052	103305	13382853	2	10	41668.4	0.259749
	24	37.052	80466.5	10424235	2	11	37955.6	0.412259			24	37.052	89519.5	11597035	2	11	30634.6	0.200565			24	37.052	105508	13668269	2	11	43871.6	0.273483
	25	37.052	86840.5	11249974	2	12	44329.6	0.481491			25	37.052	86481	11203400	2	12	27596.1	0.180672			25	37.052	105206	13629154	2	12	43569.7	0.271601
	26	37.052	93708.1	12139651	2	13	51197.2	0.556084			26	37.052	90805.7	11763653	2	13	31920.8	0.208985			26	37.052	109565	14193923	2	13	47929.2	0.298777
	27	37.052	201230	26068894	2	1	148059	1			27	37.052	166609	21583768	2	1	120136	1			27	37.052	243021	31482730	2	1	168261	1
	28	37.052	50342.7	6521776	2	2	-2828.3	-0.0191025			28	37.052	38230.9	4952718	2	2	-8242.23	-0.0686077			28	37.052	68504.8	8874633	2	2	-6255.2	-0.0371757
	29	37.052	53171	6888176	2	3	0	0			29	37.052	46473.1	6020479	2	3	0	0			29	37.052	74760	9684979	2	3	0	0
	30	37.052	60605.9	7851349	2	4	7434.9	0.0502157			30	37.052	52697.8	6826874	2	4	6224.7	0.0518139			30	37.052	82078.1	10633014	2	4	7318.04	0.0434923
	31	37.052	65862.4	8532318	2	5	12691.4	0.0857185			31	37.052	57015.4	7386207	2	5	10542.3	0.0877532			31	37.052	92934.7	12039471	2	5	18174.7	0.108015
	32	37.052	70862	9179997	2	6	17691	0.119486			32	37.052	56969.1	7380214	2	6	10496	0.0873681			32	37.052	93476.7	12109686	2	6	18716.7	0.111237
	33	37.052	77786.1	10077001	2	7	24615.1	0.166252			33	37.052	59315.6	7684198	2	7	12842.5	0.1069			33	37.052	100132	12971824	2	7	25371.7	0.150788
	34	37.052	79154.7	10254302	2	8	25983.7	0.175495			34	37.052	61383.2	7952051	2	8	14910.1	0.124111			34	37.052	105384	13652184	2	8	30623.5	0.182001
	35	37.052	80989.1	10491936	2	9	27818	0.187885			35	37.052	63061.9	8169522	2	9	16588.8	0.138084			35	37.052	102871	13326684	2	9	28110.9	0.167068
	36	37.052	89996	11658762	2	10	36825	0.248718			36	37.052	66821.3	8656543	2	10	20348.2	0.169377			36	37.052	108102	14004365	2	10	33342.1	0.198157
	37	37.052	91501.8	11853835	2	11	38330.8	0.258888			37	37.052	68997.9	8938511	2	11	22524.8	0.187495			37	37.052	114482	14830901	2	11	39722.3	0.236076
	38	37.052	94377.3	12226349	2	12	41206.3	0.278309			38	37.052	73110.5	9471294	2	12	26637.4	0.221728			38	37.052	116775	15127855	2	12	42014.5	0.249699
	39	37.052	102176	13236706	2	13	49005.4	0.330985			39	37.052	75105.9	9729782	2	13	28632.7	0.238337			39	37.052	119827	15523239	2	13	45066.5	0.267838
0.5% DMSO										20 µM PP1										5 µM SKI-606
702_4		area	IntDen	RawIntDen	Slice	Frame	minus bg	normalized		702_5		area	IntDen	RawIntDen	Slice	Frame	minus bg	normalized		702_6		area	IntDen	RawIntDen	Slice	Frame	minus bg	normalized
	1	37.052	224090	29030331	1	1	152045	1			1	37.052	319322	41367361	2	1	243116	1			1	37.052	178410	23112573	2	1	122043	1
	2	37.052	68244.8	8840945	1	2	-3800.47	-0.0249957			2	37.052	65988.8	8548687	2	2	-10217	-0.0420253			2	37.052	51650.6	6691205	2	2	-4716.7	-0.038648
	3	37.052	72045.2	9333287	1	3	0	0			3	37.052	76205.8	9872276	2	3	0	0			3	37.052	56367.3	7302242	2	3	0	0
	4	37.052	78742.4	10200884	1	4	6697.13	0.0440471			4	37.052	82216.2	10650908	2	4	6010.39	0.0247223			4	37.052	62705.1	8123289	2	4	6337.8	0.051931
	5	37.052	82685.4	10711697	1	5	10640.2	0.0699806			5	37.052	86075.1	11150827	2	5	9869.36	0.0405953			5	37.052	62738	8127559	2	5	6370.76	0.0522011
	6	37.052	88068.6	11409077	1	6	16023.4	0.105386			6	37.052	94386.3	12227519	2	6	18180.5	0.0747813			6	37.052	65326.3	8462867	2	6	8959.06	0.0734093
	7	37.052	88569.3	11473936	1	7	16524	0.108679			7	37.052	94083.9	12188342	2	7	17878.1	0.0735374			7	37.052	67529.8	8748327	2	7	11162.6	0.0914646
	8	37.052	91233	11819018	1	8	19187.8	0.126198			8	37.052	93904.3	12165074	2	8	17698.5	0.0727986			8	37.052	71806.4	9302341	2	8	15439.1	0.126506
	9	37.052	94481	12239791	1	9	22435.8	0.14756			9	37.052	101190	13108928	2	9	24984.3	0.102767			9	37.052	69135.4	8956327	2	9	12768.2	0.104621
	10	37.052	94026.5	12180904	1	10	21981.2	0.144571			10	37.052	103953	13466828	2	10	27747	0.114131			10	37.052	73496.7	9521321	2	10	17129.5	0.140356
	11	37.052	98040.6	12700923	1	11	25995.4	0.170972			11	37.052	109317	14161733	2	11	33111.1	0.136194			11	37.052	76616.8	9925516	2	11	20249.5	0.165922
	12	37.052	100836	13063117	1	12	28791.2	0.18936			12	37.052	109190	14145287	2	12	32984.1	0.135672			12	37.052	80497.7	10428278	2	12	24130.4	0.197721
	13	37.052	100811	13059819	1	13	28765.7	0.189192			13	37.052	99570.3	12899086	2	13	23364.5	0.0961042			13	37.052	86160.1	11161828	2	13	29792.8	0.244118
	14	37.052	207728	26910713	2	1	153006	1			14	37.052	408666	52941641	2	1	332522	1			14	37.052	124069	16072896	3	1	59049.5	1
	15	37.052	51276	6642686	2	2	-3445.95	-0.0225216			15	37.052	69436.5	8995336	2	2	-6707.11	-0.0201704			15	37.052	59810.9	7748354	3	2	-5209.08	-0.0882155
	16	37.052	54722	7089101	2	3	0	0			16	37.052	76143.7	9864226	2	3	0	0			16	37.052	65020	8423178	3	3	0	0
	17	37.052	63498.3	8226047	2	4	8776.28	0.0573589			17	37.052	88455.8	11459236	2	4	12312.2	0.0370266			17	37.052	67068.2	8688529	3	4	2048.29	0.0346877
	18	37.052	65682.3	8508988	2	5	10960.4	0.0716333			18	37.052	94569.6	12251263	2	5	18425.9	0.0554127			18	37.052	65112.7	8435196	3	5	92.77	0.00157106
	19	37.052	71719	9291022	2	6	16997	0.111087			19	37.052	100934	13075700	2	6	24789.9	0.0745512			19	37.052	68825.3	8916152	3	6	3805.35	0.0644434
	20	37.052	72023	9330401	2	7	17301	0.113074			20	37.052	104246	13504871	2	7	28102.8	0.084514			20	37.052	70988	9196319	3	7	5968.01	0.101068
	21	37.052	73381	9506336	2	8	18659.1	0.121949			21	37.052	110972	14376204	2	8	34828.7	0.104741			21	37.052	68982.3	8936485	3	8	3962.31	0.0671014
	22	37.052	73385.5	9506909	2	9	18663.5	0.121978			22	37.052	115704	14989193	2	9	39560.5	0.118971			22	37.052	68523.3	8877032	3	9	3503.38	0.0593295
	23	37.052	75370.7	9764091	2	10	20648.7	0.134953			23	37.052	125305	16232945	2	10	49161.2	0.147844			23	37.052	70973	9194377	3	10	5953.02	0.100814
	24	37.052	79527	10302532	2	11	24805	0.162118			24	37.052	131861	17082329	2	11	55717.8	0.167561			24	37.052	70078.6	9078511	3	11	5058.63	0.0856676
	25	37.052	82928.8	10743224	2	12	28206.8	0.18435			25	37.052	136716	17711192	2	12	60572.1	0.18216			25	37.052	68132.1	8826343	3	12	3112.1	0.0527033
	26	37.052	84036.2	10886689	2	13	29314.2	0.191588			26	37.052	140648	18220597	2	13	64504.3	0.193985			26	37.052	73070.2	9466072	3	13	8050.28	0.136331
	27	37.052	234571	30388169	2	1	161103	1			27	37.052	428594	55523369	3	1	316925	1			27	37.052	114137	14786188	3	1	50057	1
	28	37.052	65256	8453762	2	2	-8212.49	-0.0509766			28	37.052	102752	13311234	3	2	-8917.36	-0.0281371			28	37.052	58189.1	7538260	3	2	-5891.01	-0.117686
	29	37.052	73468.5	9517670	2	3	0	0			29	37.052	111669	14466456	3	3	0	0			29	37.052	64080.1	8301426	3	3	0	0
	30	37.052	83246.2	10784346	2	4	9777.69	0.0606922			30	37.052	113647	14722655	3	4	1977.64	0.00624009			30	37.052	68350	8854574	3	4	4269.84	0.0852997
	31	37.052	86276.6	11176925	2	5	12808.1	0.0795024			31	37.052	126830	16430571	3	5	15161.3	0.0478388			31	37.052	67956.6	8803610	3	5	3876.44	0.0774406
	32	37.052	91849.5	11898881	2	6	18381	0.114095			32	37.052	125032	16197557	3	6	13362.7	0.0421634			32	37.052	73332.7	9500076	3	6	9252.58	0.184841
	33	37.052	94230.9	12207386	2	7	20762.4	0.128876			33	37.052	137118	17763245	3	7	25448.5	0.080298			33	37.052	71967.3	9323193	3	7	7887.19	0.157564
	34	37.052	99771.8	12925197	2	8	26303.3	0.16327			34	37.052	144239	18685862	3	8	32570.3	0.10277			34	37.052	69024.4	8941941	3	8	4944.24	0.0987723
	35	37.052	102342	13258096	2	9	28873	0.179221			35	37.052	149576	19377273	3	9	37907.4	0.11961			35	37.052	70553.2	9139990	3	9	6473.02	0.129313
	36	37.052	109270	14155710	2	10	35801.8	0.222229			36	37.052	161848	20966967	3	10	50178.6	0.158329			36	37.052	73450.4	9515319	3	10	9370.25	0.187192
	37	37.052	120475	15607280	2	11	47006.7	0.291781			37	37.052	170194	22048165	3	11	58524.5	0.184663			37	37.052	74442.7	9643874	3	11	10362.6	0.207016
	38	37.052	120113	15560378	2	12	46644.7	0.289533			38	37.052	175719	22763964	3	12	64049.9	0.202098			38	37.052	75116.4	9731145	3	12	11036.2	0.220474
	39	37.052	121673	15762468	2	13	48204.7	0.299217			39	37.052	170028	22026744	3	13	58359.2	0.184142			39	37.052	82126.6	10639301	3	13	18046.5	0.360518
0.5% DMSO										20 µM PP1										5 µM SKI-606
702_7		area	IntDen	RawIntDen	Slice	Frame	minus bg	normalized		702_8		area	IntDen	RawIntDen	Slice	Frame	minus bg	normalized		702_9		area	IntDen	RawIntDen	Slice	Frame	minus bg	normalized
	1	37.052	189780	24585541	1	1	121329	1			1	37.052	315101	40820557	2	1	184955	1			1	37.052	162254	21019658	2	1	103982	1
	2	37.052	48666.8	6304666	1	2	-19783.9	-0.163059			2	37.052	106071	13741277	2	2	-24074.4	-0.130164			2	37.052	50530.4	6546096	2	2	-7741.72	-0.0744524
	3	37.052	68450.7	8867619	1	3	0	0			3	37.052	130146	16860062	2	3	0	0			3	37.052	58272.2	7549017	2	3	0	0
	4	37.052	80529.4	10432393	1	4	12078.8	0.0995535			4	37.052	130192	16865995	2	4	45.798	0.000247617			4	37.052	60899.4	7889374	2	4	2627.27	0.0252666
	5	37.052	86141.7	11159445	1	5	17691	0.14581			5	37.052	141151	18285740	2	5	11005.1	0.0595012			5	37.052	61722.3	7995980	2	5	3450.18	0.0331805
	6	37.052	87600.4	11348415	1	6	19149.7	0.157832			6	37.052	132581	17175515	2	6	2435.04	0.0131655			6	37.052	64566.2	8364393	2	6	6294.03	0.0605299
	7	37.052	91152.2	11808550	1	7	22701.6	0.187107			7	37.052	150104	19445618	2	7	19958.4	0.107909			7	37.052	65461.3	8480354	2	7	7189.15	0.0691383
	8	37.052	99872.7	12938272	1	8	31422.1	0.258982			8	37.052	142466	18456126	2	8	12320.3	0.0666123			8	37.052	66875.5	8663556	2	8	8603.32	0.0827384
	9	37.052	98903	12812648	1	9	30452.4	0.250989			9	37.052	136463	17678509	2	9	6317.73	0.0341582			9	37.052	67118.6	8695048	2	9	8846.41	0.0850762
	10	37.052	105839	13711220	1	10	37388.6	0.308158			10	37.052	138346	17922442	2	10	8200.69	0.0443388			10	37.052	69002	8939037	2	10	10729.8	0.103189
	11	37.052	106352	13777608	1	11	37901	0.312382			11	37.052	143265	18559596	2	11	13119	0.0709307			11	37.052	70462.4	9128230	2	11	12190.2	0.117234
	12	37.052	112598	14586852	1	12	44147.7	0.363867			12	37.052	155534	20149105	2	12	25388.7	0.137269			12	37.052	68357.5	8855545	2	12	10085.3	0.0969908
	13	37.052	110569	14323934	1	13	42118.2	0.34714			13	37.052	163319	21157548	2	13	33173	0.179357			13	37.052	72360.9	9374179	2	13	14088.7	0.135492
	14	37.052	233186	30208737	2	1	164507	1			14	37.052	200861	26021094	2	1	107386	1			14	37.052	174503	22606483	2	1	119156	1
	15	37.052	55711.7	7217318	2	2	-12967.2	-0.0788246			15	37.052	78210	10131922	2	2	-15265.7	-0.142157			15	37.052	46979.2	6086040	2	2	-8368.25	-0.0702294
	16	37.052	68679	8897192	2	3	0	0			16	37.052	93475.7	12109551	2	3	0	0			16	37.052	55347.4	7170126	2	3	0	0
	17	37.052	77499.1	10039825	2	4	8820.18	0.0536157			17	37.052	86299	11179823	2	4	-7176.73	-0.0668314			17	37.052	58889.7	7629013	2	4	3542.23	0.0297277
	18	37.052	86490.5	11204633	2	5	17811.5	0.108272			18	37.052	87533.1	11339698	2	5	-5942.63	-0.0553392			18	37.052	56481.1	7316985	2	5	1133.63	0.00951384
	19	37.052	92099.3	11931239	2	6	23420.3	0.142366			19	37.052	89829.4	11637187	2	6	-3646.26	-0.0339548			19	37.052	61999.7	8031908	2	6	6652.24	0.0558281
	20	37.052	96252.7	12469299	2	7	27573.7	0.167614			20	37.052	101984	13211764	2	7	8508.17	0.0792301			20	37.052	63355.9	8207601	2	7	8008.45	0.0672098
	21	37.052	113627	14720077	2	8	44947.8	0.273227			21	37.052	105228	13632042	2	8	11752.4	0.109441			21	37.052	68908.3	8926898	2	8	13560.8	0.113807
	22	37.052	120974	15671924	2	9	52295.3	0.31789			22	37.052	101452	13142821	2	9	7975.99	0.0742743			22	37.052	72651.6	9411838	2	9	17304.2	0.145223
	23	37.052	123596	16011570	2	10	54917.1	0.333827			23	37.052	97381.3	12615509	2	10	3905.58	0.0363696			23	37.052	72907.2	9444954	2	10	17559.8	0.147368
	24	37.052	130548	16912214	2	11	61869.3	0.376088			24	37.052	95232.2	12337099	2	11	1756.48	0.0163568			24	37.052	73378.2	9505963	2	11	18030.7	0.15132
	25	37.052	144490	18718300	2	12	75810.8	0.460835			25	37.052	98989.7	12823878	2	12	5514.01	0.0513478			25	37.052	74586.4	9662488	2	12	19239	0.161461
	26	37.052	148210	19200188	2	13	79530.6	0.483447			26	37.052	95186.8	12331223	2	13	1711.12	0.0159344			26	37.052	77201.1	10001209	2	13	21853.6	0.183404
	27	37.052	158783	20569993	1	1	97580.1	1			27	37.052	294635	38169306	3	1	151076	1			27	37.052	211001	27334687	2	1	147439	1
	28	37.052	46180.2	5982536	1	2	-15023	-0.153955			28	37.052	134333	17402467	3	2	-9226.66	-0.0610729			28	37.052	55782.9	7226536	2	2	-7779.22	-0.0527623
	29	37.052	61203.2	7928727	1	3	0	0			29	37.052	143559	18597758	3	3	0	0			29	37.052	63562.1	8234315	2	3	0	0
	30	37.052	66356.3	8596300	1	4	5153.11	0.052809			30	37.052	154693	20040118	3	4	11133.8	0.0736968			30	37.052	67008.6	8680807	2	4	3446.55	0.0233761
	31	37.052	70471.4	9129400	1	5	9268.2	0.0949804			31	37.052	175265	22705116	3	5	31705.4	0.209864			31	37.052	67678.5	8767587	2	5	4116.42	0.0279195
	32	37.052	78418.9	10158980	1	6	17215.7	0.176426			32	37.052	171345	22197340	3	6	27785.8	0.183919			32	37.052	71877.2	9311521	2	6	8315.14	0.0563971
	33	37.052	79901.6	10351059	1	7	18698.4	0.191621			33	37.052	180641	23401559	3	7	37081.4	0.245448			33	37.052	71893.4	9313618	2	7	8331.33	0.0565069
	34	37.052	89153.7	11549652	1	8	27950.5	0.286437			34	37.052	181904	23565213	3	8	38344.6	0.25381			34	37.052	74164	9607764	2	8	10601.9	0.0719069
	35	37.052	94879.9	12291465	1	9	33676.7	0.345119			35	37.052	185050	23972817	3	9	41491	0.274636			35	37.052	78990.1	10232970	2	9	15428	0.10464
	36	37.052	98879.9	12809652	1	10	37676.7	0.38611			36	37.052	190042	24619507	3	10	46482.9	0.307679			36	37.052	82053.1	10629785	2	10	18491	0.125415
	37	37.052	96780.6	12537697	1	11	35577.4	0.364597			37	37.052	191643	24826923	3	11	48084	0.318277			37	37.052	85026.3	11014956	2	11	21464.2	0.14558
	38	37.052	94346.9	12222412	1	12	33143.7	0.339656			38	37.052	197175	25543507	3	12	53615.4	0.35489			38	37.052	85643.5	11094907	2	12	22081.4	0.149766
	39	37.052	95263.9	12341204	1	13	34060.7	0.349053			39	37.052	204361	26474461	3	13	60801.6	0.402457			39	37.052	83844.9	10861905	2	13	20282.8	0.137567
0.5% DMSO										20 µM PP1										5 µM SKI-606
702_10		area	IntDen	RawIntDen	Slice	Frame	minus bg	normalized		702_11		area	IntDen	RawIntDen	Slice	Frame	minus bg	normalized		702_12		area	IntDen	RawIntDen	Slice	Frame	minus bg	normalized
	1	37.052	328813	42596952	2	1	249089	1			1	37.052	235947	30566367	1	1	163486	1			1	37.052	197170	25542933	2	1	142073	1
	2	37.052	69579.8	9013898	2	2	-10144	-0.0407242			2	37.052	65597.2	8497960	1	2	-6863.35	-0.0419812			2	37.052	52117.8	6751738	2	2	-2979.13	-0.020969
	3	37.052	79723.8	10328025	2	3	0	0			3	37.052	72460.6	9387091	1	3	0	0			3	37.052	55097	7137677	2	3	0	0
	4	37.052	99299.6	12864025	2	4	19575.8	0.0785895			4	37.052	76441.2	9902768	1	4	3980.6	0.0243482			4	37.052	61963.7	8027244	2	4	6866.72	0.0483322
	5	37.052	115717	14990812	2	5	35992.9	0.144498			5	37.052	78299.3	10143481	1	5	5838.71	0.0357137			5	37.052	65484.4	8483341	2	5	10387.4	0.073113
	6	37.052	133960	17354223	2	6	54236.4	0.217739			6	37.052	80899.7	10480356	1	6	8439.1	0.0516196			6	37.052	69099.6	8951691	2	6	14002.7	0.0985596
	7	37.052	135995	17617883	2	7	56271.7	0.22591			7	37.052	81479.1	10555423	1	7	9018.56	0.0551639			7	37.052	74928.1	9706749	2	7	19831.1	0.139584
	8	37.052	139591	18083655	2	8	59867	0.240344			8	37.052	83955.2	10876196	1	8	11494.7	0.0703095			8	37.052	76727.9	9939920	2	8	21631	0.152252
	9	37.052	142015	18397713	2	9	62291.3	0.250076			9	37.052	86673.5	11228344	1	9	14212.9	0.0869365			9	37.052	76409	9898595	2	9	21312	0.150007
	10	37.052	140333	18179751	2	10	60608.8	0.243322			10	37.052	83234.7	10782852	1	10	10774.1	0.0659022			10	37.052	80765.1	10462919	2	10	25668.1	0.180668
	11	37.052	141400	18318028	2	11	61676.2	0.247607			11	37.052	82560.2	10695478	1	11	10099.7	0.0617768			11	37.052	85807.2	11116118	2	11	30710.3	0.216158
	12	37.052	147430	19099135	2	12	67705.7	0.271813			12	37.052	82634.9	10705151	1	12	10174.3	0.0622335			12	37.052	88797.9	11503549	2	12	33700.9	0.237208
	13	37.052	156895	20325358	2	13	77171.1	0.309813			13	37.052	83159.6	10773124	1	13	10699	0.0654429			13	37.052	99291.6	12862990	2	13	44194.7	0.311069
	14	37.052	161555	20929023	2	1	109916	1			14	37.052	273968	35491831	2	1	216639	1			14	37.052	173806	22516088	2	1	120590	1
	15	37.052	45408.1	5882515	2	2	-6230.96	-0.0566885			15	37.052	53096	6878452	2	2	-4232.39	-0.0195366			15	37.052	49686	6436705	2	2	-3529.51	-0.0292687
	16	37.052	51639.1	6689720	2	3	0	0			16	37.052	57328.3	7426748	2	3	0	0			16	37.052	53215.5	6893944	2	3	0	0
	17	37.052	60394	7823895	2	4	8754.89	0.079651			17	37.052	64847.6	8400848	2	4	7519.25	0.0347086			17	37.052	59977.2	7769900	2	4	6761.65	0.0560714
	18	37.052	70889.1	9183505	2	5	19250	0.175134			18	37.052	67221.6	8708392	2	5	9893.23	0.0456669			18	37.052	61183.6	7926181	2	5	7968.01	0.0660752
	19	37.052	70598	9145794	2	6	18958.9	0.172486			19	37.052	70208.6	9095348	2	6	12880.2	0.0594547			19	37.052	68729.7	8903766	2	6	15514.2	0.128652
	20	37.052	79065.2	10242705	2	7	27426.1	0.24952			20	37.052	69719	9031922	2	7	12390.6	0.0571947			20	37.052	67422.5	8734427	2	7	14207	0.117812
	21	37.052	84649.1	10966084	2	8	33010	0.300321			21	37.052	75937.8	9837557	2	8	18609.4	0.0859007			21	37.052	69888.9	9053942	2	8	16673.4	0.138265
	22	37.052	88489	11463534	2	9	36849.9	0.335256			22	37.052	76567.6	9919144	2	9	19239.2	0.0888077			22	37.052	75350.5	9761470	2	9	22134.9	0.183555
	23	37.052	93323	12089765	2	10	41683.9	0.379235			23	37.052	80355.4	10409848	2	10	23027.1	0.106292			23	37.052	78403.7	10157011	2	10	25188.2	0.208874
	24	37.052	97278.1	12602137	2	11	45639	0.415218			24	37.052	86672.7	11228242	2	11	29344.4	0.135453			24	37.052	80974.6	10490067	2	11	27759.1	0.230194
	25	37.052	95076.7	12316956	2	12	43437.6	0.39519			25	37.052	89407.7	11582548	2	12	32079.3	0.148077			25	37.052	82272.6	10658220	2	12	29057.1	0.240958
	26	37.052	92672.3	12005469	2	13	41033.2	0.373315			26	37.052	88330.2	11442965	2	13	31001.9	0.143104			26	37.052	90495.6	11723481	2	13	37280	0.309147
	27	37.052	272572	35311090	2	1	185265	1			27	37.052	150146	19451070	2	1	106003	1			27	37.052	98108.7	12709742	2	1	57068.8	1
	28	37.052	73733.9	9552042	2	2	-13573.9	-0.0732674			28	37.052	39741.5	5148413	2	2	-4401.44	-0.0415218			28	37.052	38936.5	5044134	2	2	-2103.31	-0.0368557
	29	37.052	87307.7	11310502	2	3	0	0			29	37.052	44142.9	5718609	2	3	0	0			29	37.052	41039.8	5316613	2	3	0	0
	30	37.052	102130	13230698	2	4	14822.3	0.0800062			30	37.052	48985.7	6345979	2	4	4842.78	0.0456852			30	37.052	43774.1	5670825	2	4	2734.22	0.047911
	31	37.052	112951	14632505	2	5	25643.1	0.138413			31	37.052	50200.2	6503317	2	5	6057.3	0.0571426			31	37.052	46150.8	5978729	2	5	5110.99	0.0895583
	32	37.052	131631	17052476	2	6	44323.3	0.239243			32	37.052	54425.6	7050704	2	6	10282.7	0.0970034			32	37.052	48046.1	6224256	2	6	7006.25	0.122768
	33	37.052	121091	15687093	2	7	33783.7	0.182353			33	37.052	58767.3	7613159	2	7	14624.4	0.137961			33	37.052	50954.3	6601008	2	7	9914.46	0.173728
	34	37.052	121163	15696343	2	8	33855.1	0.182739			34	37.052	62722.6	8125559	2	8	18579.7	0.175274			34	37.052	47851.4	6199027	2	8	6811.5	0.119356
	35	37.052	114039	14773490	2	9	26731.4	0.144288			35	37.052	63022.8	8164450	2	9	18879.9	0.178107			35	37.052	48217.3	6246429	2	9	7177.41	0.125768
	36	37.052	120731	15640409	2	10	33423.3	0.180408			36	37.052	63151.4	8181109	2	10	19008.5	0.17932			36	37.052	50414.6	6531090	2	10	9374.76	0.164271
	37	37.052	122268	15839517	2	11	34960.2	0.188704			37	37.052	68283.9	8846014	2	11	24141	0.227738			37	37.052	54707.6	7087232	2	11	13667.7	0.239495
	38	37.052	126557	16395161	2	12	39249.4	0.211856			38	37.052	67598.6	8757229	2	12	23455.6	0.221273			38	37.052	54873	7108667	2	12	13833.2	0.242395
	39	37.052	131112	16985304	2	13	43804.8	0.236444			39	37.052	70758.3	9166562	2	13	26615.3	0.25108			39	37.052	55157.5	7145515	2	13	14117.6	0.247379

## Sheet: 703
			60x80 px
0.5% DMSO										20 µM PP1										5 µM SKI-606
703_4		area	IntDen	RawIntDen	Slice	Frame	minus bg	normalized		703_2		area	IntDen	RawIntDen	Slice	Frame	minus bg	normalized		703_3		area	IntDen	RawIntDen	Slice	Frame	minus bg	normalized
	1	37.052	190450	24672386	2	1	132283	1			1	37.052	176518	22867443	2	1	128029	1			1	37.052	283363	36708963	2	1	208311	1
	2	37.052	52699.1	6827039	2	2	-5468.03	-0.0413358			2	37.052	37714.4	4885807	2	2	-10774.4	-0.0841563			2	37.052	63326.2	8203755	2	2	-11725.9	-0.0562904
	3	37.052	58167.1	7535409	2	3	0	0			3	37.052	48488.8	6281609	2	3	0	0			3	37.052	75052.1	9722815	2	3	0	0
	4	37.052	61527.4	7970727	2	4	3360.29	0.0254023			4	37.052	52384.3	6786253	2	4	3895.43	0.0304262			4	37.052	80997.6	10493040	2	4	5945.5	0.0285415
	5	37.052	62390.2	8082505	2	5	4223.13	0.0319249			5	37.052	55304.2	7164527	2	5	6815.39	0.0532333			5	37.052	79716.7	10327100	2	5	4664.58	0.0223924
	6	37.052	65562.4	8493451	2	6	7395.29	0.055905			6	37.052	60864.5	7884854	2	6	12375.7	0.0966635			6	37.052	86778.5	11241943	2	6	11726.4	0.0562929
	7	37.052	71081.4	9208419	2	7	12914.3	0.0976257			7	37.052	62104.2	8045455	2	7	13615.4	0.106347			7	37.052	84040.6	10887255	2	7	8988.51	0.0431495
	8	37.052	68905.4	8926527	2	8	10738.3	0.0811764			8	37.052	67855.1	8790458	2	8	19366.2	0.151265			8	37.052	90419.7	11713652	2	8	15367.6	0.0737725
	9	37.052	69439.8	8995754	2	9	11272.7	0.085216			9	37.052	70183.2	9092058	2	9	21694.3	0.169449			9	37.052	93868.2	12160404	2	9	18816.2	0.0903274
	10	37.052	72257.4	9360771	2	10	14090.3	0.106516			10	37.052	76850.3	9955774	2	10	28361.5	0.221524			10	37.052	92031.2	11922416	2	10	16979.1	0.0815085
	11	37.052	71706.2	9289370	2	11	13539.1	0.102349			11	37.052	76337.4	9889325	2	11	27848.6	0.217518			11	37.052	96469.8	12497435	2	11	21417.8	0.102816
	12	37.052	70005.6	9069061	2	12	11838.5	0.0894937			12	37.052	81378	10542323	2	12	32889.2	0.256889			12	37.052	90546.4	11730069	2	12	15494.3	0.0743809
	13	37.052	79338.6	10278124	2	13	21171.5	0.160047			13	37.052	87783.7	11372162	2	13	39294.9	0.306922			13	37.052	86628.9	11222562	2	13	11576.8	0.0555747
	14	37.052	224875	29131953	2	1	155116	1			14	37.052	166077	21514915	2	1	81232.9	1			14	37.052	136788	17720578	2	1	77531.6	1
	15	37.052	61871.8	8015344	2	2	-7887.15	-0.0508469			15	37.052	57271.4	7419376	2	2	-27573	-0.339431			15	37.052	51304.5	6646373	2	2	-7952.1	-0.102566
	16	37.052	69759	9037105	2	3	0	0			16	37.052	84844.4	10991386	2	3	0	0			16	37.052	59256.6	7676548	2	3	0	0
	17	37.052	76638.7	9928359	2	4	6879.74	0.0443524			17	37.052	107658	13946851	2	4	22813.7	0.280844			17	37.052	57788.2	7486327	2	4	-1468.35	-0.0189387
	18	37.052	81870	10606065	2	5	12111.1	0.0780777			18	37.052	118768	15386170	2	5	33924.1	0.417615			18	37.052	57421.3	7438786	2	5	-1835.32	-0.023672
	19	37.052	80894	10479617	2	6	11135	0.0717852			19	37.052	127276	16488340	2	6	42431.9	0.522349			19	37.052	58835.9	7622046	2	6	-420.71	-0.0054263
	20	37.052	86077.2	11151095	2	7	16318.3	0.105201			20	37.052	138455	17936475	2	7	53610.3	0.659958			20	37.052	61451.9	7960940	2	7	2195.27	0.0283145
	21	37.052	84346.7	10926907	2	8	14587.7	0.0940441			21	37.052	150471	19493170	2	8	65626.7	0.807883			21	37.052	62038	8036873	2	8	2781.41	0.0358745
	22	37.052	87385.7	11320605	2	9	17626.7	0.113636			22	37.052	151142	19580068	2	9	66297.5	0.816141			22	37.052	62768	8131448	2	9	3511.45	0.0452906
	23	37.052	90569.3	11733036	2	10	20810.4	0.13416			23	37.052	173187	22435923	2	10	88342.3	1.08752			23	37.052	66855.5	8660966	2	10	7598.89	0.0980103
	24	37.052	94382.7	12227044	2	11	24623.7	0.158744			24	37.052	168582	21839431	2	11	83737.9	1.03084			24	37.052	68661.4	8894912	2	11	9404.76	0.121302
	25	37.052	95475.8	12368662	2	12	25716.9	0.165792			25	37.052	173071	22420897	2	12	88226.4	1.08609			25	37.052	64930.9	8411637	2	12	5674.28	0.0731867
	26	37.052	100205	12981282	2	13	30445.8	0.196278			26	37.052	176670	22887217	2	13	91826	1.1304	outlier		26	37.052	65831.4	8528295	2	13	6574.78	0.0848013
	27	37.052	230059	29803555	2	1	163524	1			27	37.052	193857	25113714	2	1	104187	1			27	37.052	172912	22400308	3	1	104109	1
	28	37.052	58489.2	7577130	2	2	-8045.52	-0.0492008			28	37.052	65834.7	8528722	2	2	-23835.7	-0.228779			28	37.052	61899.5	8018931	3	2	-6903	-0.0663053
	29	37.052	66534.7	8619407	2	3	0	0			29	37.052	89670.4	11616581	2	3	0	0			29	37.052	68802.5	8913198	3	3	0	0
	30	37.052	77504	10040460	2	4	10969.4	0.067081			30	37.052	110673	14337410	2	4	21002.5	0.201586			30	37.052	66278.8	8586254	3	4	-2523.74	-0.0242412
	31	37.052	88841.3	11509174	2	5	22306.6	0.136412			31	37.052	121511	15741449	2	5	31840.6	0.305611			31	37.052	69114.6	8953627	3	5	312.078	0.0029976
	32	37.052	93456.6	12107075	2	6	26921.9	0.164636			32	37.052	127754	16550278	2	6	38084.1	0.365537			32	37.052	67029	8683451	3	6	-1773.46	-0.0170346
	33	37.052	104491	13536592	2	7	37956.6	0.232116			33	37.052	149659	19387953	2	7	59988.6	0.575779			33	37.052	67713.7	8772141	3	7	-1088.84	-0.0104587
	34	37.052	111030	14383692	2	8	44495.5	0.272104			34	37.052	172656	22367119	2	8	82985.2	0.796505			34	37.052	67562.9	8752608	3	8	-1239.62	-0.0119069
	35	37.052	108131	14008155	2	9	41596.7	0.254376			35	37.052	173681	22499978	2	9	84010.8	0.806349			35	37.052	66356.5	8596318	3	9	-2446.05	-0.023495
	36	37.052	111322	14421509	2	10	44787.4	0.273889			36	37.052	203017	26300405	2	10	113347	1.08792			36	37.052	66836.3	8658485	3	10	-1966.17	-0.0188857
	37	37.052	119067	15424903	2	11	52532.8	0.321254			37	37.052	189385	24534420	2	11	99715	0.95708			37	37.052	66181.5	8573658	3	11	-2620.97	-0.0251752
	38	37.052	122861	15916330	2	12	56326.2	0.344452			38	37.052	185807	24070803	2	12	96136.3	0.922731			38	37.052	65214.3	8448358	3	12	-3588.18	-0.0344655
	39	37.052	133187	17254026	2	13	66652.1	0.407598			39	37.052	156773	20309591	2	13	67102.8	0.644063			39	37.052	69193.6	8963868	3	13	391.13	0.00375692
0.5% DMSO										20 µM PP1										5 µM SKI-606
703_7		area	IntDen	RawIntDen	Slice	Frame	minus bg	normalized		703_5		area	IntDen	RawIntDen	Slice	Frame	minus bg	normalized		703_6		area	IntDen	RawIntDen	Slice	Frame	minus bg	normalized
	1	37.052	139170	18029168	3	1	61152.9	1			1	37.052	205358	26603570	2	1	131790	1			1	37.052	237522	30770442	2	1	174061	1
	2	37.052	69618.8	9018949	3	2	-8398.56	-0.137337			2	37.052	62864.6	8143959	2	2	-10702.8	-0.0812112			2	37.052	57729.8	7478752	2	2	-5731.6	-0.0329287
	3	37.052	78017.4	10106962	3	3	0	0			3	37.052	73567.4	9530485	2	3	0	0			3	37.052	63461.4	8221267	2	3	0	0
	4	37.052	87022.7	11273575	3	4	9005.29	0.147259			4	37.052	80797.9	10467175	2	4	7230.47	0.0548635			4	37.052	68495.4	8873412	2	4	5034.02	0.028921
	5	37.052	104031	13476997	3	5	26013.9	0.425391			5	37.052	82587.7	10699040	2	5	9020.28	0.0684443			5	37.052	70212.5	9095859	2	5	6751.13	0.038786
	6	37.052	113240	14669985	3	6	35222.8	0.575979			6	37.052	84387.9	10932243	2	6	10820.4	0.0821034			6	37.052	71723.1	9291554	2	6	8261.73	0.0474646
	7	37.052	112061	14517207	3	7	34043.4	0.556694			7	37.052	83552.4	10824007	2	7	9984.92	0.0757638			7	37.052	71820.7	9304197	2	7	8359.32	0.0480253
	8	37.052	113566	14712185	3	8	35548.5	0.581306			8	37.052	92900.8	12035070	2	8	19333.3	0.146698			8	37.052	78856.3	10215649	2	8	15395	0.0884459
	9	37.052	126357	16369193	3	9	48339.2	0.790466			9	37.052	89544.5	11600279	2	9	15977.1	0.121231			9	37.052	77547.4	10046076	2	9	14086	0.0809258
	10	37.052	134237	17390082	3	10	56219.7	0.91933			10	37.052	94409.4	12230505	2	10	20841.9	0.158145			10	37.052	79500.6	10299115	2	10	16039.3	0.0921474
	11	37.052	144262	18688847	3	11	66245	1.08327			11	37.052	94939.7	12299203	2	11	21372.2	0.162169			11	37.052	81715.1	10585987	2	11	18253.7	0.104869
	12	37.052	143192	18550169	3	12	65174.6	1.06576			12	37.052	96458.8	12495998	2	12	22891.3	0.173695			12	37.052	77673.9	10062463	2	12	14212.5	0.0816525
	13	37.052	144686	18743696	3	13	66668.4	1.09019			13	37.052	101519	13151500	2	13	27951.2	0.212089			13	37.052	77814.6	10080697	2	13	14353.3	0.0824611
	14	37.052	278076	36024101	3	1	145545	1			14	37.052	206251	26719276	3	1	130022	1			14	37.052	276606	35833679	2	1	196284	1
	15	37.052	124432	16119857	3	2	-8099.38	-0.0556487			15	37.052	69377.6	8987706	3	2	-6851.4	-0.0526943			15	37.052	72231.3	9357387	2	2	-8090.8	-0.0412198
	16	37.052	132531	17169112	3	3	0	0			16	37.052	76229	9875288	3	3	0	0			16	37.052	80322.1	10405531	2	3	0	0
	17	37.052	140701	18227430	3	4	8169.34	0.0561293			17	37.052	82869.8	10735587	3	4	6640.8	0.0510745			17	37.052	86826.8	11248199	2	4	6504.7	0.0331392
	18	37.052	157431	20394783	3	5	24899.5	0.171078			18	37.052	85508.7	11077445	3	5	9279.66	0.0713701			18	37.052	92868.7	12030918	2	5	12546.6	0.0639208
	19	37.052	174303	22580526	3	6	41771.6	0.287002			19	37.052	86652.4	11225605	3	6	10423.3	0.0801661			19	37.052	91002.4	11789137	2	6	10680.3	0.0544124
	20	37.052	204703	26518834	3	7	72172.1	0.495875			20	37.052	85854.1	11122193	3	7	9625.07	0.0740267			20	37.052	96484.2	12499292	2	7	16162.1	0.0823403
	21	37.052	227381	29456675	3	8	94849.8	0.651688			21	37.052	83202.3	10778659	3	8	6973.28	0.0536317			21	37.052	105514	13669080	2	8	25191.9	0.128344
	22	37.052	253504	32840881	3	9	120973	0.831174			22	37.052	85473.2	11072849	3	9	9244.18	0.0710972			22	37.052	108432	14047148	2	9	28110.3	0.143212
	23	37.052	269296	34886638	3	10	136765	0.939673			23	37.052	86983.1	11268449	3	10	10754	0.0827097			23	37.052	109909	14238461	2	10	29587	0.150736
	24	37.052	267223	34618142	3	11	134692	0.925433			24	37.052	83711.9	10844679	3	11	7482.9	0.0575512			24	37.052	107940	13983302	2	11	27617.4	0.140701
	25	37.052	244179	31632756	3	12	111647	0.767099			25	37.052	88840.4	11509061	3	12	12611.4	0.0969944			25	37.052	107374	13910024	2	12	27051.8	0.137819
	26	37.052	240131	31108421	3	13	107600	0.73929			26	37.052	93268.4	12082701	3	13	17039.4	0.13105			26	37.052	105550	13673804	2	13	25228.4	0.12853
	27	37.052	95300	12345887	2	1	33887.1	1			27	37.052	146100	18926929	2	1	103366	1			27	37.052	114263	14802555	2	1	77020.4	1
	28	37.052	55031.2	7129163	2	2	-6381.73	-0.188324			28	37.052	39984.7	5179923	2	2	-2749.81	-0.0266027			28	37.052	36654	4748440	2	2	-589.081	-0.00764838
	29	37.052	61413	7955901	2	3	0	0			29	37.052	42734.5	5536154	2	3	0	0			29	37.052	37243.1	4824754	2	3	0	0
	30	37.052	73854.6	9567689	2	4	12441.7	0.367151			30	37.052	45099.8	5842573	2	4	2365.3	0.0228828			30	37.052	41622.6	5392106	2	4	4379.49	0.0568614
	31	37.052	82070.7	10632056	2	5	20657.7	0.609604			31	37.052	44450.4	5758441	2	5	1715.87	0.0166			31	37.052	43276.4	5606350	2	5	6033.27	0.0783335
	32	37.052	91448.3	11846904	2	6	30035.3	0.886336			32	37.052	46326.7	6001515	2	6	3592.2	0.0347524			32	37.052	45446.9	5887539	2	6	8203.82	0.106515
	33	37.052	102315	13254607	2	7	40901.6	1.207			33	37.052	50442.9	6534751	2	7	7708.34	0.0745735			33	37.052	48596.4	6295547	2	7	11353.3	0.147407
	34	37.052	111754	14477500	2	8	50341.3	1.48556			34	37.052	51156.3	6627180	2	8	8421.82	0.081476			34	37.052	47826.9	6195861	2	8	10583.8	0.137416
	35	37.052	117516	15223884	2	9	56102.8	1.65558			35	37.052	48954.7	6341957	2	9	6220.13	0.060176			35	37.052	50500.1	6542165	2	9	13257	0.172123
	36	37.052	119920	15535291	2	10	58506.6	1.72652			36	37.052	53974.8	6992304	2	10	11240.3	0.108743			36	37.052	50952.3	6600743	2	10	13709.2	0.177994
	37	37.052	126416	16376850	2	11	65002.8	1.91822			37	37.052	53998.1	6995324	2	11	11263.6	0.108968			37	37.052	56292.4	7292542	2	11	19049.3	0.247328
	38	37.052	123123	15950245	2	12	61709.7	1.82104			38	37.052	56732	7349496	2	12	13997.5	0.135417			38	37.052	58468.6	7574461	2	12	21225.5	0.275582
	39	37.052	126680	16411030	2	13	65266.6	1.926	outlier		39	37.052	56785.2	7356391	2	13	14050.7	0.135932			39	37.052	59439.9	7700296	2	13	22196.8	0.288194
0.5% DMSO										20 µM PP1										5 µM SKI-606
703_10		area	IntDen	RawIntDen	Slice	Frame	minus bg	normalized		703_8		area	IntDen	RawIntDen	Slice	Frame	minus bg	normalized		703_9		area	IntDen	RawIntDen	Slice	Frame	minus bg	normalized
	1	37.052	187105	24239032	2	1	120140	1			1	37.052	674572	87389203	3	1	459792	1			1	37.052	185596	24043569	1	1	95078.8	1
	2	37.052	53196.3	6891457	2	2	-13768.7	-0.114605			2	37.052	192871	24986024	3	2	-21909	-0.0476499			2	37.052	82151.6	10642542	1	2	-8366.05	-0.0879908
	3	37.052	66965	8675154	2	3	0	0			3	37.052	214780	27824286	3	3	0	0			3	37.052	90517.7	11726344	1	3	0	0
	4	37.052	77554.2	10046962	2	4	10589.2	0.0881405			4	37.052	214649	27807258	3	4	-131.442	-0.000285873			4	37.052	93898.7	12164343	1	4	3380.99	0.0355599
	5	37.052	88210.6	11427476	2	5	21245.6	0.17684			5	37.052	228512	29603217	3	5	13731.9	0.0298654			5	37.052	96897.9	12552883	1	5	6380.2	0.0671043
	6	37.052	93914.2	12166361	2	6	26949.2	0.224315			6	37.052	218031	28245379	3	6	3250.49	0.00706948			6	37.052	90124.7	11675438	1	6	-392.952	-0.00413291
	7	37.052	102769	13313424	2	7	35803.6	0.298015			7	37.052	223580	28964241	3	7	8799.51	0.019138			7	37.052	94819.5	12283635	1	7	4301.82	0.0452449
	8	37.052	111772	14479750	2	8	44806.7	0.372953			8	37.052	219436	28427384	3	8	4655.42	0.0101251			8	37.052	88842.9	11509387	1	8	-1674.73	-0.0176141
	9	37.052	116237	15058270	2	9	49272.4	0.410124			9	37.052	220712	28592659	3	9	5931.2	0.0128998			9	37.052	86209.2	11168188	1	9	-4308.5	-0.0453151
	10	37.052	121152	15694980	2	10	54187.2	0.451033			10	37.052	235241	30474930	3	10	20460.8	0.0445001			10	37.052	86209.6	11168246	1	10	-4308.05	-0.0453104
	11	37.052	125393	16244397	2	11	58428.3	0.486334			11	37.052	226229	29307374	3	11	11448.2	0.0248987			11	37.052	90977.9	11785971	1	11	460.271	0.00484094
	12	37.052	128922	16701509	2	12	61956.8	0.515704			12	37.052	227984	29534773	3	12	13203.5	0.0287164			12	37.052	89268.4	11564509	1	12	-1249.23	-0.0131389
	13	37.052	140483	18199282	2	13	73518.4	0.611938			13	37.052	228630	29618443	3	13	13849.4	0.030121			13	37.052	84258.8	10915521	1	13	-6258.88	-0.0658284
	14	37.052	337644	43740977	2	1	247994	1			14	37.052	321885	41699419	2	1	234417	1			14	37.052	122553	15876423	1	1	62638.2	1
	15	37.052	71715.9	9290617	2	2	-17934.2	-0.0723169			15	37.052	80660.4	10449357	2	2	-6807.53	-0.0290402			15	37.052	49465.8	6408171	1	2	-10448.9	-0.166814
	16	37.052	89650	11613943	2	3	0	0			16	37.052	87467.9	11331256	2	3	0	0			16	37.052	59914.7	7761801	1	3	0	0
	17	37.052	96525.2	12504609	2	4	6875.2	0.0277233			17	37.052	87607.9	11349388	2	4	139.964	0.000597073			17	37.052	61289	7939843	1	4	1374.34	0.0219409
	18	37.052	98553	12767307	2	5	8903.01	0.0359001			18	37.052	95793.6	12409826	2	5	8325.67	0.0355165			18	37.052	69371.5	8986913	1	5	9456.85	0.150976
	19	37.052	104039	13477968	2	6	14388.7	0.0580205			19	37.052	102152	13233535	2	6	14684	0.0626406			19	37.052	76066.2	9854190	1	6	16151.5	0.257854
	20	37.052	115166	14919493	2	7	25516.1	0.10289			20	37.052	97323.6	12608032	2	7	9855.65	0.0420432			20	37.052	82670.4	10709747	1	7	22755.7	0.363288
	21	37.052	127549	16523631	2	8	37898.7	0.152821			21	37.052	99536.1	12894655	2	8	12068.1	0.0514815			21	37.052	83482.9	10815007	1	8	23568.2	0.37626
	22	37.052	139301	18046171	2	9	49651.5	0.200212			22	37.052	103594	13420343	2	9	16126	0.068792			22	37.052	90187.4	11683560	1	9	30272.7	0.483295
	23	37.052	145286	18821471	2	10	55636.1	0.224345			23	37.052	108634	14073220	2	10	21165.7	0.0902907			23	37.052	92232.2	11948452	1	10	32317.5	0.515939
	24	37.052	128334	16625329	2	11	38683.8	0.155987			24	37.052	110228	14279712	2	11	22759.6	0.0970904			24	37.052	92095.9	11930798	1	11	32181.2	0.513764
	25	37.052	127975	16578834	2	12	38324.8	0.154539			25	37.052	111065	14388178	2	12	23596.9	0.100662			25	37.052	95736.5	12402437	1	12	35821.9	0.571886
	26	37.052	129522	16779294	2	13	39872.2	0.160779			26	37.052	115842	15006987	2	13	28373.6	0.121039			26	37.052	97122.5	12581982	1	13	37207.8	0.594012	outlier
	27	37.052	301485	39056642	2	1	216457	1			27	37.052	295995	38345488	2	1	206605	1			27	37.052	138880	17991631	1	1	70709.9	1
	28	37.052	74894.2	9702368	2	2	-10133.6	-0.0468156			28	37.052	82612.9	10702306	2	2	-6777.56	-0.0328044			28	37.052	57723.7	7477962	1	2	-10447	-0.147744
	29	37.052	85027.8	11015147	2	3	0	0			29	37.052	89390.5	11580322	2	3	0	0			29	37.052	68170.6	8831340	1	3	0	0
	30	37.052	101275	13119988	2	4	16247.6	0.0750617			30	37.052	91117.7	11804074	2	4	1727.18	0.00835982			30	37.052	73065.8	9465496	1	4	4895.16	0.0692288
	31	37.052	114144	14787018	2	5	29115.7	0.13451			31	37.052	119100	15429105	2	5	29709.4	0.143798			31	37.052	76182.5	9869255	1	5	8011.84	0.113306
	32	37.052	135278	17524978	2	6	50250.5	0.23215			32	37.052	122459	15864311	2	6	33068.8	0.160058			32	37.052	77199.8	10001045	1	6	9029.15	0.127693
	33	37.052	145291	18822160	2	7	60263.7	0.278409			33	37.052	122286	15841868	2	7	32895.6	0.15922			33	37.052	80572.8	10438011	1	7	12402.2	0.175395
	34	37.052	154038	19955301	2	8	69010.6	0.318819			34	37.052	118392	15337396	2	8	29001.5	0.140372			34	37.052	79005.1	10234925	1	8	10834.5	0.153225
	35	37.052	173357	22457917	2	9	88328.7	0.408066			35	37.052	121148	15694425	2	9	31757.5	0.153711			35	37.052	79018.8	10236689	1	9	10848.1	0.153418
	36	37.052	169832	22001345	2	10	84804.3	0.391784			36	37.052	119664	15502122	2	10	30273	0.146526			36	37.052	75650.8	9800376	1	10	7480.15	0.105787
	37	37.052	179110	23203269	2	11	94082.2	0.434646			37	37.052	110254	14283093	2	11	20863.2	0.100981			37	37.052	72055	9334554	1	11	3884.39	0.0549343
	38	37.052	183345	23751949	2	12	98317.6	0.454213			38	37.052	111186	14403894	2	12	21795.6	0.105494			38	37.052	70512.3	9134699	1	12	2341.68	0.0331167
	39	37.052	190080	24624446	2	13	105053	0.485327			39	37.052	106055	13739209	2	13	16664.8	0.0806603			39	37.052	68433.4	8865387	1	13	262.815	0.00371681
										20 µM PP1										5 µM SKI-606
703_13		area	IntDen	RawIntDen	Slice	Frame	minus bg	normalized		703_11		area	IntDen	RawIntDen	Slice	Frame	minus bg	normalized		703_12		area	IntDen	RawIntDen	Slice	Frame	minus bg	normalized
	1	37.052	133349	17275050	2	1	82862.3	1			1	37.052	149214	19330363	2	1	92607.4	1			1	37.052	121220	15703710	2	1	77797.2	1
	2	37.052	47037.8	6093636	2	2	-3448.94	-0.0416226			2	37.052	47159.7	6109428	2	2	-9447.26	-0.102014			2	37.052	39241.9	5083699	2	2	-4180.44	-0.0537351
	3	37.052	50486.8	6540438	2	3	0	0			3	37.052	56607	7333298	2	3	0	0			3	37.052	43422.4	5625265	2	3	0	0
	4	37.052	52285.7	6773486	2	4	1798.94	0.02171			4	37.052	60465.5	7833165	2	4	3858.56	0.0416658			4	37.052	46901.2	6075940	2	4	3478.84	0.0447167
	5	37.052	56716.3	7347454	2	5	6229.49	0.0751789			5	37.052	61797.1	8005666	2	5	5190.12	0.0560444			5	37.052	48455.4	6277286	2	5	5033.06	0.0646946
	6	37.052	56338	7298448	2	6	5851.21	0.0706136			6	37.052	65004	8421105	2	6	8396.97	0.0906728			6	37.052	50994.3	6606184	2	6	7571.88	0.0973284
	7	37.052	61010.9	7903820	2	7	10524.2	0.127008			7	37.052	68912	8927379	2	7	12305	0.132873			7	37.052	52346.7	6781390	2	7	8924.33	0.114713
	8	37.052	63748.6	8258479	2	8	13261.9	0.160047			8	37.052	66530.7	8618886	2	8	9923.67	0.107159			8	37.052	49643.4	6431185	2	8	6221.03	0.0799647
	9	37.052	65295.6	8458890	2	9	14808.9	0.178716			9	37.052	63385.9	8211489	2	9	6778.91	0.0732005			9	37.052	52845	6845946	2	9	9422.65	0.121118
	10	37.052	66158.8	8570706	2	10	15672	0.189133			10	37.052	64338	8334837	2	10	7731.05	0.083482			10	37.052	53664.4	6952091	2	10	10242	0.13165
	11	37.052	67530.7	8748438	2	11	17043.9	0.20569			11	37.052	67345.3	8724424	2	11	10738.3	0.115956			11	37.052	52381.8	6785936	2	11	8959.42	0.115164
	12	37.052	68571.8	8883306	2	12	18085	0.218254			12	37.052	69902.4	9055682	2	12	13295.4	0.143567			12	37.052	54506.6	7061197	2	12	11084.2	0.142476
	13	37.052	73266.2	9491456	2	13	22779.4	0.274907			13	37.052	69328.7	8981359	2	13	12721.7	0.137372			13	37.052	55632.5	7207059	2	13	12210.1	0.156948
	14	37.052	169398	21945161	2	1	111751	1			14	37.052	161207	20884041	2	1	106032	1			14	37.052	146304	18953282	2	1	95598.2	1
	15	37.052	52603.6	6814666	2	2	-5043.42	-0.0451307			15	37.052	46000.7	5959278	2	2	-9174.99	-0.0865306			15	37.052	46259.8	5992846	2	2	-4445.66	-0.0465037
	16	37.052	57647	7468029	2	3	0	0			16	37.052	55175.7	7147876	2	3	0	0			16	37.052	50705.5	6568771	2	3	0	0
	17	37.052	62099	8044769	2	4	4451.96	0.039838			17	37.052	65807.8	8525246	2	4	10632.2	0.100273			17	37.052	55860.4	7236580	2	4	5154.93	0.0539229
	18	37.052	63812.8	8266796	2	5	6165.82	0.0551744			18	37.052	73654.3	9541737	2	5	18478.6	0.174274			18	37.052	57933.7	7505171	2	5	7228.23	0.0756106
	19	37.052	70113	9082970	2	6	12466	0.111551			19	37.052	74205.9	9613195	2	6	19030.2	0.179477			19	37.052	59009.6	7644553	2	6	8304.15	0.0868651
	20	37.052	74853.8	9697129	2	7	17206.8	0.153974			20	37.052	80581.1	10439092	2	7	25405.5	0.239602			20	37.052	58186.6	7537935	2	7	7481.14	0.0782561
	21	37.052	79935.8	10355487	2	8	22288.8	0.19945			21	37.052	88049.9	11406652	2	8	32874.2	0.310041			21	37.052	59368.1	7690999	2	8	8662.67	0.0906154
	22	37.052	80317.7	10404969	2	9	22670.7	0.202868			22	37.052	90192.7	11684245	2	9	35017	0.33025			22	37.052	60755.8	7870761	2	9	10050.3	0.105131
	23	37.052	89014.7	11531637	2	10	31367.7	0.280692			23	37.052	94161.5	12198388	2	10	38985.8	0.36768			23	37.052	62955	8155663	2	10	12249.5	0.128135
	24	37.052	90383.9	11709016	2	11	32736.9	0.292944			24	37.052	98752.1	12793099	2	11	43576.4	0.410975			24	37.052	68173.6	8831726	2	11	17468.1	0.182725
	25	37.052	92394.6	11969502	2	12	34747.6	0.310937			25	37.052	100871	13067600	2	12	45695.4	0.430959			25	37.052	69059.1	8946437	2	12	18353.6	0.191987
	26	37.052	89244.8	11561451	2	13	31597.8	0.282751			26	37.052	103819	13449459	2	13	48643	0.458759			26	37.052	73660.8	9542581	2	13	22955.3	0.240123
	27	37.052	156163	20230554	2	1	94543.2	1			27	37.052	304558	39454690	2	1	219509	1			27	37.052	538037	69701350	2	1	400197	1
	28	37.052	61531.6	7971273	2	2	-88.331	-0.000934293			28	37.052	71500.6	9262727	2	2	-13547.9	-0.0617189			28	37.052	121339	15719229	2	2	-16500	-0.0412297
	29	37.052	61620	7982716	2	3	0	0			29	37.052	85048.4	11017820	2	3	0	0			29	37.052	137839	17856764	2	3	0	0
	30	37.052	61587.3	7978490	2	4	-32.622	-0.000345049			30	37.052	91097.6	11801472	2	4	6049.14	0.0275576			30	37.052	144574	18729161	2	4	6734.18	0.0168272
	31	37.052	64058	8298556	2	5	2438.02	0.0257874			31	37.052	96749.7	12533687	2	5	11701.2	0.0533064			31	37.052	153614	19900280	2	5	15774.3	0.0394162
	32	37.052	66082.1	8560781	2	6	4462.18	0.0471973			32	37.052	92871.9	12031334	2	6	7823.49	0.0356408			32	37.052	156139	20227411	2	6	18299.4	0.045726
	33	37.052	70141.7	9086693	2	7	8521.79	0.0901365			33	37.052	98739.5	12791457	2	7	13691	0.062371			33	37.052	158873	20581656	2	7	21033.9	0.0525589
	34	37.052	70809.8	9173233	2	8	9189.81	0.0972022			34	37.052	105631	13684183	2	8	20582.1	0.0937643			34	37.052	163278	21152279	2	8	25438.6	0.0635653
	35	37.052	74733.3	9681519	2	9	13113.4	0.138702			35	37.052	97800	12669747	2	9	12751.5	0.058091			35	37.052	167652	21718882	2	9	29812.4	0.0744941
	36	37.052	80901	10480526	2	10	19281	0.203939			36	37.052	102398	13265385	2	10	17349.3	0.079037			36	37.052	162388	21037008	2	10	24548.8	0.0613419
	37	37.052	87569.9	11344472	2	11	25950	0.274478			37	37.052	119212	15443621	2	11	34163.5	0.155636			37	37.052	157675	20426384	2	11	19835.3	0.0495639
	38	37.052	90295.9	11697617	2	12	28676	0.303311			38	37.052	127598	16529952	2	12	42549.1	0.193838			38	37.052	164036	21250438	2	12	26196.4	0.0654586
	39	37.052	95359.2	12353553	2	13	33739.2	0.356866			39	37.052	133395	17281045	2	13	48346.9	0.22025			39	37.052	169426	21948729	2	13	31586.6	0.0789275

## Sheet: 704
			60x80 px
0.5% DMSO										20 µM PP1										5 µM SKI-606
704_1		area	IntDen	RawIntDen	Slice	Frame	minus bg	normalized		704_2		area	IntDen	RawIntDen	Slice	Frame	minus bg	normalized		704_3		area	IntDen	RawIntDen	Slice	Frame	minus bg	normalized
	1	37.052	110821	14356654	2	1	68163.6	1			1	37.052	322210	41741532	2	1	220774	1			1	37.052	202375	26217153	3	1	121306	1
	2	37.052	38255.3	4955883	2	2	-4402.55	-0.064588			2	37.052	76281.2	9882051	2	2	-25154.7	-0.113939			2	37.052	73304.4	9496412	3	2	-7763.93	-0.0640027
	3	37.052	42657.9	5526223	2	3	0	0			3	37.052	101436	13140779	2	3	0	0			3	37.052	81068.4	10502210	3	3	0	0
	4	37.052	46080.6	5969628	2	4	3422.72	0.0502133			4	37.052	116102	15040796	2	4	14666.6	0.0664324			4	37.052	78343.3	10149187	3	4	-2725.05	-0.0224642
	5	37.052	44795.5	5803144	2	5	2137.6	0.0313599			5	37.052	122758	15902949	2	5	21321.7	0.0965768			5	37.052	77882.1	10089433	3	5	-3186.3	-0.0262665
	6	37.052	47305.3	6128293	2	6	4647.48	0.0681813			6	37.052	132656	17185318	2	6	31220.5	0.141414			6	37.052	83705.1	10843787	3	6	2636.69	0.0217358
	7	37.052	47386.2	6138770	2	7	4728.36	0.0693677			7	37.052	132285	17137145	2	7	30848.6	0.139729			7	37.052	85245.2	11043312	3	7	4176.86	0.0344323
	8	37.052	46004.2	5959729	2	8	3346.31	0.0490923			8	37.052	127027	16455991	2	8	25590.7	0.115913			8	37.052	77156.2	9995394	3	8	-3912.2	-0.0322506
	9	37.052	48421.5	6272891	2	9	5763.66	0.0845562			9	37.052	137047	17754133	2	9	35611.3	0.161302			9	37.052	78738.2	10200337	3	9	-2330.21	-0.0192093
	10	37.052	50085.6	6488473	2	10	7427.77	0.10897			10	37.052	132460	17159815	2	10	31023.6	0.140522			10	37.052	80718.2	10456850	3	10	-350.142	-0.00288643
	11	37.052	52674.7	6823886	2	11	10016.9	0.146954			11	37.052	131566	17044015	2	11	30129.7	0.136473			11	37.052	88561.6	11472935	3	11	7493.19	0.0617708
	12	37.052	54736	7090914	2	12	12078.1	0.177193			12	37.052	131980	17097713	2	12	30544.3	0.138351			12	37.052	88357.1	11446443	3	12	7288.7	0.060085
	13	37.052	59122.2	7659139	2	13	16464.3	0.241542			13	37.052	132166	17121813	2	13	30730.3	0.139193			13	37.052	83773	10852595	3	13	2704.68	0.0222963
	14	37.052	154212	19977769	1	1	82805.3	1			14	37.052	360181	46660523	3	1	246537	1			14	37.052	218967	28366601	2	1	166392	1
	15	37.052	66322.2	8591883	1	2	-5084.34	-0.0614012			15	37.052	101463	13144346	3	2	-12180.5	-0.0494066			15	37.052	45658.6	5914962	2	2	-6915.64	-0.0415623
	16	37.052	71406.6	9250547	1	3	0	0			16	37.052	113644	14722306	3	3	0	0			16	37.052	52574.3	6810867	2	3	0	0
	17	37.052	77081	9985658	1	4	5674.45	0.0685276			17	37.052	121392	15726044	3	4	7748.03	0.0314275			17	37.052	52899.2	6852962	2	4	324.939	0.00195285
	18	37.052	78158.8	10125285	1	5	6752.25	0.0815438			18	37.052	120334	15589005	3	5	6690.2	0.0271367			18	37.052	54802.1	7099474	2	5	2227.81	0.0133889
	19	37.052	82152.1	10642609	1	6	10745.6	0.129769			19	37.052	126391	16373703	3	6	12747.4	0.051706			19	37.052	52841.1	6845431	2	6	266.805	0.00160347
	20	37.052	78222.6	10133551	1	7	6816.06	0.0823143			20	37.052	126450	16381346	3	7	12806.4	0.0519453			20	37.052	56614.1	7334217	2	7	4039.83	0.0242789
	21	37.052	79764.7	10333328	1	8	8358.17	0.100938			21	37.052	132214	17128033	3	8	18570.2	0.0753244			21	37.052	56640.2	7337601	2	8	4065.95	0.0244359
	22	37.052	77996.3	10104226	1	9	6589.69	0.0795806			22	37.052	132761	17198838	3	9	19116.8	0.0775413			22	37.052	57115.3	7399146	2	9	4541.03	0.0272911
	23	37.052	83366.1	10799882	1	10	11959.6	0.14443			23	37.052	137832	17855860	3	10	24188.4	0.098113			23	37.052	56581.6	7330003	2	10	4007.3	0.0240834
	24	37.052	83057.9	10759945	1	11	11651.3	0.140707			24	37.052	144929	18775168	3	11	31284.7	0.126897			24	37.052	58107.5	7527691	2	11	5533.29	0.0332544
	25	37.052	80190.9	10388537	1	12	8784.34	0.106084			25	37.052	147482	19105991	3	12	33838.4	0.137255			25	37.052	57811.4	7489326	2	12	5237.14	0.0314746
	26	37.052	82400.5	10674782	1	13	10993.9	0.132768			26	37.052	151329	19604351	3	13	37685.3	0.152859			26	37.052	55451	7183542	2	13	2876.74	0.0172889
	27	37.052	110968	14375658	1	1	69880	1			27	37.052	505793	65524286	2	1	373552	1			27	37.052	106586	13808015	2	1	68550.4	1
	28	37.052	35627.8	4615499	1	2	-5460.37	-0.0781393			28	37.052	96509.5	12502574	2	2	-35731.7	-0.0956538			28	37.052	34333.8	4447859	2	2	-3702.25	-0.0540078
	29	37.052	41088.2	5322877	1	3	0	0			29	37.052	132241	17131527	2	3	0	0			29	37.052	38036	4927477	2	3	0	0
	30	37.052	45075	5839359	1	4	3986.81	0.0570523			30	37.052	145159	18805059	2	4	12918.3	0.0345823			30	37.052	37858.5	4904473	2	4	-177.572	-0.00259039
	31	37.052	47136.2	6106385	1	5	6048.03	0.0865489			31	37.052	171226	22181918	2	5	38984.8	0.104363			31	37.052	39124.2	5068441	2	5	1088.12	0.0158734
	32	37.052	51272.4	6642217	1	6	10184.2	0.145739			32	37.052	178503	23124615	2	6	46261.7	0.123843			32	37.052	41514.7	5378126	2	6	3478.64	0.0507457
	33	37.052	51080.3	6617333	1	7	9992.13	0.14299			33	37.052	190334	24657290	2	7	58092.7	0.155514			33	37.052	45005.8	5830392	2	7	6969.76	0.101673
	34	37.052	53884.2	6980572	1	8	12796	0.183114			34	37.052	185627	24047506	2	8	53385.6	0.142914			34	37.052	48093	6230335	2	8	10057	0.146709
	35	37.052	52767.5	6835898	1	9	11679.3	0.167133			35	37.052	200317	25950533	2	9	68075.4	0.182238			35	37.052	51750.8	6704185	2	9	13714.7	0.200068
	36	37.052	56292.7	7292577	1	10	15204.5	0.21758			36	37.052	195180	25285082	2	10	62938.7	0.168487			36	37.052	51955.1	6730656	2	10	13919	0.203048
	37	37.052	56836.6	7363046	1	11	15748.4	0.225364			37	37.052	180247	23350595	2	11	48006.1	0.128512			37	37.052	55479.2	7187201	2	11	17443.2	0.254458
	38	37.052	58262.4	7547754	1	12	17174.2	0.245767			38	37.052	179178	23212015	2	12	46936.3	0.125649			38	37.052	59173.4	7665777	2	12	21137.4	0.308348
	39	37.052	61718.5	7995484	1	13	20630.3	0.295225			39	37.052	169770	21993276	2	13	37528.7	0.100464			39	37.052	63439.7	8218454	2	13	25403.6	0.370583
0.5% DMSO										20 µM PP1										5 µM SKI-606
704_4		area	IntDen	RawIntDen	Slice	Frame	minus bg	normalized		704_5		area	IntDen	RawIntDen	Slice	Frame	minus bg	normalized		704_6		area	IntDen	RawIntDen	Slice	Frame	minus bg	normalized
	1	37.052	147134	19060879	3	1	80508.4	1			1	37.052	144298	18693459	2	1	101965	1			1	37.052	150575	19506566	2	1	107706	1
	2	37.052	61074.3	7912031	3	2	-5551.5	-0.0689555			2	37.052	40281	5218309	2	2	-2051.66	-0.0201212			2	37.052	41089.9	5323091	2	2	-1778.91	-0.0165163
	3	37.052	66625.8	8631214	3	3	0	0			3	37.052	42332.7	5484097	2	3	0	0			3	37.052	42868.8	5553544	2	3	0	0
	4	37.052	66436	8606628	3	4	-189.783	-0.00235731			4	37.052	44404.9	5752542	2	4	2072.17	0.0203223			4	37.052	45728.6	5924027	2	4	2859.82	0.0265522
	5	37.052	68782.6	8910613	3	5	2156.73	0.0267889			5	37.052	41961.5	5436017	2	5	-371.138	-0.00363984			5	37.052	47628.9	6170204	2	5	4760.1	0.0441954
	6	37.052	66780.5	8651256	3	6	154.708	0.00192164			6	37.052	46250.6	5991656	2	6	3917.94	0.0384242			6	37.052	48116	6233312	2	6	5247.25	0.0487183
	7	37.052	72638	9410074	3	7	6012.15	0.0746774			7	37.052	42854.7	5551719	2	7	521.985	0.00511924			7	37.052	48556.9	6290428	2	7	5688.13	0.0528118
	8	37.052	72088.2	9338848	3	8	5462.35	0.0678482			8	37.052	42356.9	5487232	2	8	24.199	0.000237326			8	37.052	49582.9	6423345	2	8	6714.14	0.0623378
	9	37.052	71367.4	9245478	3	9	4741.61	0.0588958			9	37.052	42434.8	5497324	2	9	102.101	0.00100133			9	37.052	50117	6492539	2	9	7248.26	0.0672969
	10	37.052	80869.4	10476430	3	10	14243.5	0.17692			10	37.052	42617.9	5521040	2	10	285.169	0.00279673			10	37.052	49903.9	6464927	2	10	7035.12	0.065318
	11	37.052	84073.4	10891510	3	11	17447.6	0.216718			11	37.052	42100.9	5454075	2	11	-231.745	-0.00227278			11	37.052	51840.1	6715759	2	11	8971.34	0.0832949
	12	37.052	85398.4	11063160	3	12	18772.6	0.233176			12	37.052	41459.5	5370978	2	12	-873.185	-0.00856355			12	37.052	51063.5	6615156	2	12	8194.76	0.0760847
	13	37.052	88856.1	11511089	3	13	22230.2	0.276123			13	37.052	42424.9	5496041	2	13	92.197	0.000904199			13	37.052	50426.6	6532650	2	13	7557.89	0.0701716
	14	37.052	109707	14212267	3	1	68602	1			14	37.052	246665	31954869	2	1	185950	1			14	37.052	180677	23406227	2	1	131487	1
	15	37.052	36719.8	4756964	3	2	-4385.12	-0.0639212			15	37.052	56853.5	7365231	2	2	-3861.58	-0.0207667			15	37.052	44707.6	5791765	2	2	-4482.54	-0.0340912
	16	37.052	41104.9	5325046	3	3	0	0			16	37.052	60715.1	7865489	2	3	0	0			16	37.052	49190.2	6372467	2	3	0	0
	17	37.052	45185.8	5853706	3	4	4080.82	0.0594854			17	37.052	66141.6	8568488	2	4	5426.57	0.0291829			17	37.052	53030.4	6869963	2	4	3840.26	0.0292065
	18	37.052	44215.3	5727989	3	5	3110.39	0.0453396			18	37.052	68296.2	8847613	2	5	7581.18	0.04077			18	37.052	56750	7351829	2	5	7559.86	0.0574954
	19	37.052	46527	6027462	3	6	5422.07	0.0790366			19	37.052	70566.1	9141667	2	6	9851.04	0.0529768			19	37.052	58818.5	7619793	2	6	9628.32	0.0732267
	20	37.052	50664.4	6563454	3	7	9559.48	0.139347			20	37.052	70019.8	9070901	2	7	9304.78	0.0500392			20	37.052	63074.4	8171130	2	7	13884.2	0.105594
	21	37.052	51573	6681161	3	8	10468.1	0.152592			21	37.052	71002.7	9198223	2	8	10287.6	0.0553245			21	37.052	63941.2	8283425	2	8	14751	0.112187
	22	37.052	53299.1	6904770	3	9	12194.2	0.177752			22	37.052	73008.6	9458090	2	9	12293.6	0.0661122			22	37.052	65366.9	8468120	2	9	16176.7	0.123029
	23	37.052	53880	6980026	3	10	12775.1	0.18622			23	37.052	75185	9740029	2	10	14469.9	0.077816			23	37.052	64563	8363985	2	10	15372.9	0.116916
	24	37.052	53859	6977308	3	11	12754.1	0.185914			24	37.052	75417.3	9770127	2	11	14702.2	0.0790655			24	37.052	69289.4	8976276	2	11	20099.2	0.152862
	25	37.052	55587	7201165	3	12	14482.1	0.211103			25	37.052	76898.6	9962021	2	12	16183.5	0.0870314			25	37.052	66211	8577469	2	12	17020.8	0.129449
	26	37.052	59533.1	7712364	3	13	18428.1	0.268624			26	37.052	78573.2	10178963	2	13	17858.1	0.0960371			26	37.052	68587.2	8885300	2	13	19397	0.147521
	27	37.052	115381	14947295	3	1	49071.7	1			27	37.052	200726	26003593	3	1	101895	1			27	37.052	259579	33627850	1	1	179798	1
	28	37.052	64430	8346752	3	2	-1878.99	-0.0382907			28	37.052	101121	13099998	3	2	2289.96	0.0224737			28	37.052	71407.1	9250620	1	2	-8373.9	-0.0465739
	29	37.052	66309	8590171	3	3	0	0			29	37.052	98831.2	12803339	3	3	0	0			29	37.052	79781	10335438	1	3	0	0
	30	37.052	74567.6	9660057	3	4	8258.63	0.168297			30	37.052	104801	13576679	3	4	5969.54	0.0585852			30	37.052	82428.5	10678416	1	4	2647.51	0.0147249
	31	37.052	78391.1	10155373	3	5	12082.1	0.246212			31	37.052	105947	13725143	3	5	7115.56	0.0698323			31	37.052	84047.9	10888199	1	5	4266.86	0.0237314
	32	37.052	80558.4	10436152	3	6	14249.4	0.29038			32	37.052	102715	13306530	3	6	3884.22	0.0381198			32	37.052	81520.5	10560780	1	6	1739.45	0.00967448
	33	37.052	80408.5	10416732	3	7	14099.5	0.287325			33	37.052	99355.6	12871274	3	7	524.402	0.00514649			33	37.052	78602.5	10182767	1	7	-1178.49	-0.00655454
	34	37.052	79024.4	10237426	3	8	12715.4	0.25912			34	37.052	99729.8	12919752	3	8	898.612	0.008819			34	37.052	81280.3	10529670	1	8	1499.31	0.00833885
	35	37.052	84901.8	10998827	3	9	18592.8	0.378891			35	37.052	107022	13864449	3	9	8190.89	0.0803856			35	37.052	83511.6	10818721	1	9	3730.54	0.0207485
	36	37.052	87693.3	11360456	3	10	21384.3	0.435776			36	37.052	108507	14056795	3	10	9675.64	0.094957			36	37.052	85449	11069715	1	10	5668.01	0.0315243
	37	37.052	90370.2	11707235	3	11	24061.2	0.490326			37	37.052	106434	13788262	3	11	7602.79	0.0746139			37	37.052	91996.1	11917878	1	11	12215.1	0.067938
	38	37.052	90330.8	11702137	3	12	24021.8	0.489524			38	37.052	108904	14108210	3	12	10072.5	0.098852			38	37.052	81107.8	10507322	1	12	1326.8	0.0073794
	39	37.052	89892.9	11645410	3	13	23583.9	0.480601			39	37.052	105727	13696646	3	13	6895.59	0.0676735			39	37.052	82863.4	10734752	1	13	3082.37	0.0171435
0.5% DMSO										20 µM PP1										5 µM SKI-606
704_7		area	IntDen	RawIntDen	Slice	Frame	minus bg	normalized		704_8		area	IntDen	RawIntDen	Slice	Frame	minus bg	normalized		704_9		area	IntDen	RawIntDen	Slice	Frame	minus bg	normalized
	1	37.052	284543	36861847	3	1	178386	1			1	37.052	614419	79596469	2	1	458794	1			1	37.052	170841	22132098	3	1	93340.1	1
	2	37.052	102521	13281389	3	2	-3635.17	-0.020378			2	37.052	134531	17428110	2	2	-21094.2	-0.0459774			2	37.052	80316.6	10404824	3	2	2815.23	0.030161
	3	37.052	106156	13752316	3	3	0	0			3	37.052	155625	20160807	2	3	0	0			3	37.052	77501.4	10040118	3	3	0	0
	4	37.052	115993	15026586	3	4	9836.31	0.0551405			4	37.052	166831	21612590	2	4	11206.6	0.0244261			4	37.052	79030.4	10238200	3	4	1529.03	0.0163813
	5	37.052	118869	15399226	3	5	12712.8	0.0712654			5	37.052	190708	24705729	2	5	35083	0.0764679			5	37.052	80574	10438163	3	5	3072.58	0.0329181
	6	37.052	123748	16031268	3	6	17591.6	0.0986152			6	37.052	200360	25956184	2	6	44735.5	0.0975067			6	37.052	82021.3	10625659	3	6	4519.89	0.0484239
	7	37.052	120779	15646674	3	7	14622.9	0.081973			7	37.052	208966	27071012	2	7	53341.1	0.116264			7	37.052	85415.3	11065343	3	7	7913.89	0.0847855
	8	37.052	126548	16394031	3	8	20391.9	0.114313			8	37.052	214367	27770709	2	8	58742.1	0.128036			8	37.052	87184.8	11294577	3	8	9683.38	0.103743
	9	37.052	133117	17244975	3	9	26960.4	0.151135			9	37.052	236563	30646132	2	9	80938	0.176415			9	37.052	87566.7	11344059	3	9	10065.3	0.107835
	10	37.052	136107	17632290	3	10	29950.2	0.167895			10	37.052	243711	31572227	2	10	88086.7	0.191996			10	37.052	91029	11792585	3	10	13527.6	0.144928
	11	37.052	150131	19449119	3	11	43974.6	0.246513			11	37.052	244766	31708867	2	11	89141.5	0.194295			11	37.052	99928.8	12945538	3	11	22427.4	0.240277
	12	37.052	161152	20876854	3	12	54995.5	0.308294			12	37.052	265599	34407759	2	12	109975	0.239704			12	37.052	104260	13506595	3	12	26758.3	0.286676
	13	37.052	166762	21603597	3	13	60605.4	0.339742			13	37.052	276811	35860156	2	13	121186	0.26414			13	37.052	106293	13770065	3	13	28792.1	0.308465
	14	37.052	388086	50275641	3	1	230308	1			14	37.052	367785	47645661	2	1	275079	1			14	37.052	374842	48559884	2	1	291079	1
	15	37.052	148182	19196563	3	2	-9597.13	-0.0416709			15	37.052	87067.2	11279340	2	2	-5639.37	-0.020501			15	37.052	78217.3	10132861	2	2	-5545.47	-0.0190514
	16	37.052	157779	20439848	3	3	0	0			16	37.052	92706.5	12009907	2	3	0	0			16	37.052	83762.8	10851263	2	3	0	0
	17	37.052	176046	22806343	3	4	18267.4	0.0793173			17	37.052	98760.2	12794149	2	4	6053.7	0.0220072			17	37.052	88824.3	11506970	2	4	5061.51	0.0173888
	18	37.052	199103	25793297	3	5	41324.2	0.17943			18	37.052	102693	13303592	2	5	9986.18	0.036303			18	37.052	88928.3	11520443	2	5	5165.51	0.0177461
	19	37.052	191364	24790705	3	6	33585	0.145827			19	37.052	103037	13348197	2	6	10330.5	0.0375547			19	37.052	92881.3	12032550	2	6	9118.56	0.0313267
	20	37.052	194721	25225656	3	7	36942.5	0.160405			20	37.052	106830	13839548	2	7	14123.3	0.0513428			20	37.052	94019.6	12180016	2	7	10256.9	0.0352374
	21	37.052	203166	26319713	3	8	45387.7	0.197074			21	37.052	105093	13614562	2	8	12386.6	0.0450294			21	37.052	98006.7	12696527	2	8	14243.9	0.0489348
	22	37.052	228162	29557833	3	9	70383.3	0.305606			22	37.052	116006	15028275	2	9	23299.3	0.0847006			22	37.052	93738.7	12143617	2	9	9975.9	0.0342721
	23	37.052	223356	28935216	3	10	65577.2	0.284737			23	37.052	110954	14373853	2	10	18247.7	0.0663364			23	37.052	89415.7	11583583	2	10	5652.9	0.0194205
	24	37.052	253627	32856775	3	11	95848.4	0.416176			24	37.052	112640	14592230	2	11	19933.4	0.0724644			24	37.052	98242	12727009	2	11	14479.2	0.0497432
	25	37.052	254871	33017861	3	12	97091.8	0.421575			25	37.052	117093	15169057	2	12	24386	0.0886511			25	37.052	97429.9	12621814	2	12	13667.2	0.0469535
	26	37.052	320048	41461431	3	13	162269	0.704576			26	37.052	118870	15399272	2	13	26163.1	0.0951114			26	37.052	96576.2	12511209	2	13	12813.4	0.0440203
	27	37.052	204262	26461595	3	1	87953.5	1			27	37.052	163663	21202203	2	1	100527	1			27	37.052	238853	30942811	2	1	125254	1
	28	37.052	112555	14581167	3	2	-3753.54	-0.0426764			28	37.052	53304.2	6905433	2	2	-9832.12	-0.0978057			28	37.052	87004.5	11271218	2	2	-26594.6	-0.212326
	29	37.052	116308	15067429	3	3	0	0			29	37.052	63136.3	8179161	2	3	0	0			29	37.052	113599	14716484	2	3	0	0
	30	37.052	109041	14126037	3	4	-7266.77	-0.0826205			30	37.052	73050.4	9463496	2	4	9914	0.0986202			30	37.052	134187	17383543	2	4	20587.5	0.164366
	31	37.052	113093	14650986	3	5	-3214.6	-0.0365488			31	37.052	77925.2	10095017	2	5	14788.8	0.147113			31	37.052	135238	17519796	2	5	21639.2	0.172763
	32	37.052	105294	13640623	3	6	-11013.8	-0.125223			32	37.052	82618.4	10703013	2	6	19482	0.193799			32	37.052	158727	20562673	2	6	45127.7	0.36029
	33	37.052	102780	13314845	3	7	-13528.5	-0.153814			33	37.052	94586.1	12253406	2	7	31449.8	0.312849			33	37.052	184504	23902040	2	7	70904.9	0.56609
	34	37.052	103514	13409984	3	8	-12794.1	-0.145464			34	37.052	92892.9	12034052	2	8	29756.6	0.296005			34	37.052	154410	20003486	2	8	40811.3	0.325829
	35	37.052	102171	13236058	3	9	-14136.7	-0.160729			35	37.052	100306	12994344	2	9	37169.2	0.369743			35	37.052	170067	22031708	2	9	56467.5	0.450824
	36	37.052	112315	14550152	3	10	-3992.95	-0.0453984			36	37.052	101946	13206827	2	10	38809.4	0.386059			36	37.052	167423	21689300	2	10	53824.4	0.429722
	37	37.052	119077	15426108	3	11	2768.71	0.0314792			37	37.052	102183	13237521	2	11	39046.4	0.388416			37	37.052	151645	19645288	2	11	38046.3	0.303754
	38	37.052	117634	15239171	3	12	1325.71	0.0150728			38	37.052	106287	13769193	2	12	43150.4	0.429242			38	37.052	148067	19181762	2	12	34468.2	0.275187
	39	37.052	120627	15626934	3	13	4318.91	0.0491045			39	37.052	112081	14519844	2	13	48944.8	0.486882	outlier		39	37.052	147108	19057496	2	13	33509	0.267529
0.5% DMSO																				5 µM SKI-606
704_10		area	IntDen	RawIntDen	Slice	Frame	minus bg	normalized												704_12		area	IntDen	RawIntDen	Slice	Frame	minus bg	normalized
	1	37.052	171491	22216241	3	1	98156	1													1	37.052	177964	23054802	3	1	79040.5	1
	2	37.052	69694.1	9028699	3	2	-3640.95	-0.0370935													2	37.052	87393.6	11321633	3	2	-11529.8	-0.145872
	3	37.052	73335	9500375	3	3	0	0													3	37.052	98923.5	12815294	3	3	0	0
	4	37.052	74807	9691061	3	4	1471.94	0.0149959													4	37.052	101001	13084381	3	4	2077.13	0.0262793
	5	37.052	75412.8	9769550	3	5	2077.81	0.0211684													5	37.052	104762	13571714	3	5	5838.94	0.0738727
	6	37.052	77132	9992267	3	6	3797	0.0386833													6	37.052	106010	13733402	3	6	7087.03	0.0896633
	7	37.052	78966.7	10229939	3	7	5631.63	0.0573743													7	37.052	115166	14919427	3	7	16242.2	0.205492
	8	37.052	79682.8	10322718	3	8	6347.81	0.0646706													8	37.052	116689	15116842	3	8	17766	0.224771
	9	37.052	79991	10362636	3	9	6655.94	0.0678099													9	37.052	113499	14703500	3	9	14575.4	0.184404
	10	37.052	80959.9	10488156	3	10	7624.85	0.077681													10	37.052	119625	15497127	3	10	20701.5	0.26191
	11	37.052	78666.6	10191072	3	11	5331.61	0.0543177													11	37.052	137956	17871807	3	11	39032.1	0.493824
	12	37.052	88447.3	11458134	3	12	15112.3	0.153962													12	37.052	128927	16702173	3	12	30003.5	0.379596
	13	37.052	89920.2	11648939	3	13	16585.1	0.168967													13	37.052	115568	14971504	3	13	16644.2	0.210577
	14	37.052	196147	25410357	2	1	118122	1													14	37.052	259645	33636382	3	1	157483	1
	15	37.052	65371.5	8468720	2	2	-12653.4	-0.107122													15	37.052	98030.7	12699642	3	2	-4131.53	-0.0262348
	16	37.052	78024.9	10107939	2	3	0	0													16	37.052	102162	13234872	3	3	0	0
	17	37.052	81904	10610470	2	4	3879.12	0.03284													17	37.052	99207.6	12852099	3	4	-2954.69	-0.018762
	18	37.052	83171.3	10774640	2	5	5146.38	0.0435683													18	37.052	95218.6	12335333	3	5	-6943.7	-0.0440918
	19	37.052	97607.5	12644811	2	6	19582.6	0.165782													19	37.052	91253.8	11821710	3	6	-10908.4	-0.0692675
	20	37.052	95442.7	12364373	2	7	17417.8	0.147456													20	37.052	100418	13008922	3	7	-1744.15	-0.0110752
	21	37.052	90538.6	11729056	2	8	12513.7	0.105939													21	37.052	94095.1	12189793	3	8	-8067.14	-0.0512256
	22	37.052	95448.7	12365153	2	9	17423.8	0.147507													22	37.052	96064.7	12444949	3	9	-6097.55	-0.0387188
	23	37.052	97871.2	12678980	2	10	19846.3	0.168015													23	37.052	91868.3	11901319	3	10	-10293.9	-0.0653654
	24	37.052	92831.2	12026056	2	11	14806.3	0.125347													24	37.052	93579.1	12122952	3	11	-8583.1	-0.0545019
	25	37.052	100896	13070892	2	12	22871.5	0.193626													25	37.052	90381.4	11708696	3	12	-11780.8	-0.074807
	26	37.052	101959	13208549	2	13	23934.1	0.202622													26	37.052	90297.1	11697770	3	13	-11865.2	-0.0753426
	27	37.052	125418	16247648	2	1	74097.5	1													27	37.052	133734	17324971	3	1	68394.4	1
	28	37.052	46838.1	6067761	2	2	-4482.8	-0.0604987													28	37.052	58602.7	7591835	3	2	-6737.39	-0.0985079
	29	37.052	51320.9	6648497	2	3	0	0													29	37.052	65340.1	8464647	3	3	0	0
	30	37.052	57764.8	7483294	2	4	6443.94	0.0869657													30	37.052	66292.5	8588031	3	4	952.422	0.0139254
	31	37.052	63655.7	8246436	2	5	12334.8	0.166467													31	37.052	71261.2	9231714	3	5	5921.12	0.0865732
	32	37.052	69405	8991252	2	6	18084.1	0.244059													32	37.052	68910	8927118	3	6	3569.89	0.0521957
	33	37.052	72636.6	9409902	2	7	21315.8	0.287672													33	37.052	68406.5	8861901	3	7	3066.47	0.0448352
	34	37.052	75118.9	9731474	2	8	23798	0.321172													34	37.052	74569.5	9660301	3	8	9229.46	0.134945
	35	37.052	79032.7	10238492	2	9	27711.8	0.373991													35	37.052	71034.4	9202328	3	9	5694.29	0.0832567
	36	37.052	81563.5	10566357	2	10	30242.6	0.408147													36	37.052	76266.1	9880086	3	10	10926	0.15975
	37	37.052	79983.1	10361622	2	11	28662.2	0.386818													37	37.052	76647.8	9929533	3	11	11307.7	0.165331
	38	37.052	83733.8	10847515	2	12	32412.9	0.437436													38	37.052	76894.5	9961502	3	12	11554.5	0.168939
	39	37.052	84841.8	10991054	2	13	33520.9	0.45239													39	37.052	76686.1	9934495	3	13	11346	0.165891

## Sheet: 705
			60x80 px
0.5% DMSO										20 µM PP1										5 µM SKI-606
705_1		area	IntDen	RawIntDen	Slice	Frame	minus bg	normalized		705_2		area	IntDen	RawIntDen	Slice	Frame	minus bg	normalized		705_3		area	IntDen	RawIntDen	Slice	Frame	minus bg	normalized
	1	37.052	140176	18159478	3	1	69407.7	1			1	37.052	310137	40177524	1	1	195160	1			1	37.052	331567	42953710	3	1	179804	1
	2	37.052	65435.4	8476997	3	2	-5333.05	-0.0768366			2	37.052	98740.6	12791606	1	2	-16236.5	-0.0831959			2	37.052	142458	18455134	3	2	-9305.01	-0.0517509
	3	37.052	70768.4	9167881	3	3	0	0			3	37.052	114977	14895008	1	3	0	0			3	37.052	151763	19660575	3	3	0	0
	4	37.052	79069.9	10243316	3	4	8301.47	0.119604			4	37.052	128097	16594693	1	4	13120.2	0.0672277			4	37.052	175835	22778988	3	4	24071.6	0.133877
	5	37.052	80738.4	10459469	3	5	9969.99	0.143644			5	37.052	142676	18483308	1	5	27698.7	0.141928			5	37.052	176040	22805588	3	5	24276.9	0.135019
	6	37.052	75672	9803121	3	6	4903.53	0.0706482			6	37.052	152390	19741785	1	6	37413.1	0.191705			6	37.052	215209	27879759	3	6	63445.3	0.352859
	7	37.052	80166.3	10385348	3	7	9397.84	0.135401			7	37.052	167900	21751046	1	7	52922.9	0.271177			7	37.052	263878	34184758	3	7	112115	0.623539
	8	37.052	81377.6	10542275	3	8	10609.2	0.152853			8	37.052	176009	22801561	1	8	61032	0.312728			8	37.052	268958	34842919	3	8	117195	0.651795
	9	37.052	83742.3	10848613	3	9	12973.9	0.186923			9	37.052	185729	24060724	1	9	70751.7	0.362532			9	37.052	265180	34353414	3	9	113417	0.63078
	10	37.052	87273.6	11306079	3	10	16505.1	0.2378			10	37.052	195727	25355967	1	10	80749.9	0.413763			10	37.052	255839	33143337	3	10	104076	0.57883
	11	37.052	87395.2	11321840	3	11	16626.8	0.239552			11	37.052	203378	26347127	1	11	88400.9	0.452966			11	37.052	258830	33530780	3	11	107066	0.595463
	12	37.052	102468	13274505	3	12	31699.7	0.456718			12	37.052	219809	28475667	1	12	104831	0.537156			12	37.052	257332	33336778	3	12	105569	0.587134
	13	37.052	102253	13246650	3	13	31484.7	0.45362			13	37.052	225520	29215546	1	13	110543	0.566421			13	37.052	252747	32742713	3	13	100983	0.561631
	14	37.052	94441.3	12234645	2	1	60739.9	1			14	37.052	130700	16931842	1	1	69265.7	1			14	37.052	334974	43395121	3	1	222216	1
	15	37.052	31403.2	4068214	2	2	-2298.17	-0.0378363			15	37.052	48616.4	6298136	1	2	-12817.7	-0.185052			15	37.052	104155	13493052	3	2	-8603.27	-0.0387158
	16	37.052	33701.4	4365937	2	3	0	0			16	37.052	61434.1	7958643	1	3	0	0			16	37.052	112758	14607585	3	3	0	0
	17	37.052	35739	4629897	2	4	2037.55	0.0335455			17	37.052	73543.1	9527337	1	4	12109	0.17482			17	37.052	121503	15740400	3	4	8744.39	0.0393509
	18	37.052	36335.9	4707230	2	5	2634.5	0.0433735			18	37.052	85345.8	11056337	1	5	23911.6	0.345216			18	37.052	129084	16722571	3	5	16325.9	0.0734688
	19	37.052	37491.2	4856897	2	6	3789.81	0.062394			19	37.052	93350.8	12093371	1	6	31916.7	0.460786			19	37.052	139022	18010025	3	6	26264	0.118191
	20	37.052	37806.3	4897718	2	7	4104.91	0.0675817			20	37.052	92081.1	11928884	1	7	30647	0.442455			20	37.052	149166	19324104	3	7	36407.6	0.163839
	21	37.052	35433.6	4590339	2	8	1732.2	0.0285183			21	37.052	98994.3	12824478	1	8	37560.2	0.542263			21	37.052	156057	20216819	3	8	43298.6	0.194849
	22	37.052	36391.2	4714397	2	9	2689.82	0.0442843			22	37.052	102250	13246259	1	9	40816	0.589268			22	37.052	162197	21012204	3	9	49438.4	0.222479
	23	37.052	38408.6	4975737	2	10	4707.15	0.0774968			23	37.052	111776	14480293	1	10	50341.7	0.726792			23	37.052	166883	21619307	3	10	54124.7	0.243568
	24	37.052	37981.5	4920407	2	11	4280.05	0.0704652			24	37.052	116532	15096465	1	11	55098.1	0.79546			24	37.052	176391	22850971	3	11	63632.1	0.286353
	25	37.052	38865.7	5034963	2	12	5164.33	0.0850236			25	37.052	117989	15285223	1	12	56555.1	0.816496			25	37.052	183696	23797376	3	12	70937.6	0.319228
	26	37.052	39708.6	5144154	2	13	6007.19	0.0989002			26	37.052	119814	15521587	1	13	58379.7	0.842837			26	37.052	193378	25051713	3	13	80620	0.3628
	27	37.052	144744	18751291	3	1	75664.1	1			27	37.052	152283	19727845	2	1	109787	1			27	37.052	210330	27247703	3	1	125231	1
	28	37.052	62163.2	8053086	3	2	-6917.2	-0.0914198			28	37.052	38670.4	5009662	2	2	-3825.05	-0.0348406			28	37.052	80821.9	10470279	3	2	-4277.12	-0.034154
	29	37.052	69080.4	8949192	3	3	0	0			29	37.052	42495.5	5505188	2	3	0	0			29	37.052	85099	11024370	3	3	0	0
	30	37.052	72756.3	9425403	3	4	3675.95	0.0485825			30	37.052	47444.3	6146294	2	4	4948.81	0.0450764			30	37.052	91187.7	11813145	3	4	6088.69	0.0486198
	31	37.052	78541.5	10174864	3	5	9461.17	0.125042			31	37.052	57424.2	7439160	2	5	14928.7	0.135978			31	37.052	93305.2	12087459	3	5	8206.17	0.0655284
	32	37.052	92659.1	12003762	3	6	23578.8	0.311624			32	37.052	57805.8	7488596	2	6	15310.3	0.139454			32	37.052	94162.1	12198472	3	6	9063.1	0.0723712
	33	37.052	97225.3	12595303	3	7	28145	0.371972			33	37.052	67704.1	8770908	2	7	25208.7	0.229614			33	37.052	95068.8	12315933	3	7	9969.8	0.0796114
	34	37.052	101139	13102374	3	8	32059.1	0.423703			34	37.052	72244	9359033	2	8	29748.5	0.270965			34	37.052	105812	13707638	3	8	20712.6	0.165396
	35	37.052	103030	13347257	3	9	33949.4	0.448686			35	37.052	78972.4	10230682	2	9	36476.9	0.332251			35	37.052	109669	14207314	3	9	24569.7	0.196195
	36	37.052	119540	15486063	3	10	50459.2	0.666885			36	37.052	84439	10938873	2	10	41943.5	0.382044			36	37.052	115529	14966483	3	10	30429.8	0.24299
	37	37.052	124078	16074054	3	11	54998	0.726871			37	37.052	90229.4	11689006	2	11	47734	0.434786			37	37.052	114836	14876776	3	11	29737.4	0.237461
	38	37.052	145670	18871169	3	12	76589.4	1.01223			38	37.052	95946.9	12429693	2	12	53451.4	0.486864			38	37.052	119408	15468976	3	12	34308.7	0.273964
	39	37.052	147872	19156507	3	13	78792	1.04134	Outlier		39	37.052	102181	13237280	2	13	59685.3	0.543646			39	37.052	118739	15382358	3	13	33640.1	0.268625
0.5% DMSO										20 µM PP1										5 µM SKI-606
705_4		area	IntDen	RawIntDen	Slice	Frame	minus bg	normalized		705_5		area	IntDen	RawIntDen	Slice	Frame	minus bg	normalized		705_6		area	IntDen	RawIntDen	Slice	Frame	minus bg	normalized
	1	37.052	72541.4	9397566	2	1	39268.9	1			1	37.052	222573	28833784	2	1	148423	1			1	37.052	129850	16821775	2	1	88311	1
	2	37.052	32436.9	4202121	2	2	-835.585	-0.0212785			2	37.052	70736.6	9163753	2	2	-3413.04	-0.0229953			2	37.052	37799.1	4896782	2	2	-3740.06	-0.0423509
	3	37.052	33272.5	4310369	2	3	0	0			3	37.052	74149.6	9605904	2	3	0	0			3	37.052	41539.2	5381297	2	3	0	0
	4	37.052	36868.7	4776256	2	4	3596.26	0.0915803			4	37.052	90004.1	11659813	2	4	15854.5	0.106819			4	37.052	45479	5891689	2	4	3939.8	0.0446128
	5	37.052	38463.4	4982835	2	5	5190.88	0.132188			5	37.052	93097.4	12060540	2	5	18947.8	0.12766			5	37.052	50524.6	6545335	2	5	8985.41	0.101747
	6	37.052	38841.6	5031829	2	6	5569.07	0.141819			6	37.052	90293.4	11697287	2	6	16143.7	0.108768			6	37.052	54536.9	7065128	2	6	12997.8	0.147182
	7	37.052	42023.4	5444033	2	7	8750.95	0.222846			7	37.052	91316.3	11829802	2	7	17166.6	0.11566			7	37.052	58966.1	7638918	2	7	17427	0.197336
	8	37.052	41783.8	5412986	2	8	8511.29	0.216744			8	37.052	97333.5	12609313	2	8	23183.8	0.156201			8	37.052	56351.4	7300193	2	8	14812.3	0.167729
	9	37.052	42293.8	5479062	2	9	9021.34	0.229732			9	37.052	94830.8	12285101	2	9	20681.2	0.139339			9	37.052	54223.7	7024555	2	9	12684.6	0.143635
	10	37.052	42667.5	5527468	2	10	9395	0.239247			10	37.052	97494.4	12630158	2	10	23344.7	0.157285			10	37.052	54486.4	7058584	2	10	12947.3	0.14661
	11	37.052	46198.6	5984923	2	11	12926.2	0.32917			11	37.052	92937.8	12039867	2	11	18788.2	0.126585			11	37.052	57420.3	7438659	2	11	15881.1	0.179832
	12	37.052	45378.5	5878678	2	12	12106	0.308285			12	37.052	93271.1	12083042	2	12	19121.5	0.128831			12	37.052	58953	7637219	2	12	17413.8	0.197188
	13	37.052	46510.7	6025345	2	13	13238.2	0.337116			13	37.052	93049	12054267	2	13	18899.3	0.127334			13	37.052	66223.7	8579120	2	13	24684.5	0.279518
	14	37.052	137887	17862955	2	1	97335.9	1			14	37.052	248920	32246988	2	1	185577	1			14	37.052	210399	27256652	2	1	144607	1
	15	37.052	39056.3	5059655	2	2	-1494.96	-0.0153588			15	37.052	52261.9	6770402	2	2	-11081.4	-0.0597132			15	37.052	55544.6	7195671	2	2	-10247.4	-0.070864
	16	37.052	40551.3	5253324	2	3	0	0			16	37.052	63343.3	8205968	2	3	0	0			16	37.052	65792	8523198	2	3	0	0
	17	37.052	46719.9	6052452	2	4	6168.61	0.0633744			17	37.052	64885.9	8405810	2	4	1542.62	0.00831254			17	37.052	67106.6	8693503	2	4	1314.61	0.00909096
	18	37.052	51714.9	6699534	2	5	11163.5	0.114691			18	37.052	69430.4	8994538	2	5	6087.11	0.032801			18	37.052	74827.2	9693678	2	5	9035.14	0.0624807
	19	37.052	57981.7	7511390	2	6	17430.4	0.179075			19	37.052	68732.1	8904082	2	6	5388.86	0.0290385			19	37.052	77022.6	9978092	2	6	11230.6	0.0776629
	20	37.052	61462.4	7962309	2	7	20911.1	0.214835			20	37.052	69718.1	9031808	2	7	6374.8	0.0343513			20	37.052	78265.6	10139117	2	7	12473.6	0.0862585
	21	37.052	62281.2	8068383	2	8	21729.9	0.223247			21	37.052	72604	9405672	2	8	9260.72	0.0499024			21	37.052	78714.4	10197263	2	8	12922.4	0.0893623
	22	37.052	66346.7	8595048	2	9	25795.3	0.265014			22	37.052	77232.3	10005260	2	9	13889	0.0748426			22	37.052	76846.1	9955225	2	9	11054.1	0.0764422
	23	37.052	64606.8	8369660	2	10	24055.5	0.247139			23	37.052	76788.7	9947792	2	10	13445.4	0.0724522			23	37.052	83220.6	10781030	2	10	17428.6	0.120524
	24	37.052	65253.9	8453479	2	11	24702.5	0.253787			24	37.052	78743.8	10201068	2	11	15400.5	0.0829873			24	37.052	80803.8	10467941	2	11	15011.8	0.103811
	25	37.052	64031.1	8295078	2	12	23479.8	0.241225			25	37.052	84936.9	11003368	2	12	21593.6	0.116359			25	37.052	84738.1	10977619	2	12	18946.1	0.131018
	26	37.052	61567.6	7975935	2	13	21016.3	0.215915			26	37.052	85770.1	11111308	2	13	22426.8	0.120849			26	37.052	81213.3	10520988	2	13	15421.3	0.106643
	27	37.052	124634	16146011	2	1	76130.8	1			27	37.052	178831	23167136	2	1	124855	1			27	37.052	220413	28554004	3	1	125295	1
	28	37.052	41803.6	5415552	2	2	-6699.41	-0.0879986			28	37.052	48858.7	6329520	2	2	-5117.7	-0.0409893			28	37.052	91497.8	11853319	3	2	-3620.75	-0.0288978
	29	37.052	48503	6283444	2	3	0	0			29	37.052	53976.4	6992506	2	3	0	0			29	37.052	95118.6	12322378	3	3	0	0
	30	37.052	54188.4	7019978	2	4	5685.43	0.0746798			30	37.052	56704.9	7345987	2	4	2728.58	0.021854			30	37.052	104367	13520463	3	4	9248.22	0.0738118
	31	37.052	59023	7646292	2	5	10520.1	0.138184			31	37.052	57086.2	7395384	2	5	3109.88	0.024908			31	37.052	115810	15002912	3	5	20691.5	0.165143
	32	37.052	66618.9	8630317	2	6	18115.9	0.237958			32	37.052	61091.1	7914202	2	6	7114.73	0.056984			32	37.052	116443	15084965	3	6	21324.9	0.170198
	33	37.052	71882	9312145	2	7	23379.1	0.307091			33	37.052	62626.8	8113152	2	7	8650.46	0.0692842			33	37.052	123813	16039646	3	7	28694.2	0.229014
	34	37.052	73259.2	9490549	2	8	24756.2	0.32518			34	37.052	64040.5	8296287	2	8	10064.1	0.0806065			34	37.052	124901	16180642	3	8	29782.6	0.2377
	35	37.052	77684.3	10063812	2	9	29181.3	0.383305			35	37.052	68337.6	8852969	2	9	14361.2	0.115024			35	37.052	126847	16432784	3	9	31728.9	0.253234
	36	37.052	79536.4	10303750	2	10	31033.4	0.407633			36	37.052	69264.3	8973020	2	10	15287.9	0.122446			36	37.052	134674	17446747	3	10	39555.9	0.315703
	37	37.052	84241.6	10913298	2	11	35738.6	0.469437			37	37.052	71775.6	9298351	2	11	17799.2	0.142559			37	37.052	125938	16314927	3	11	30819.2	0.245973
	38	37.052	82727.9	10717195	2	12	34224.9	0.449553			38	37.052	76286.8	9882776	2	12	22310.5	0.178692			38	37.052	134222	17388130	3	12	39103.4	0.312091
	39	37.052	89817.1	11635591	2	13	41314.1	0.542673			39	37.052	75693.1	9805863	2	13	21716.8	0.173936			39	37.052	124313	16104410	3	13	29194.2	0.233004
0.5% DMSO										20 µM PP1										5 µM SKI-606
705_7		area	IntDen	RawIntDen	Slice	Frame	minus bg	normalized		705_8		area	IntDen	RawIntDen	Slice	Frame	minus bg	normalized		705_9		area	IntDen	RawIntDen	Slice	Frame	minus bg	normalized
	1	37.052	257602	33371702	2	1	185180	1			1	37.052	79812.4	10339509	2	1	38590.5	1			1	37.052	87086.6	11281854	2	1	44902.9	1
	2	37.052	61858.6	8013626	2	2	-10563.4	-0.0570442			2	37.052	38479.7	4984955	2	2	-2742.21	-0.0710592			2	37.052	40098.7	5194690	2	2	-2084.94	-0.0464322
	3	37.052	72422	9382094	2	3	0	0			3	37.052	41221.9	5340202	2	3	0	0			3	37.052	42183.6	5464789	2	3	0	0
	4	37.052	82505.7	10688408	2	4	10083.7	0.0544533			4	37.052	39228.2	5081917	2	4	-1993.75	-0.0516642			4	37.052	47374.2	6137212	2	4	5190.55	0.115595
	5	37.052	91623.7	11869627	2	5	19201.7	0.103692			5	37.052	43515.2	5637292	2	5	2293.29	0.0594262			5	37.052	44620.9	5780533	2	5	2437.28	0.0542789
	6	37.052	101343	13128769	2	6	28921.2	0.156179			6	37.052	45273.1	5865016	2	6	4051.13	0.104977			6	37.052	42608.5	5519827	2	6	424.848	0.00946148
	7	37.052	112823	14615898	2	7	40400.6	0.21817			7	37.052	48439.3	6275198	2	7	7217.39	0.187025			7	37.052	43114.4	5585365	2	7	930.747	0.020728
	8	37.052	121000	15675269	2	8	48578.1	0.262329			8	37.052	48551.7	6289750	2	8	7329.72	0.189936			8	37.052	48711.6	6310474	2	8	6527.99	0.14538
	9	37.052	119018	15418448	2	9	46595.7	0.251624			9	37.052	51330.4	6649729	2	9	10108.5	0.261942			9	37.052	47377.4	6137630	2	9	5193.78	0.115667
	10	37.052	130804	16945398	2	10	58382.4	0.315274			10	37.052	54455.6	7054593	2	10	13233.7	0.342926			10	37.052	47997.6	6217974	2	10	5813.96	0.129479
	11	37.052	132677	17187951	2	11	60254.8	0.325385			11	37.052	52625.1	6817450	2	11	11403.1	0.295491			11	37.052	48158.1	6238759	2	11	5974.41	0.133052
	12	37.052	140340	18180770	2	12	67918.5	0.36677			12	37.052	57491.9	7447932	2	12	16269.9	0.421604			12	37.052	51400.8	6658846	2	12	9217.13	0.205268
	13	37.052	153043	19826339	2	13	80620.9	0.435365			13	37.052	59740	7739170	2	13	18518	0.47986			13	37.052	51863.2	6718750	2	13	9679.54	0.215566
	14	37.052	261987	33939787	2	1	198470	1			14	37.052	109437	14177301	1	1	52439.3	1			14	37.052	470376	60936060	2	1	368017	1
	15	37.052	58108.9	7527870	2	2	-5408.02	-0.0272485			15	37.052	48344.6	6262930	1	2	-8653.13	-0.165012			15	37.052	96614.1	12516129	2	2	-5745.05	-0.0156108
	16	37.052	63516.9	8228466	2	3	0	0			16	37.052	56997.8	7383922	1	3	0	0			16	37.052	102359	13260386	2	3	0	0
	17	37.052	74984.9	9714116	2	4	11468	0.0577819			17	37.052	56043.6	7260314	1	4	-954.151	-0.0181954			17	37.052	116665	15113609	2	4	14305.3	0.0388715
	18	37.052	83054.6	10759527	2	5	19537.7	0.0984415			18	37.052	61723.5	7996127	1	5	4725.71	0.0901179			18	37.052	102850	13323971	2	5	490.823	0.0013337
	19	37.052	87731.1	11365349	2	6	24214.1	0.122004			19	37.052	65436.7	8477161	1	6	8438.9	0.160927			19	37.052	102810	13318754	2	6	450.552	0.00122427
	20	37.052	92565.8	11991671	2	7	29048.8	0.146364			20	37.052	69841.4	9047788	1	7	12843.7	0.244925			20	37.052	98046.7	12701715	2	7	-4312.48	-0.0117182
	21	37.052	98313.4	12736261	2	8	34796.4	0.175323			21	37.052	72496	9391677	1	8	15498.2	0.295546			21	37.052	116811	15132545	2	8	14451.5	0.0392686
	22	37.052	103641	13426443	2	9	40124.1	0.202167			22	37.052	75855.1	9826847	1	9	18857.4	0.359604			22	37.052	103949	13466324	2	9	1589.67	0.00431956
	23	37.052	111358	14426113	2	10	47840.7	0.241047			23	37.052	77382.4	10024697	1	10	20384.6	0.388728			23	37.052	113496	14703081	2	10	11136.4	0.0302606
	24	37.052	114732	14863293	2	11	51215.4	0.258051			24	37.052	79318.7	10275546	1	11	22320.9	0.425653			24	37.052	116110	15041801	2	11	13751	0.0373653
	25	37.052	123025	15937604	2	12	59508.2	0.299834			25	37.052	81916	10612021	1	12	24918.3	0.475183			25	37.052	120900	15662253	2	12	18540.4	0.0503793
	26	37.052	125809	16298215	2	13	62291.8	0.31386			26	37.052	85104.4	11025073	1	13	28106.7	0.535985			26	37.052	115470	14958859	2	13	13110.8	0.0356256
	27	37.052	273277	35402401	2	1	198153	1			27	37.052	263310	34111194	2	1	204335	1			27	37.052	97167.4	12587805	3	1	50446	1
	28	37.052	67096.9	8692244	2	2	-8027.15	-0.0405098			28	37.052	49859.2	6459137	2	2	-9115.63	-0.0446111			28	37.052	45054.3	5836670	3	2	-1667.13	-0.0330478
	29	37.052	75124.1	9732142	2	3	0	0			29	37.052	58974.8	7640045	2	3	0	0			29	37.052	46721.4	6052643	3	3	0	0
	30	37.052	84692.8	10971750	2	4	9568.75	0.0482897			30	37.052	65514	8487176	2	4	6539.15	0.0320021			30	37.052	45747.8	5926516	3	4	-973.596	-0.0192998
	31	37.052	88701.6	11491077	2	5	13577.5	0.0685203			31	37.052	62293	8069904	2	5	3318.16	0.0162388			31	37.052	45328.5	5872202	3	5	-1392.86	-0.0276108
	32	37.052	92134.3	11935781	2	6	17010.3	0.0858441			32	37.052	61506.1	7967969	2	6	2531.3	0.012388			32	37.052	45503.6	5894885	3	6	-1217.76	-0.0241399
	33	37.052	96676.8	12524251	2	7	21552.8	0.108768			33	37.052	62348.3	8077065	2	7	3373.43	0.0165093			33	37.052	45965.8	5954760	3	7	-755.576	-0.0149779
	34	37.052	98544.5	12766205	2	8	23420.5	0.118194			34	37.052	57772	7484225	2	8	-1202.8	-0.00588641			34	37.052	48305.7	6257882	3	8	1584.27	0.0314053
	35	37.052	103026	13346742	2	9	27901.7	0.140809			35	37.052	58177.1	7536699	2	9	-797.745	-0.0039041			35	37.052	48279.1	6254446	3	9	1557.75	0.0308796
	36	37.052	105298	13641120	2	10	30174.1	0.152277			36	37.052	63102.4	8174767	2	10	4127.61	0.0202002			36	37.052	50716.3	6570169	3	10	3994.87	0.079191
	37	37.052	107184	13885429	2	11	32059.9	0.161794			37	37.052	63445.4	8219203	2	11	4470.62	0.0218788			37	37.052	51842.9	6716127	3	11	5121.55	0.101525
	38	37.052	104037	13477760	2	12	28913.1	0.145913			38	37.052	62939	8153595	2	12	3964.18	0.0194004			38	37.052	50246.3	6509292	3	12	3524.95	0.0698757
	39	37.052	109699	14211298	2	13	34575.4	0.174488			39	37.052	61958.7	8026597	2	13	2983.86	0.0146028			39	37.052	49909.1	6465603	3	13	3187.71	0.0631905
0.5% DMSO										20 µM PP1										5 µM SKI-606
705_10		area	IntDen	RawIntDen	Slice	Frame	minus bg	normalized		705_11		area	IntDen	RawIntDen	Slice	Frame	minus bg	normalized		705_12		area	IntDen	RawIntDen	Slice	Frame	minus bg	normalized
	1	37.052	174210	22568514	2	1	114549	1			1	37.052	415291	53799952	2	1	297530	1			1	37.052	95448.3	12365101	1	1	61545.7	1
	2	37.052	48207.7	6245195	2	2	-11453	-0.0999832			2	37.052	83885.5	10867161	2	2	-33875.9	-0.113857			2	37.052	31411.3	4069252	1	2	-2491.37	-0.04048
	3	37.052	59660.8	7728907	2	3	0	0			3	37.052	117761	15255706	2	3	0	0			3	37.052	33902.6	4392003	1	3	0	0
	4	37.052	62682.6	8120378	2	4	3021.83	0.0263801			4	37.052	125689	16282714	2	4	7927.65	0.0266449			4	37.052	38058.4	4930374	1	4	4155.78	0.0675235
	5	37.052	69962.9	9063526	2	5	10302.2	0.0899363			5	37.052	117168	15178878	2	5	-593.048	-0.00199324			5	37.052	41061.6	5319437	1	5	7159.02	0.11632
	6	37.052	79245.4	10266049	2	6	19584.6	0.170971			6	37.052	136768	17718009	2	6	19006.9	0.0638825			6	37.052	42236	5471571	1	6	8333.37	0.135401
	7	37.052	89464.9	11589958	2	7	29804.1	0.260186			7	37.052	137228	17777586	2	7	19466.8	0.0654282			7	37.052	42591.9	5517672	1	7	8689.23	0.141183
	8	37.052	90887.7	11774281	2	8	31226.9	0.272607			8	37.052	148781	19274204	2	8	31019.5	0.104257			8	37.052	42870	5553708	1	8	8967.4	0.145703
	9	37.052	100982	13082034	2	9	41321.7	0.360732			9	37.052	154968	20075709	2	9	37206.4	0.125051			9	37.052	46009	5960359	1	9	12106.4	0.196706
	10	37.052	110345	14294925	2	10	50684.2	0.442466			10	37.052	145222	18813134	2	10	27460.4	0.0922947			10	37.052	47711.8	6180946	1	10	13809.2	0.224372
	11	37.052	114317	14809532	2	11	54656.6	0.477144			11	37.052	144852	18765272	2	11	27090.9	0.0910529			11	37.052	46282	5995721	1	11	12379.4	0.201141
	12	37.052	119505	15481647	2	12	59844.7	0.522436			12	37.052	151938	19683154	2	12	34176.2	0.114867			12	37.052	47302	6127863	1	12	13399.4	0.217715
	13	37.052	122372	15852961	2	13	62711	0.547457			13	37.052	167487	21697519	2	13	49725.5	0.167128			13	37.052	54230.3	7025409	1	13	20327.7	0.330286
	14	37.052	185816	24072017	2	1	128427	1			14	37.052	242729	31444964	2	1	168053	1			14	37.052	223916	29007806	1	1	155197	1
	15	37.052	46970.8	6084955	2	2	-10418.2	-0.0811215			15	37.052	60526	7840992	2	2	-14150.5	-0.0842029			15	37.052	59989.9	7771546	1	2	-8729.78	-0.0562498
	16	37.052	57389	7434607	2	3	0	0			16	37.052	74676.5	9674158	2	3	0	0			16	37.052	68719.7	8902468	1	3	0	0
	17	37.052	59199.2	7669109	2	4	1810.16	0.0140949			17	37.052	80969.2	10489369	2	4	6292.75	0.0374451			17	37.052	80836.4	10472165	1	4	12116.8	0.0780736
	18	37.052	66962.8	8674870	2	5	9573.8	0.0745466			18	37.052	84500	10946767	2	5	9823.49	0.0584548			18	37.052	86600.7	11218909	1	5	17881	0.115215
	19	37.052	64112.5	8305621	2	6	6723.51	0.0523527			19	37.052	90639.3	11742106	2	6	15962.8	0.0949872			19	37.052	92293.1	11956349	1	6	23573.4	0.151894
	20	37.052	64464.4	8351209	2	7	7075.41	0.0550928			20	37.052	99737.1	12920694	2	7	25060.6	0.149123			20	37.052	96147.3	12455648	1	7	27427.6	0.176728
	21	37.052	69038.3	8943741	2	8	11649.3	0.0907073			21	37.052	99046.2	12831198	2	8	24369.7	0.145013			21	37.052	89798.9	11633229	1	8	21079.2	0.135823
	22	37.052	82228.3	10652482	2	9	24839.3	0.193412			22	37.052	112302	14548477	2	9	37625.7	0.223892			22	37.052	97963	12690871	1	9	29243.3	0.188428
	23	37.052	92865.9	12030549	2	10	35476.9	0.276241			23	37.052	108084	14001972	2	10	33407.1	0.19879			23	37.052	98478.6	12757667	1	10	29758.9	0.19175
	24	37.052	101777	13184930	2	11	44387.7	0.345626			24	37.052	119489	15479528	2	11	44812.6	0.266658			24	37.052	100563	13027754	1	11	31843.8	0.205184
	25	37.052	109915	14239195	2	12	52525.8	0.408993			25	37.052	136474	17679927	2	12	61797.9	0.36773			25	37.052	102495	13277949	1	12	33775.1	0.217628
	26	37.052	111347	14424795	2	13	53958.5	0.420149			26	37.052	140921	18255990	2	13	66244.6	0.39419			26	37.052	111331	14422609	1	13	42610.9	0.274561
	27	37.052	159902	20714881	2	1	109279	1			27	37.052	393591	50988711	2	1	300631	1			27	37.052	75483.4	9778696	2	1	43381.2	1
	28	37.052	41583.4	5387031	2	2	-9039.34	-0.082718			28	37.052	82685.8	10711751	2	2	-10273.7	-0.0341739			28	37.052	31108.3	4030001	2	2	-993.959	-0.0229122
	29	37.052	50622.8	6558055	2	3	0	0			29	37.052	92959.6	12042690	2	3	0	0			29	37.052	32102.2	4158766	2	3	0	0
	30	37.052	49996.4	6476919	2	4	-626.303	-0.00573123			30	37.052	101770	13184047	2	4	8810.33	0.0293061			30	37.052	36791.8	4766293	2	4	4689.61	0.108102
	31	37.052	57355.8	7430311	2	5	6733.09	0.0616138			31	37.052	108525	14059215	2	5	15565.9	0.0517774			31	37.052	39133.3	5069622	2	5	7031.05	0.162076
	32	37.052	63639	8244274	2	6	13016.2	0.11911			32	37.052	113605	14717289	2	6	20645.7	0.0686745			32	37.052	39918.6	5171357	2	6	7816.36	0.180179
	33	37.052	68437.4	8865894	2	7	17814.6	0.16302			33	37.052	121611	15754413	2	7	28651.4	0.0953043			33	37.052	38661.8	5008545	2	7	6559.59	0.151208
	34	37.052	78315.5	10145580	2	8	27692.7	0.253413			34	37.052	123629	16015898	2	8	30669.9	0.102018			34	37.052	40336.6	5225511	2	8	8234.39	0.189815
	35	37.052	89162.8	11550827	2	9	38540.1	0.352676			35	37.052	124757	16162003	2	9	31797.7	0.10577			35	37.052	41893.3	5427173	2	9	9791.05	0.225698
	36	37.052	97495.7	12630330	2	10	46872.9	0.428929			36	37.052	128893	16697838	2	10	35933.9	0.119528			36	37.052	44728.4	5794460	2	10	12626.2	0.291052
	37	37.052	114604	14846721	2	11	63981.6	0.585489			37	37.052	133246	17261755	2	11	40286.9	0.134008			37	37.052	44915.5	5818697	2	11	12813.3	0.295365
	38	37.052	119576	15490782	2	12	68953.3	0.630984			38	37.052	136516	17685264	2	12	43556	0.144882			38	37.052	46366.6	6006676	2	12	14264.3	0.328814
	39	37.052	120158	15566149	2	13	69535	0.636307			39	37.052	140842	18245694	2	13	47882.1	0.159272			39	37.052	45353.7	5875465	2	13	13251.5	0.305466
